# Supplementary material for: Seed to seed variation of proteins of the yellow pea (Pisum sativum L.)
Source: PLoS One. 2022 Aug 4;17(8):e0271887. doi: 10.1371/journal.pone.0271887 (PMC9352015; doi:10.1371/journal.pone.0271887)
Supplement: S1 Data — (XLSX) [file pone.0271887.s001.xlsx]

## Sheet: Sheet1
		0.5	21.4105	0.500167	-2.32935	0.5	-4.73118	0.501	-2.68984	0.501167	-2.1677	0.500167	27.142	0.500167	61.1219	0.501333	64.8384	0.501167	15.2125															0.5005	37.8947
		0.501667	21.0223	0.501833	-2.13194	0.501667	-4.49324	0.502667	-2.52581	0.502833	-1.9269	0.501833	27.1111	0.501833	60.6151	0.503	66.905	0.502833	15.1696															0.502167	37.0688
		0.503333	20.6451	0.5035	-1.93262	0.503333	-4.26197	0.504333	-2.34318	0.5045	-1.67799	0.5035	27.1101	0.5035	60.1354	0.504667	69.0327	0.5045	15.1334															0.503833	36.222
		0.505	20.2937	0.505167	-1.73044	0.505	-4.03881	0.506	-2.15435	0.506167	-1.46532	0.505167	27.1449	0.505167	59.6757	0.506333	71.1684	0.506167	15.1															0.5055	35.3932
		0.506667	19.9432	0.506833	-1.54448	0.506667	-3.829	0.507667	-2.00176	0.507833	-1.28412	0.506833	27.1835	0.506833	59.2093	0.508	73.2789	0.507833	15.0514															0.507167	34.5807
		0.508333	19.6056	0.5085	-1.40619	0.508333	-3.64304	0.509333	-1.86968	0.5095	-1.11485	0.5085	27.2117	0.5085	58.7468	0.509667	75.2807	0.5095	14.9803															0.508833	33.7567
		0.51	19.3033	0.510167	-1.28698	0.51	-3.49092	0.511	-1.73855	0.511167	-0.965595	0.510167	27.2441	0.510167	58.3043	0.511333	77.1289	0.511167	14.9126															0.5105	32.9003
		0.511667	19.0315	0.511833	-1.17064	0.511667	-3.35884	0.512667	-1.64366	0.512833	-0.844955	0.511833	27.2913	0.511833	57.8771	0.513	78.8307	0.512833	14.8439															0.512167	32.0463
		0.513333	18.7683	0.5135	-1.08194	0.513333	-3.25394	0.514333	-1.56975	0.5145	-0.722885	0.5135	27.3232	0.5135	57.4241	0.514667	80.3661	0.5145	14.7805															0.513833	31.1747
		0.515	18.5242	0.515167	-1.00613	0.515	-3.16286	0.516	-1.48821	0.516167	-0.593185	0.515167	27.3461	0.515167	56.973	0.516333	81.7032	0.516167	14.7338															0.5155	30.2701
		0.516667	18.3287	0.516833	-0.918388	0.516667	-3.06129	0.517667	-1.39093	0.517833	-0.482559	0.516833	27.4072	0.516833	56.5577	0.518	82.8128	0.517833	14.7023															0.517167	29.3684
		0.518333	18.1446	0.5185	-0.817776	0.518333	-2.95019	0.519333	-1.30177	0.5195	-0.383377	0.5185	27.5064	0.5185	56.1571	0.519667	83.7412	0.5195	14.6751															0.518833	28.4801
		0.52	17.9563	0.520167	-0.723362	0.52	-2.841	0.521	-1.22261	0.521167	-0.27895	0.520167	27.606	0.520167	55.7423	0.521333	84.4722	0.521167	14.6422															0.5205	27.6098
		0.521667	17.7736	0.521833	-0.641346	0.521667	-2.74658	0.522667	-1.13821	0.522833	-0.179291	0.521833	27.71	0.521833	55.3236	0.523	85.0058	0.522833	14.6155															0.522167	26.772
		0.523333	17.6072	0.5235	-0.556469	0.523333	-2.64359	0.524333	-1.07145	0.5245	-0.101566	0.5235	27.8506	0.5235	54.9426	0.524667	85.3944	0.5245	14.5969															0.523833	25.9624
		0.525	17.4351	0.525167	-0.48399	0.525	-2.54774	0.526	-1.01852	0.526167	-0.00667572	0.525167	28.0013	0.525167	54.5697	0.526333	85.6552	0.526167	14.5903															0.5255	25.1608
		0.526667	17.261	0.526833	-0.432014	0.526667	-2.46477	0.527667	-0.96035	0.527833	0.101089	0.526833	28.1448	0.526833	54.1945	0.528	85.7854	0.527833	14.595															0.527167	24.3835
		0.528333	17.0927	0.5285	-0.3829	0.528333	-2.38752	0.529333	-0.896931	0.5295	0.189781	0.5285	28.3017	0.5285	53.8411	0.529667	85.7949	0.5295	14.6298															0.528833	23.6483
		0.53	16.922	0.530167	-0.336647	0.53	-2.31028	0.531	-0.836849	0.531167	0.259876	0.530167	28.4805	0.530167	53.5078	0.531333	85.7463	0.531167	14.7181															0.5305	22.9454
		0.531667	16.7427	0.531833	-0.292778	0.531667	-2.22778	0.532667	-0.776768	0.532833	0.335693	0.531833	28.6574	0.531833	53.1769	0.533	85.6271	0.532833	14.8931															0.532167	22.2235
		0.533333	16.5515	0.5335	-0.25034	0.533333	-2.1615	0.534333	-0.70715	0.5345	0.398159	0.5335	28.8363	0.5335	52.8502	0.534667	85.422	0.5345	15.1982															0.533833	21.5163
		0.535	16.3469	0.535167	-0.202179	0.535	-2.0895	0.536	-0.641346	0.536167	0.4282	0.535167	29.0384	0.535167	52.5451	0.536333	85.1445	0.536167	15.696															0.5355	20.8864
		0.536667	16.1209	0.536833	-0.153065	0.536667	-2.01607	0.537667	-0.597477	0.537833	0.446796	0.536833	29.2535	0.536833	52.2413	0.538	84.8498	0.537833	16.5019															0.537167	20.3109
		0.538333	15.8868	0.5385	-0.105858	0.538333	-1.96695	0.539333	-0.558376	0.5395	0.482082	0.5385	29.4595	0.5385	51.9261	0.539667	84.5156	0.5395	17.7493															0.538833	19.7649
		0.54	15.6565	0.540167	-0.0681877	0.54	-1.93453	0.541	-0.520229	0.541167	0.504017	0.540167	29.6807	0.540167	51.6229	0.541333	84.1284	0.541167	19.5856															0.5405	19.2342
		0.541667	15.4281	0.541833	-0.0343323	0.541667	-1.894	0.542667	-0.491619	0.542833	0.507355	0.541833	29.9411	0.541833	51.3291	0.543	83.7216	0.542833	22.1472															0.542167	18.7654
		0.543333	15.1987	0.5435	-0.0100136	0.543333	-1.84202	0.544333	-0.458241	0.5445	0.534058	0.5435	30.2124	0.5435	51.0273	0.544667	83.2944	0.5445	25.5885															0.543833	18.3406
		0.545	14.9932	0.545167	0.0195503	0.545	-1.78528	0.546	-0.408173	0.546167	0.571251	0.545167	30.4871	0.545167	50.7345	0.546333	82.8567	0.546167	30.0093															0.5455	17.9372
		0.546667	14.8091	0.546833	0.0538826	0.546667	-1.72567	0.547667	-0.348568	0.547833	0.604153	0.546833	30.7879	0.546833	50.4889	0.548	82.3975	0.547833	35.4195															0.547167	17.5486
		0.548333	14.626	0.5485	0.0743866	0.548333	-1.65653	0.549333	-0.308514	0.5495	0.637054	0.5485	31.1027	0.5485	50.2548	0.549667	81.9268	0.5495	41.78															0.548833	17.18
		0.55	14.441	0.550167	0.107288	0.55	-1.58691	0.551	-0.263691	0.551167	0.696182	0.550167	31.4093	0.550167	49.9992	0.551333	81.4228	0.551167	48.9807															0.5505	16.8324
		0.551667	14.277	0.551833	0.158787	0.551667	-1.5254	0.552667	-0.202656	0.552833	0.761032	0.551833	31.7116	0.551833	49.7584	0.553	80.8978	0.552833	56.8476															0.552167	16.5186
		0.553333	14.1282	0.5535	0.222683	0.553333	-1.46484	0.554333	-0.148296	0.5545	0.810623	0.5535	32.0282	0.5535	49.542	0.554667	80.3905	0.5545	65.1221															0.553833	16.2473
		0.555	13.968	0.555167	0.279427	0.555	-1.40476	0.556	-0.104904	0.556167	0.864029	0.555167	32.3515	0.555167	49.3145	0.556333	79.8974	0.556167	73.5197															0.5555	15.9817
		0.556667	13.7973	0.556833	0.331879	0.556667	-1.35136	0.557667	-0.0748634	0.557833	0.912666	0.556833	32.6767	0.556833	49.0661	0.558	79.3829	0.557833	81.7556															0.557167	15.7189
		0.558333	13.6299	0.5585	0.388145	0.558333	-1.29414	0.559333	-0.0386238	0.5595	0.945091	0.5585	33.0129	0.5585	48.8343	0.559667	78.8665	0.5595	89.56															0.558833	15.492
		0.56	13.464	0.560167	0.435829	0.56	-1.23024	0.561	-0.00858307	0.561167	0.967503	0.560167	33.361	0.560167	48.6264	0.561333	78.3701	0.561167	96.6988															0.5605	15.3217
		0.561667	13.279	0.561833	0.4673	0.561667	-1.16968	0.562667	0.023365	0.562833	0.998497	0.561833	33.7076	0.561833	48.42	0.563	77.868	0.562833	102.968															0.562167	15.1649
		0.563333	13.0873	0.5635	0.499249	0.563333	-1.13153	0.564333	0.0801086	0.5645	1.03617	0.5635	34.0571	0.5635	48.2306	0.564667	77.3387	0.5645	108.252															0.563833	14.9975
		0.565	12.8989	0.565167	0.527382	0.565	-1.08862	0.566	0.117302	0.566167	1.05715	0.565167	34.4272	0.565167	48.0633	0.566333	76.8018	0.566167	112.498															0.5655	14.8678
		0.566667	12.7044	0.566833	0.533104	0.566667	-1.05095	0.567667	0.156879	0.567833	1.08862	0.566833	34.7905	0.566833	47.8764	0.568	76.2892	0.567833	115.729															0.567167	14.7524
		0.568333	12.5065	0.5685	0.527382	0.568333	-1.02997	0.569333	0.197411	0.5695	1.12963	0.5685	35.1362	0.5685	47.6756	0.569667	75.7599	0.5695	118.006															0.568833	14.6236
		0.57	12.3076	0.570167	0.53072	0.57	-1.02711	0.571	0.228405	0.571167	1.15728	0.570167	35.4848	0.570167	47.4939	0.571333	75.2234	0.571167	119.45															0.5705	14.4897
		0.571667	12.1226	0.571833	0.545979	0.571667	-1.01757	0.572667	0.236034	0.572833	1.1735	0.571833	35.83	0.571833	47.318	0.573	74.7032	0.572833	120.217															0.572167	14.3595
		0.573333	11.9348	0.5735	0.546932	0.573333	-0.993729	0.574333	0.23222	0.5745	1.18399	0.5735	36.1662	0.5735	47.1268	0.574667	74.1868	0.5745	120.453															0.573833	14.2512
		0.575	11.7664	0.575167	0.543118	0.575	-0.995159	0.576	0.25177	0.576167	1.19877	0.575167	36.4895	0.575167	46.9451	0.576333	73.6423	0.576167	120.308															0.5755	14.1339
		0.576667	11.6105	0.576833	0.560284	0.576667	-0.99802	0.577667	0.261784	0.577833	1.18399	0.576833	36.8152	0.576833	46.7968	0.578	73.0963	0.577833	119.89															0.577167	14.0271
		0.578333	11.4512	0.5785	0.586033	0.578333	-0.998974	0.579333	0.256538	0.5795	1.1735	0.5785	37.1547	0.5785	46.6714	0.579667	72.5713	0.5795	119.332															0.578833	13.9103
		0.58	11.3063	0.580167	0.610828	0.58	-0.983238	0.581	0.266552	0.581167	1.18876	0.580167	37.4985	0.580167	46.5307	0.581333	72.0468	0.581167	118.696															0.5805	13.7472
		0.581667	11.1728	0.581833	0.641823	0.581667	-0.972271	0.582667	0.296593	0.582833	1.20354	0.581833	37.859	0.581833	46.4053	0.583	71.5132	0.582833	118.068															0.582167	13.5474
		0.583333	11.066	0.5835	0.671387	0.583333	-0.955582	0.584333	0.306606	0.5845	1.20497	0.5835	38.2123	0.5835	46.2837	0.584667	70.9944	0.5845	117.481															0.583833	13.3328
		0.585	10.942	0.585167	0.687599	0.585	-0.940323	0.586	0.309944	0.586167	1.22023	0.585167	38.5489	0.585167	46.1526	0.586333	70.4842	0.586167	116.961															0.5855	13.093
		0.586667	10.8099	0.586833	0.702858	0.586667	-0.924587	0.587667	0.329971	0.587833	1.25074	0.586833	38.8689	0.586833	46.0181	0.588	69.9501	0.587833	116.535															0.587167	12.8198
		0.588333	10.6826	0.5885	0.724792	0.588333	-0.8955	0.589333	0.36335	0.5895	1.26314	0.5885	39.1912	0.5885	45.8927	0.589667	69.416	0.5895	116.202															0.588833	12.5542
		0.59	10.5591	0.590167	0.726223	0.59	-0.870705	0.591	0.396252	0.591167	1.26266	0.590167	39.4959	0.590167	45.7745	0.591333	68.9006	0.591167	115.975															0.5905	12.3105
		0.591667	10.4332	0.591833	0.714779	0.591667	-0.857353	0.592667	0.422955	0.592833	1.27792	0.591833	39.7787	0.591833	45.6443	0.593	68.3799	0.592833	115.811															0.592167	12.0821
		0.593333	10.2987	0.5935	0.720501	0.593333	-0.85783	0.594333	0.452518	0.5945	1.30415	0.5935	40.0591	0.5935	45.5294	0.594667	67.8468	0.5945	115.708															0.593833	11.8484
		0.595	10.1848	0.595167	0.738621	0.595	-0.840187	0.596	0.457764	0.596167	1.31559	0.595167	40.3414	0.595167	45.413	0.596333	67.327	0.596167	115.657															0.5955	11.6391
		0.596667	10.0813	0.596833	0.733852	0.596667	-0.83065	0.597667	0.440598	0.597833	1.32227	0.596833	40.6165	0.596833	45.2733	0.598	66.8201	0.597833	115.651															0.597167	11.4489
		0.598333	10.0021	0.5985	0.716209	0.598333	-0.840187	0.599333	0.441551	0.5995	1.32751	0.5985	40.8816	0.5985	45.1274	0.599667	66.3099	0.5995	115.661															0.598833	11.2371
		0.6	9.93967	0.600167	0.725269	0.6	-0.836849	0.601	0.440598	0.601167	1.33276	0.600167	41.1611	0.600167	45.0053	0.601333	65.8069	0.601167	115.693															0.6005	11.0497
		0.601667	9.88865	0.601833	0.729084	0.601667	-0.805378	0.602667	0.432968	0.602833	1.32704	0.601833	41.4543	0.601833	44.899	0.603	65.3296	0.602833	115.753															0.602167	10.8919
		0.603333	9.84287	0.6035	0.713825	0.603333	-0.778198	0.604333	0.423431	0.6045	1.32513	0.6035	41.718	0.6035	44.7712	0.604667	64.8446	0.6045	115.804															0.603833	10.7245
		0.605	9.79996	0.605167	0.689507	0.605	-0.778675	0.606	0.439644	0.606167	1.32704	0.605167	41.9617	0.605167	44.6482	0.606333	64.3535	0.606167	115.851															0.6055	10.5424
		0.606667	9.77755	0.606833	0.689507	0.606667	-0.761509	0.607667	0.465393	0.607833	1.32895	0.606833	42.2106	0.606833	44.5595	0.608	63.8857	0.607833	115.901															0.607167	10.396
		0.608333	9.74083	0.6085	0.690937	0.608333	-0.743389	0.609333	0.48399	0.6095	1.33514	0.6085	42.4385	0.6085	44.4527	0.609667	63.4308	0.6095	115.939															0.608833	10.2921
		0.61	9.69267	0.610167	0.671864	0.61	-0.748158	0.611	0.50354	0.611167	1.33705	0.610167	42.6373	0.610167	44.3258	0.611333	62.9525	0.611167	115.922															0.6105	10.1709
		0.611667	9.63926	0.611833	0.669003	0.611667	-0.778675	0.612667	0.525951	0.612833	1.3361	0.611833	42.8252	0.611833	44.1947	0.613	62.4704	0.612833	115.873															0.612167	10.0436
		0.613333	9.57537	0.6135	0.679493	0.613333	-0.79298	0.614333	0.530243	0.6145	1.3299	0.6135	43.0355	0.6135	44.0683	0.614667	62.0213	0.6145	115.811															0.613833	9.96256
		0.615	9.48381	0.615167	0.69046	0.615	-0.792027	0.616	0.530243	0.616167	1.3237	0.615167	43.2405	0.615167	43.9272	0.616333	61.5911	0.616167	115.713															0.6155	9.91488
		0.616667	9.38797	0.616833	0.696659	0.616667	-0.806808	0.617667	0.545979	0.617833	1.3237	0.616833	43.438	0.616833	43.7903	0.618	61.1377	0.617833	115.572															0.617167	9.85861
		0.618333	9.30119	0.6185	0.701904	0.618333	-0.804424	0.619333	0.545025	0.6195	1.3299	0.6185	43.6487	0.6185	43.6702	0.619667	60.6837	0.6195	115.413															0.618833	9.79424
		0.62	9.20486	0.620167	0.70858	0.62	-0.787735	0.621	0.528336	0.621167	1.34611	0.620167	43.8466	0.620167	43.5443	0.621333	60.2384	0.621167	115.252															0.6205	9.74035
		0.621667	9.08947	0.621833	0.711441	0.621667	-0.767708	0.622667	0.527859	0.622833	1.38044	0.621833	44.0316	0.621833	43.4127	0.623	59.7763	0.622833	115.064															0.622167	9.6736
		0.623333	8.98314	0.6235	0.724792	0.623333	-0.752926	0.624333	0.555992	0.6245	1.40762	0.6235	44.2352	0.6235	43.3035	0.624667	59.3009	0.6245	114.877															0.623833	9.58443
		0.625	8.90541	0.625167	0.748158	0.625	-0.730991	0.626	0.557423	0.626167	1.41668	0.625167	44.4713	0.625167	43.2167	0.626333	58.845	0.626167	114.683															0.6255	9.48143
		0.626667	8.82196	0.626833	0.75388	0.626667	-0.709534	0.627667	0.538826	0.627833	1.41239	0.626833	44.6892	0.626833	43.0961	0.628	58.4111	0.627833	114.458															0.627167	9.36174
		0.628333	8.73327	0.6285	0.759602	0.628333	-0.704765	0.629333	0.547409	0.6295	1.40238	0.6285	44.8866	0.6285	42.9711	0.629667	57.9724	0.6295	114.188															0.628833	9.24253
		0.63	8.65984	0.630167	0.776291	0.63	-0.711441	0.631	0.565052	0.631167	1.39093	0.630167	45.1136	0.630167	42.8638	0.631333	57.5495	0.631167	113.903															0.6305	9.14097
		0.631667	8.60023	0.631833	0.784397	0.631667	-0.71907	0.632667	0.560284	0.632833	1.37234	0.631833	45.3568	0.631833	42.747	0.633	57.1475	0.632833	113.615															0.632167	9.04465
		0.633333	8.53682	0.6335	0.782013	0.633333	-0.727177	0.634333	0.554085	0.6345	1.35899	0.6335	45.5818	0.6335	42.6159	0.634667	56.7503	0.6345	113.307															0.633833	8.93879
		0.635	8.47197	0.635167	0.785351	0.635	-0.730038	0.636	0.564098	0.636167	1.34039	0.635167	45.7969	0.635167	42.5034	0.636333	56.3331	0.636167	112.965															0.6355	8.85248
		0.636667	8.40902	0.636833	0.792027	0.636667	-0.721455	0.637667	0.55933	0.637833	1.33514	0.636833	46.0382	0.636833	42.4085	0.638	55.9311	0.637833	112.622															0.637167	8.80241
		0.638333	8.33941	0.6385	0.796318	0.638333	-0.713348	0.639333	0.535011	0.6395	1.34993	0.6385	46.2971	0.6385	42.2983	0.639667	55.5472	0.6395	112.309															0.638833	8.74281
		0.64	8.25977	0.640167	0.792503	0.64	-0.709057	0.641	0.537872	0.641167	1.36423	0.640167	46.555	0.640167	42.1958	0.641333	55.1553	0.641167	112															0.6405	8.67176
		0.641667	8.18872	0.641833	0.799656	0.641667	-0.698566	0.642667	0.547409	0.642833	1.36137	0.641833	46.8144	0.641833	42.1267	0.643	54.7595	0.642833	111.652															0.642167	8.61597
		0.643333	8.10289	0.6435	0.798225	0.643333	-0.682831	0.644333	0.543118	0.6445	1.36757	0.6435	47.0757	0.6435	42.0485	0.644667	54.3709	0.6445	111.257															0.643833	8.57735
		0.645	8.01945	0.645167	0.776768	0.645	-0.683308	0.646	0.542164	0.646167	1.39475	0.645167	47.3342	0.645167	41.9235	0.646333	53.9727	0.646167	110.842															0.6455	8.51297
		0.646667	7.92885	0.646833	0.772953	0.646667	-0.69952	0.647667	0.575066	0.647833	1.4205	0.646833	47.6017	0.646833	41.8086	0.648	53.5583	0.647833	110.419															0.647167	8.43525
		0.648333	7.84397	0.6485	0.782967	0.648333	-0.69809	0.649333	0.596523	0.6495	1.41478	0.6485	47.8792	0.6485	41.7151	0.649667	53.1521	0.6495	109.973															0.648833	8.38995
		0.65	7.75003	0.650167	0.790596	0.65	-0.680447	0.651	0.597954	0.651167	1.40095	0.650167	48.1658	0.650167	41.6098	0.651333	52.7735	0.651167	109.497															0.6505	8.36086
		0.651667	7.66468	0.651833	0.787258	0.651667	-0.67091	0.652667	0.621796	0.652833	1.4019	0.651833	48.4581	0.651833	41.482	0.653	52.3934	0.652833	109.03															0.652167	8.32701
		0.653333	7.6108	0.6535	0.793457	0.653333	-0.666618	0.654333	0.650883	0.6545	1.3814	0.6535	48.7814	0.6535	41.3795	0.654667	52.0191	0.6545	108.562															0.653833	8.3046
		0.655	7.5469	0.655167	0.803947	0.655	-0.650883	0.656	0.664711	0.656167	1.36566	0.655167	49.1195	0.655167	41.2974	0.656333	51.6615	0.656167	108.101															0.6555	8.30221
		0.656667	7.46918	0.656833	0.802517	0.656667	-0.629425	0.657667	0.664711	0.657833	1.3628	0.656833	49.4556	0.656833	41.213	0.658	51.2986	0.657833	107.623															0.657167	8.2922
		0.658333	7.38859	0.6585	0.79298	0.658333	-0.622272	0.659333	0.669003	0.6595	1.36137	0.6585	49.7994	0.6585	41.1258	0.659667	50.921	0.6595	107.111															0.658833	8.2674
		0.66	7.31087	0.660167	0.788689	0.66	-0.630856	0.661	0.668526	0.661167	1.35517	0.660167	50.1556	0.660167	41.0285	0.661333	50.539	0.661167	106.601															0.6605	8.23355
		0.661667	7.22218	0.661833	0.77486	0.661667	-0.63324	0.662667	0.653267	0.662833	1.34611	0.661833	50.5147	0.661833	40.9164	0.663	50.159	0.662833	106.091															0.662167	8.20923
		0.663333	7.13205	0.6635	0.763893	0.663333	-0.633717	0.664333	0.650883	0.6645	1.36089	0.6635	50.8709	0.6635	40.7982	0.664667	49.7675	0.6645	105.576															0.663833	8.17823
		0.665	7.04479	0.665167	0.771046	0.665	-0.647545	0.666	0.655174	0.666167	1.36566	0.665167	51.2414	0.665167	40.6938	0.666333	49.3841	0.666167	105.04															0.6655	8.15392
		0.666667	6.95372	0.666833	0.786781	0.666667	-0.665665	0.667667	0.649452	0.667833	1.37281	0.666833	51.6291	0.666833	40.5946	0.668	49.0227	0.667833	104.499															0.667167	8.15964
		0.668333	6.8655	0.6685	0.799179	0.668333	-0.684261	0.669333	0.659466	0.6695	1.40142	0.6685	52.0258	0.6685	40.4902	0.669667	48.6588	0.6695	103.959															0.668833	8.16631
		0.67	6.79159	0.670167	0.811577	0.67	-0.685692	0.671	0.664234	0.671167	1.42002	0.670167	52.4206	0.670167	40.3934	0.671333	48.2888	0.671167	103.383															0.6705	8.17347
		0.671667	6.70624	0.671833	0.824928	0.671667	-0.69046	0.672667	0.649929	0.672833	1.42097	0.671833	52.8312	0.671833	40.3137	0.673	47.9407	0.672833	102.782															0.672167	8.19111
		0.673333	6.61564	0.6735	0.835419	0.673333	-0.694275	0.674333	0.629425	0.6745	1.41525	0.6735	53.2489	0.6735	40.2174	0.674667	47.6098	0.6745	102.182															0.673833	8.22449
		0.675	6.53362	0.675167	0.831127	0.675	-0.699043	0.676	0.631809	0.676167	1.41335	0.675167	53.6537	0.675167	40.0968	0.676333	47.2641	0.676167	101.572															0.6755	8.24547
		0.676667	6.46544	0.676833	0.821114	0.676667	-0.706196	0.677667	0.656605	0.677833	1.39093	0.676833	54.0595	0.676833	39.9613	0.678	46.9036	0.677833	100.966															0.677167	8.24499
		0.678333	6.39296	0.6785	0.805855	0.678333	-0.708103	0.679333	0.648975	0.6795	1.34945	0.6785	54.4701	0.6785	39.8245	0.679667	46.5622	0.6795	100.355															0.678833	8.26263
		0.68	6.30808	0.680167	0.780106	0.68	-0.722885	0.681	0.6423	0.681167	1.32847	0.680167	54.884	0.680167	39.6776	0.681333	46.2246	0.681167	99.7477															0.6805	8.29411
		0.681667	6.23512	0.681833	0.775337	0.681667	-0.730991	0.682667	0.664711	0.682833	1.34325	0.681833	55.2969	0.681833	39.535	0.683	45.8779	0.682833	99.1335															0.682167	8.30698
		0.683333	6.16169	0.6835	0.780106	0.683333	-0.72813	0.684333	0.675678	0.6845	1.33419	0.6835	55.7246	0.6835	39.4258	0.684667	45.5317	0.6845	98.4941															0.683833	8.30746
		0.685	6.07729	0.685167	0.779152	0.685	-0.726223	0.686	0.666142	0.686167	1.32847	0.685167	56.1643	0.685167	39.3147	0.686333	45.2037	0.686167	97.8518															0.6855	8.34036
		0.686667	6.01721	0.686833	0.789642	0.686667	-0.72813	0.687667	0.658989	0.687833	1.33801	0.686833	56.6168	0.686833	39.2017	0.688	44.8852	0.687833	97.1951															0.687167	8.38614
		0.688333	5.97286	0.6885	0.816345	0.688333	-0.740051	0.689333	0.667095	0.6895	1.3566	0.6885	57.0931	0.6885	39.0944	0.689667	44.5628	0.6895	96.5247															0.688833	8.43525
		0.69	5.92756	0.690167	0.844955	0.69	-0.736237	0.691	0.658035	0.691167	1.35374	0.690167	57.6038	0.690167	38.9886	0.691333	44.2491	0.691167	95.8509															0.6905	8.48866
		0.691667	5.8713	0.691833	0.839233	0.691667	-0.7267	0.692667	0.656128	0.692833	1.3423	0.691833	58.105	0.691833	38.8622	0.693	43.9401	0.692833	95.1834															0.692167	8.53491
		0.693333	5.83172	0.6935	0.841141	0.693333	-0.721931	0.694333	0.693798	0.6945	1.36471	0.6935	58.598	0.6935	38.7321	0.694667	43.6172	0.6945	94.5268															0.693833	8.56876
		0.695	5.80788	0.695167	0.867367	0.695	-0.699997	0.696	0.725746	0.696167	1.36662	0.695167	59.0997	0.695167	38.6209	0.696333	43.2897	0.696167	93.8568															0.6955	8.57925
		0.696667	5.76544	0.696833	0.872612	0.696667	-0.673771	0.697667	0.718594	0.697833	1.35374	0.696833	59.5951	0.696833	38.5089	0.698	42.9745	0.697833	93.1644															0.697167	8.60167
		0.698333	5.70297	0.6985	0.846386	0.698333	-0.66185	0.699333	0.714779	0.6995	1.33467	0.6985	60.0595	0.6985	38.3677	0.699667	42.6612	0.6995	92.4573															0.698833	8.60071
		0.7	5.63574	0.700167	0.831604	0.7	-0.669956	0.701	0.742912	0.701167	1.33324	0.700167	60.5063	0.700167	38.2366	0.701333	42.3412	0.701167	91.7358															0.7005	8.59165
		0.701667	5.57089	0.701833	0.850677	0.701667	-0.686169	0.702667	0.739098	0.702833	1.31941	0.701833	60.9713	0.701833	38.1246	0.703	42.028	0.702833	90.9901															0.702167	8.60357
		0.703333	5.48267	0.7035	0.844955	0.703333	-0.710011	0.704333	0.694752	0.7045	1.30081	0.7035	61.429	0.7035	37.9882	0.704667	41.7323	0.7045	90.2357															0.703833	8.62408
		0.705	5.38921	0.705167	0.819206	0.705	-0.746727	0.706	0.662804	0.706167	1.30892	0.705167	61.8725	0.705167	37.8428	0.706333	41.4443	0.706167	89.4904															0.7055	8.63647
		0.706667	5.28574	0.706833	0.803947	0.706667	-0.766277	0.707667	0.667572	0.707833	1.32084	0.706833	62.324	0.706833	37.7183	0.708	41.1654	0.707833	88.7666															0.707167	8.62789
		0.708333	5.18608	0.7085	0.801086	0.708333	-0.768661	0.709333	0.670433	0.7095	1.3442	0.7085	62.789	0.7085	37.6205	0.709667	40.8921	0.7095	88.0613															0.708833	8.64124
		0.71	5.09596	0.710167	0.78249	0.71	-0.771523	0.711	0.652313	0.711167	1.35851	0.710167	63.2448	0.710167	37.5104	0.711333	40.6122	0.711167	87.3547															0.7105	8.6422
		0.711667	5.01633	0.711833	0.750065	0.711667	-0.771523	0.712667	0.659943	0.712833	1.37186	0.711833	63.6897	0.711833	37.3969	0.713	40.3266	0.712833	86.6499															0.712167	8.61692
		0.713333	4.94528	0.7135	0.741005	0.713333	-0.76437	0.714333	0.664711	0.7145	1.36805	0.7135	64.136	0.7135	37.302	0.714667	40.0496	0.7145	85.9303															0.713833	8.58545
		0.715	4.88472	0.715167	0.748634	0.715	-0.752449	0.716	0.671387	0.716167	1.36471	0.715167	64.5771	0.715167	37.2028	0.716333	39.7801	0.716167	85.1979															0.7155	8.54301
		0.716667	4.83608	0.716833	0.7658	0.716667	-0.758171	0.717667	0.683308	0.717833	1.36423	0.716833	64.9891	0.716833	37.0765	0.718	39.494	0.717833	84.445															0.717167	8.5001
		0.718333	4.79126	0.7185	0.782013	0.718333	-0.751972	0.719333	0.688076	0.7195	1.34087	0.7185	65.3796	0.7185	36.9463	0.719667	39.2122	0.7195	83.6706															0.718833	8.44955
		0.72	4.74358	0.720167	0.795841	0.72	-0.748634	0.721	0.685215	0.721167	1.30796	0.720167	65.7558	0.720167	36.8147	0.721333	38.9514	0.721167	82.89															0.7205	8.41093
		0.721667	4.70209	0.721833	0.804424	0.721667	-0.765324	0.722667	0.668049	0.722833	1.27888	0.721833	66.112	0.721833	36.6707	0.723	38.6939	0.722833	82.1037															0.722167	8.37374
		0.723333	4.66824	0.7235	0.792503	0.723333	-0.813484	0.724333	0.67997	0.7245	1.25885	0.7235	66.4563	0.7235	36.5291	0.724667	38.4226	0.7245	81.3303															0.723833	8.33225
		0.725	4.62103	0.725167	0.763893	0.725	-0.851154	0.726	0.680923	0.726167	1.22833	0.725167	66.8097	0.725167	36.4041	0.726333	38.1556	0.726167	80.5635															0.7255	8.32367
		0.726667	4.56667	0.726833	0.733376	0.726667	-0.871181	0.727667	0.653744	0.727833	1.19352	0.726833	67.1577	0.726833	36.2868	0.728	37.9124	0.727833	79.792															0.727167	8.30889
		0.728333	4.51899	0.7285	0.714302	0.728333	-0.903606	0.729333	0.635147	0.7295	1.18303	0.7285	67.4772	0.7285	36.159	0.729667	37.6639	0.7295	79.0281															0.728833	8.2674
		0.73	4.46939	0.730167	0.706673	0.73	-0.932693	0.731	0.639915	0.731167	1.18303	0.730167	67.7876	0.730167	36.0637	0.731333	37.406	0.731167	78.2609															0.7305	8.22783
		0.731667	4.41313	0.731833	0.694275	0.731667	-0.93174	0.732667	0.638485	0.732833	1.17636	0.731833	68.109	0.731833	35.9859	0.733	37.1604	0.732833	77.4932															0.732167	8.22544
		0.733333	4.35781	0.7335	0.685692	0.733333	-0.908852	0.734333	0.609875	0.7345	1.17302	0.7335	68.4142	0.7335	35.893	0.734667	36.931	0.7345	76.7241															0.733833	8.23259
		0.735	4.31108	0.735167	0.68903	0.735	-0.898838	0.736	0.605583	0.736167	1.17826	0.735167	68.6908	0.735167	35.7947	0.736333	36.6926	0.736167	75.9635															0.7355	8.22115
		0.736667	4.26626	0.736833	0.693798	0.736667	-0.898838	0.737667	0.612259	0.737833	1.17826	0.736833	68.9692	0.736833	35.7141	0.738	36.4523	0.737833	75.1982															0.737167	8.21829
		0.738333	4.21858	0.7385	0.687599	0.738333	-0.897884	0.739333	0.601768	0.7395	1.1673	0.7385	69.2596	0.7385	35.6407	0.739667	36.2296	0.7395	74.4338															0.738833	8.23116
		0.74	4.18568	0.740167	0.676155	0.74	-0.897408	0.741	0.575542	0.741167	1.16587	0.740167	69.5295	0.740167	35.5296	0.741333	36.0179	0.741167	73.6718															0.7405	8.22353
		0.741667	4.15564	0.741833	0.686646	0.741667	-0.910759	0.742667	0.571728	0.742833	1.16873	0.741833	69.7589	0.741833	35.4128	0.743	35.7976	0.742833	72.907															0.742167	8.19349
		0.743333	4.11177	0.7435	0.713825	0.743333	-0.926971	0.744333	0.574589	0.7445	1.1673	0.7435	69.9906	0.7435	35.3093	0.744667	35.5725	0.7445	72.1474															0.743833	8.16345
		0.745	4.06456	0.745167	0.731468	0.745	-0.942707	0.746	0.552177	0.746167	1.16348	0.745167	70.2114	0.745167	35.1939	0.746333	35.3541	0.746167	71.3911															0.7455	8.11768
		0.746667	4.035	0.746833	0.733852	0.746667	-0.948429	0.747667	0.540257	0.747833	1.1611	0.746833	70.4131	0.746833	35.069	0.748	35.1243	0.747833	70.6286															0.747167	8.0514
		0.748333	4.00925	0.7485	0.738144	0.748333	-0.945568	0.749333	0.552177	0.7495	1.15204	0.7485	70.6167	0.7485	34.9531	0.749667	34.8902	0.7495	69.8638															0.748833	7.99322
		0.75	3.96824	0.750167	0.733376	0.75	-0.932217	0.751	0.571728	0.751167	1.15252	0.750167	70.8218	0.750167	34.8601	0.751333	34.6665	0.751167	69.1137															0.7505	7.96366
		0.751667	3.9258	0.751833	0.717163	0.751667	-0.919819	0.752667	0.581741	0.752833	1.16777	0.751833	71.0158	0.751833	34.7681	0.753	34.4424	0.752833	68.3751															0.752167	7.92551
		0.753333	3.89099	0.7535	0.694275	0.753333	-0.904083	0.754333	0.599861	0.7545	1.17826	0.7535	71.1837	0.7535	34.677	0.754667	34.2178	0.7545	67.6131															0.753833	7.86066
		0.755	3.85237	0.755167	0.682354	0.755	-0.885963	0.756	0.61512	0.756167	1.16301	0.755167	71.3496	0.755167	34.6036	0.756333	34.0033	0.756167	66.8354															0.7555	7.8187
		0.756667	3.79944	0.756833	0.676155	0.756667	-0.883579	0.757667	0.612259	0.757833	1.15633	0.756833	71.4931	0.756833	34.5273	0.758	33.8058	0.757833	66.0849															0.757167	7.80392
		0.758333	3.7632	0.7585	0.683308	0.758333	-0.897408	0.759333	0.623703	0.7595	1.17397	0.7585	71.6109	0.7585	34.4381	0.759667	33.6013	0.7595	65.3467															0.758833	7.77435
		0.76	3.76558	0.760167	0.702381	0.76	-0.921249	0.761	0.636578	0.761167	1.17445	0.760167	71.733	0.760167	34.3423	0.761333	33.3896	0.761167	64.611															0.7605	7.71761
		0.761667	3.77607	0.761833	0.716209	0.761667	-0.939846	0.762667	0.623703	0.762833	1.16348	0.761833	71.8694	0.761833	34.2431	0.763	33.196	0.762833	63.8695															0.762167	7.66134
		0.763333	3.7899	0.7635	0.711441	0.763333	-0.952244	0.764333	0.603676	0.7645	1.16396	0.7635	71.9852	0.7635	34.1353	0.764667	33.0091	0.7645	63.1471															0.763833	7.61986
		0.765	3.81041	0.765167	0.70715	0.765	-0.953197	0.766	0.612259	0.766167	1.18303	0.765167	72.0701	0.765167	34.0343	0.766333	32.8145	0.766167	62.4251															0.7655	7.5531
		0.766667	3.83806	0.766833	0.709057	0.766667	-0.950336	0.767667	0.628471	0.767833	1.18351	0.766833	72.1698	0.766833	33.9537	0.768	32.6157	0.767833	61.7042															0.767167	7.46155
		0.768333	3.83759	0.7685	0.696182	0.768333	-0.961304	0.769333	0.613213	0.7695	1.17016	0.7685	72.2752	0.7685	33.8726	0.769667	32.4349	0.7695	60.986															0.768833	7.36809
		0.77	3.80802	0.770167	0.681877	0.77	-0.972748	0.771	0.599861	0.771167	1.16968	0.770167	72.3386	0.770167	33.7825	0.771333	32.2452	0.771167	60.2608															0.7705	7.26938
		0.771667	3.76511	0.771833	0.678062	0.771667	-0.974178	0.772667	0.612259	0.772833	1.17493	0.771833	72.3867	0.771833	33.6909	0.773	32.0516	0.772833	59.5512															0.772167	7.15828
		0.773333	3.69644	0.7735	0.678539	0.773333	-0.962734	0.774333	0.623226	0.7745	1.17111	0.7735	72.4654	0.7735	33.6027	0.774667	31.8742	0.7745	58.8517															0.773833	7.0591
		0.775	3.61156	0.775167	0.67234	0.775	-0.962257	0.776	0.617027	0.776167	1.16491	0.775167	72.5598	0.775167	33.5016	0.776333	31.6973	0.776167	58.1608															0.7755	6.96611
		0.776667	3.52192	0.776833	0.666142	0.776667	-0.974178	0.777667	0.624657	0.777833	1.17064	0.776833	72.6256	0.776833	33.401	0.778	31.5218	0.777833	57.4708															0.777167	6.87218
		0.778333	3.44944	0.7785	0.667572	0.778333	-0.965595	0.779333	0.640392	0.7795	1.16539	0.7785	72.681	0.7785	33.3204	0.779667	31.3516	0.7795	56.7875															0.778833	6.78062
		0.78	3.36456	0.780167	0.673771	0.78	-0.953674	0.781	0.657082	0.781167	1.16014	0.780167	72.7506	0.780167	33.2451	0.781333	31.1952	0.781167	56.1161															0.7805	6.70195
		0.781667	3.27778	0.781833	0.691414	0.781667	-0.953674	0.782667	0.679016	0.782833	1.17254	0.781833	72.8116	0.781833	33.1793	0.783	31.0259	0.782833	55.45															0.782167	6.61516
		0.783333	3.22199	0.7835	0.719547	0.783333	-0.973225	0.784333	0.697613	0.7845	1.1816	0.7835	72.8569	0.7835	33.1297	0.784667	30.8461	0.7845	54.7876															0.783833	6.50215
		0.785	3.18623	0.785167	0.742912	0.785	-0.982285	0.786	0.686169	0.786167	1.17636	0.785167	72.9051	0.785167	33.0744	0.786333	30.6849	0.786167	54.1296															0.7855	6.3982
		0.786667	3.14093	0.786833	0.742435	0.786667	-0.983238	0.787667	0.659466	0.787833	1.17207	0.786833	72.9499	0.786833	32.9924	0.788	30.5281	0.787833	53.4749															0.787167	6.28948
		0.788333	3.10278	0.7885	0.748158	0.788333	-0.988007	0.789333	0.650883	0.7895	1.18494	0.7885	72.9756	0.7885	32.9108	0.789667	30.3597	0.7895	52.8164															0.788833	6.15311
		0.79	3.0818	0.790167	0.752449	0.79	-0.983238	0.791	0.648022	0.791167	1.19066	0.790167	73.0052	0.790167	32.856	0.791333	30.1871	0.791167	52.1674															0.7905	5.99623
		0.791667	3.07274	0.791833	0.751972	0.791667	-0.975132	0.792667	0.623226	0.792833	1.1673	0.791833	73.0386	0.791833	32.7811	0.793	30.0379	0.792833	51.517															0.792167	5.87416
		0.793333	3.05891	0.7935	0.743389	0.793333	-0.967026	0.794333	0.609398	0.7945	1.16062	0.7935	73.0505	0.7935	32.6829	0.794667	29.8867	0.7945	50.8642															0.793833	5.77354
		0.795	3.06416	0.795167	0.745296	0.795	-0.96941	0.796	0.62561	0.796167	1.15538	0.795167	73.0553	0.795167	32.6095	0.796333	29.7275	0.796167	50.2172															0.7955	5.65863
		0.796667	3.06463	0.796833	0.752449	0.796667	-0.973225	0.797667	0.630379	0.797833	1.13487	0.796833	73.0672	0.796833	32.5589	0.798	29.5725	0.797833	49.5682															0.797167	5.55468
		0.798333	3.03984	0.7985	0.736237	0.798333	-0.9799	0.799333	0.614643	0.7995	1.12438	0.7985	73.0753	0.7985	32.4712	0.799667	29.4232	0.7995	48.9435															0.798833	5.48935
		0.8	3.02982	0.800167	0.722885	0.8	-0.997543	0.801	0.61655	0.801167	1.12247	0.800167	73.0672	0.800167	32.3625	0.801333	29.2654	0.801167	48.3184															0.8005	5.41973
		0.801667	3.04317	0.801833	0.716209	0.801667	-1.02186	0.802667	0.63467	0.802833	1.10626	0.801833	73.0705	0.801833	32.2852	0.803	29.1066	0.802833	47.6937															0.802167	5.32389
		0.803333	3.04604	0.8035	0.699997	0.803333	-1.04046	0.804333	0.622749	0.8045	1.06907	0.8035	73.0791	0.8035	32.2151	0.804667	28.9574	0.8045	47.0834															0.803833	5.22804
		0.805	3.00741	0.805167	0.671387	0.805	-1.05953	0.806	0.610828	0.806167	1.06859	0.805167	73.0734	0.805167	32.1226	0.806333	28.8053	0.806167	46.5007															0.8055	5.15509
		0.806667	2.99263	0.806833	0.665188	0.806667	-1.06955	0.807667	0.620365	0.807833	1.08242	0.806833	73.0696	0.806833	32.0354	0.808	28.6522	0.807833	45.9299															0.807167	5.0807
		0.808333	2.99406	0.8085	0.676632	0.808333	-1.06239	0.809333	0.628471	0.8095	1.0767	0.8085	73.0944	0.8085	31.9867	0.809667	28.5172	0.8095	45.3496															0.808833	4.98438
		0.81	2.97642	0.810167	0.672817	0.81	-1.04761	0.811	0.601768	0.811167	1.0643	0.810167	73.1168	0.810167	31.9276	0.811333	28.4009	0.811167	44.7674															0.8105	4.91428
		0.811667	2.93636	0.811833	0.656605	0.811667	-1.03283	0.812667	0.583649	0.812833	1.06573	0.811833	73.1025	0.811833	31.8446	0.813	28.2717	0.812833	44.1852															0.812167	4.85468
		0.813333	2.90489	0.8135	0.650406	0.813333	-1.02758	0.814333	0.593185	0.8145	1.0767	0.8135	73.0939	0.8135	31.7693	0.814667	28.1405	0.8145	43.6115															0.813833	4.78554
		0.815	2.88057	0.815167	0.636101	0.815	-1.02186	0.816	0.584126	0.816167	1.07431	0.815167	73.1077	0.815167	31.7106	0.816333	28.0213	0.816167	43.0408															0.8155	4.70352
		0.816667	2.84243	0.816833	0.605583	0.816667	-1.02043	0.817667	0.559807	0.817833	1.08385	0.816833	73.1201	0.816833	31.6324	0.818	27.8964	0.817833	42.4771															0.817167	4.6382
		0.818333	2.80905	0.8185	0.592232	0.818333	-1.03855	0.819333	0.557899	0.8195	1.09768	0.8185	73.0963	0.8185	31.5442	0.819667	27.7562	0.8195	41.9168															0.818833	4.59003
		0.82	2.78234	0.820167	0.598431	0.82	-1.05381	0.821	0.558376	0.821167	1.0891	0.820167	73.0834	0.820167	31.4703	0.821333	27.6222	0.821167	41.3737															0.8205	4.53854
		0.821667	2.74897	0.821833	0.603199	0.821667	-1.07193	0.822667	0.521183	0.822833	1.07431	0.821833	73.0901	0.821833	31.4083	0.823	27.5068	0.822833	40.8421															0.822167	4.49753
		0.823333	2.71845	0.8235	0.589848	0.823333	-1.09529	0.824333	0.497341	0.8245	1.06287	0.8235	73.082	0.8235	31.3406	0.824667	27.3905	0.8245	40.3128															0.823833	4.47941
		0.825	2.70796	0.825167	0.590801	0.825	-1.12677	0.826	0.509739	0.826167	1.03903	0.825167	73.0529	0.825167	31.281	0.826333	27.2613	0.826167	39.7778															0.8255	4.45795
		0.826667	2.70081	0.826833	0.611782	0.826667	-1.15299	0.827667	0.530243	0.827833	1.01185	0.826833	73.0324	0.826833	31.2281	0.828	27.1325	0.827833	39.2599															0.827167	4.44651
		0.828333	2.69604	0.8285	0.61655	0.828333	-1.1673	0.829333	0.521183	0.8295	1.00374	0.8285	73.0286	0.8285	31.1661	0.829667	27.0047	0.8295	38.7483															0.828833	4.45557
		0.83	2.70033	0.830167	0.610828	0.83	-1.18017	0.831	0.535011	0.831167	1.02282	0.830167	73.0228	0.830167	31.1122	0.831333	26.8736	0.831167	38.2471															0.8305	4.45604
		0.831667	2.71177	0.831833	0.605106	0.831667	-1.18017	0.832667	0.573635	0.832833	1.04189	0.831833	73.0267	0.831833	31.0831	0.833	26.7515	0.832833	37.7607															0.832167	4.44555
		0.833333	2.70367	0.8335	0.608921	0.833333	-1.16444	0.834333	0.578403	0.8345	1.05572	0.8335	73.0391	0.8335	31.0478	0.834667	26.6366	0.8345	37.2825															0.833833	4.4322
		0.835	2.67839	0.835167	0.600815	0.835	-1.15061	0.836	0.568867	0.836167	1.07479	0.835167	73.0448	0.835167	30.9892	0.836333	26.516	0.836167	36.8137															0.8355	4.44031
		0.836667	2.6722	0.836833	0.594616	0.836667	-1.13678	0.837667	0.575066	0.837833	1.07908	0.836833	73.0491	0.836833	30.9486	0.838	26.3977	0.837833	36.3331															0.837167	4.44126
		0.838333	2.66504	0.8385	0.591755	0.838333	-1.122	0.839333	0.602722	0.8395	1.0643	0.8385	73.0639	0.8385	30.9329	0.839667	26.2923	0.8395	35.8672															0.838833	4.44317
		0.84	2.64263	0.840167	0.585079	0.84	-1.09768	0.841	0.596523	0.841167	1.03188	0.840167	73.0762	0.840167	30.9005	0.841333	26.196	0.841167	35.3947															0.8405	4.46749
		0.841667	2.6145	0.841833	0.576973	0.841667	-1.08671	0.842667	0.602722	0.842833	1.01614	0.841833	73.0677	0.841833	30.8347	0.843	26.083	0.842833	34.9231															0.842167	4.48513
		0.843333	2.60448	0.8435	0.582218	0.843333	-1.08147	0.844333	0.634193	0.8445	1.00756	0.8435	73.0629	0.8435	30.7856	0.844667	25.9657	0.8445	34.4648															0.843833	4.48656
		0.845	2.60115	0.845167	0.592709	0.845	-1.06573	0.846	0.635147	0.846167	0.988007	0.845167	73.0739	0.845167	30.7527	0.846333	25.8684	0.846167	34.0142															0.8455	4.48227
		0.846667	2.58398	0.846833	0.574112	0.846667	-1.06239	0.847667	0.618458	0.847833	0.995636	0.846833	73.0743	0.846833	30.7026	0.848	25.7778	0.847833	33.5784															0.847167	4.47941
		0.848333	2.57111	0.8485	0.574589	0.848333	-1.06525	0.849333	0.61512	0.8495	1.00803	0.8485	73.0772	0.8485	30.6554	0.849667	25.6834	0.8495	33.1469															0.848833	4.45271
		0.85	2.56395	0.850167	0.600338	0.85	-1.07765	0.851	0.621796	0.851167	1.02615	0.850167	73.0867	0.850167	30.6339	0.851333	25.5771	0.851167	32.7344															0.8505	4.41551
		0.851667	2.55585	0.851833	0.625134	0.851667	-1.0848	0.852667	0.600815	0.852833	1.03521	0.851833	73.0987	0.851833	30.6087	0.853	25.4641	0.852833	32.3291															0.852167	4.3993
		0.853333	2.54059	0.8535	0.642776	0.853333	-1.09577	0.854333	0.581741	0.8545	1.04618	0.8535	73.1001	0.8535	30.5667	0.854667	25.3525	0.8545	31.908															0.853833	4.38452
		0.855	2.52581	0.855167	0.672817	0.855	-1.10722	0.856	0.603676	0.856167	1.0519	0.855167	73.0953	0.855167	30.5338	0.856333	25.2433	0.856167	31.4956															0.8555	4.34732
		0.856667	2.50721	0.856833	0.705719	0.856667	-1.10531	0.857667	0.622272	0.857833	1.03045	0.856833	73.1025	0.856833	30.5071	0.858	25.1431	0.857833	31.0922															0.857167	4.31108
		0.858333	2.47669	0.8585	0.69809	0.858333	-1.10149	0.859333	0.610828	0.8595	1.01471	0.8585	73.0872	0.8585	30.4589	0.859667	25.0359	0.8595	30.6993															0.858833	4.27914
		0.86	2.44713	0.860167	0.671387	0.86	-1.09768	0.861	0.614643	0.861167	1.00613	0.860167	73.0581	0.860167	30.3979	0.861333	24.9314	0.861167	30.3187															0.8605	4.22955
		0.861667	2.43235	0.861833	0.656605	0.861667	-1.08767	0.862667	0.634193	0.862833	0.980854	0.861833	73.0515	0.861833	30.375	0.863	24.8494	0.862833	29.9425															0.862167	4.17852
		0.863333	2.42233	0.8635	0.653744	0.863333	-1.08004	0.864333	0.638962	0.8645	0.942707	0.8635	73.0472	0.8635	30.3545	0.864667	24.7812	0.8645	29.5811															0.863833	4.15945
		0.865	2.41709	0.865167	0.628948	0.865	-1.08051	0.866	0.63467	0.866167	0.923157	0.865167	73.0324	0.865167	30.3016	0.866333	24.6925	0.866167	29.2134															0.8655	4.15277
		0.866667	2.42281	0.866833	0.620842	0.866667	-1.0891	0.867667	0.642776	0.867833	0.919342	0.866833	73.0052	0.866833	30.252	0.868	24.6	0.867833	28.8577															0.867167	4.12989
		0.868333	2.43044	0.8685	0.63324	0.868333	-1.08433	0.869333	0.660896	0.8695	0.930786	0.8685	72.9985	0.8685	30.2267	0.869667	24.528	0.8695	28.522															0.868833	4.12273
		0.87	2.44045	0.870167	0.648975	0.87	-1.07861	0.871	0.654697	0.871167	0.939369	0.870167	72.9923	0.870167	30.2019	0.871333	24.4617	0.871167	28.1792															0.8705	4.12893
		0.871667	2.44141	0.871833	0.648022	0.871667	-1.09148	0.872667	0.639915	0.872833	0.961781	0.871833	72.9489	0.871833	30.1466	0.873	24.3769	0.872833	27.8358															0.872167	4.11844
		0.873333	2.44713	0.8735	0.640869	0.873333	-1.09911	0.874333	0.624657	0.8745	0.976086	0.8735	72.9027	0.8735	30.0951	0.874667	24.2953	0.8745	27.483															0.873833	4.08602
		0.875	2.43568	0.875167	0.6423	0.875	-1.10626	0.876	0.582218	0.876167	0.985146	0.875167	72.8593	0.875167	30.0574	0.876333	24.2405	0.876167	27.1463															0.8755	4.07219
		0.876667	2.41613	0.876833	0.635624	0.876667	-1.11914	0.877667	0.546932	0.877833	0.99659	0.876833	72.8149	0.876833	30.0255	0.878	24.1718	0.877833	26.8149															0.877167	4.06599
		0.878333	2.39468	0.8785	0.640869	0.878333	-1.1344	0.879333	0.53072	0.8795	0.983715	0.8785	72.763	0.8785	30.0002	0.879667	24.0822	0.8795	26.4683															0.878833	4.04215
		0.88	2.35844	0.880167	0.647068	0.88	-1.14155	0.881	0.526428	0.881167	0.961304	0.880167	72.7301	0.880167	29.9749	0.881333	24.0021	0.881167	26.1359															0.8805	4.02308
		0.881667	2.32077	0.881833	0.644207	0.881667	-1.13821	0.882667	0.53072	0.882833	0.949383	0.881833	72.7086	0.881833	29.9482	0.883	23.9353	0.882833	25.825															0.882167	4.02164
		0.883333	2.29597	0.8835	0.631332	0.883333	-1.14679	0.884333	0.540733	0.8845	0.95892	0.8835	72.6714	0.8835	29.9292	0.884667	23.8509	0.8845	25.5265															0.883833	4.00686
		0.885	2.29073	0.885167	0.628471	0.885	-1.15776	0.886	0.562191	0.886167	0.955105	0.885167	72.6328	0.885167	29.9292	0.886333	23.7589	0.886167	25.2256															0.8855	3.9773
		0.886667	2.28119	0.886833	0.629902	0.886667	-1.15728	0.887667	0.566483	0.887833	0.938892	0.886833	72.5951	0.886833	29.9139	0.888	23.6907	0.887833	24.9238															0.887167	3.95393
		0.888333	2.27356	0.8885	0.614643	0.888333	-1.16253	0.889333	0.566959	0.8895	0.933647	0.8885	72.5532	0.8885	29.8748	0.889667	23.632	0.8895	24.6243															0.888833	3.94154
		0.89	2.28214	0.890167	0.611305	0.89	-1.17493	0.891	0.583649	0.891167	0.940323	0.890167	72.505	0.890167	29.8553	0.891333	23.5615	0.891167	24.3282															0.8905	3.92056
		0.891667	2.29931	0.891833	0.627995	0.891667	-1.17683	0.892667	0.582695	0.892833	0.931263	0.891833	72.475	0.891833	29.8495	0.893	23.5033	0.892833	24.045															0.892167	3.89481
		0.893333	2.29263	0.8935	0.6423	0.893333	-1.17159	0.894333	0.563145	0.8945	0.919342	0.8935	72.4521	0.8935	29.8276	0.894667	23.458	0.8945	23.7784															0.893833	3.89814
		0.895	2.26641	0.895167	0.627995	0.895	-1.1797	0.896	0.565529	0.896167	0.937939	0.895167	72.4177	0.895167	29.7866	0.896333	23.406	0.896167	23.5147															0.8955	3.91102
		0.896667	2.24304	0.896833	0.622272	0.896667	-1.17493	0.897667	0.590324	0.897833	0.961781	0.896833	72.4034	0.896833	29.7642	0.898	23.344	0.897833	23.2682															0.897167	3.92437
		0.898333	2.23064	0.8985	0.62561	0.898333	-1.15824	0.899333	0.591278	0.8995	0.980854	0.8985	72.412	0.8985	29.757	0.899667	23.2754	0.8995	23.0346															0.898833	3.93152
		0.9	2.21491	0.900167	0.61655	0.9	-1.14775	0.901	0.565052	0.901167	0.986099	0.900167	72.4125	0.900167	29.7213	0.901333	23.2	0.901167	22.79															0.9005	3.9506
		0.901667	2.18773	0.901833	0.599861	0.901667	-1.16777	0.902667	0.56839	0.902833	1.00899	0.901833	72.3891	0.901833	29.6865	0.903	23.1113	0.902833	22.5291															0.902167	3.97062
		0.903333	2.1739	0.9035	0.607491	0.903333	-1.1692	0.904333	0.592709	0.9045	1.02043	0.9035	72.3786	0.9035	29.6836	0.904667	23.0322	0.9045	22.274															0.903833	3.98302
		0.905	2.17628	0.905167	0.634193	0.905	-1.14441	0.906	0.588894	0.906167	1.00851	0.905167	72.3853	0.905167	29.6783	0.906333	22.9659	0.906167	22.0323															0.9055	3.98397
		0.906667	2.18487	0.906833	0.639439	0.906667	-1.13249	0.907667	0.576496	0.907833	0.995636	0.906833	72.3672	0.906833	29.6588	0.908	22.891	0.907833	21.7981															0.907167	3.97301
		0.908333	2.19011	0.9085	0.640392	0.908333	-1.12867	0.909333	0.593185	0.9095	0.989914	0.9085	72.3429	0.9085	29.6521	0.909667	22.8233	0.9095	21.5821															0.908833	3.96442
		0.91	2.19297	0.910167	0.654221	0.91	-1.11055	0.911	0.614643	0.911167	0.990868	0.910167	72.3372	0.910167	29.676	0.911333	22.7842	0.911167	21.3752															0.9105	3.97062
		0.911667	2.18916	0.911833	0.66328	0.911667	-1.08242	0.912667	0.614166	0.912833	0.98753	0.911833	72.3376	0.911833	29.6783	0.913	22.7456	0.912833	21.1773															0.912167	3.9854
		0.913333	2.1863	0.9135	0.663757	0.913333	-1.07002	0.914333	0.638485	0.9145	1.00565	0.9135	72.3462	0.9135	29.6645	0.914667	22.6741	0.9145	20.9856															0.913833	3.99446
		0.915	2.18296	0.915167	0.678062	0.915	-1.05667	0.916	0.67091	0.916167	1.0128	0.915167	72.3677	0.915167	29.6645	0.916333	22.5935	0.916167	20.7896															0.9155	4.00352
		0.916667	2.17295	0.916833	0.697613	0.916667	-1.05238	0.917667	0.679016	0.917833	1.01614	0.916833	72.3996	0.916833	29.6507	0.918	22.5286	0.917833	20.5913															0.917167	4.01926
		0.918333	2.1596	0.9185	0.710011	0.918333	-1.06478	0.919333	0.675678	0.9195	1.01566	0.9185	72.4125	0.9185	29.5963	0.919667	22.4624	0.9195	20.3757															0.918833	4.04358
		0.92	2.14911	0.920167	0.705719	0.92	-1.091	0.921	0.679493	0.921167	1.00374	0.920167	72.4044	0.920167	29.532	0.921333	22.3808	0.921167	20.1645															0.9205	4.05455
		0.921667	2.14005	0.921833	0.700474	0.921667	-1.1096	0.922667	0.672817	0.922833	0.982761	0.921833	72.4025	0.921833	29.4805	0.923	22.3083	0.922833	19.958															0.922167	4.05169
		0.923333	2.12669	0.9235	0.682831	0.923333	-1.12629	0.924333	0.648022	0.9245	0.968933	0.9235	72.4006	0.9235	29.4232	0.924667	22.2578	0.9245	19.7554															0.923833	4.05169
		0.925	2.11477	0.925167	0.658989	0.925	-1.15442	0.926	0.644684	0.926167	0.980377	0.925167	72.392	0.925167	29.3632	0.926333	22.2082	0.926167	19.5618															0.9255	4.06408
		0.926667	2.11477	0.926833	0.651836	0.926667	-1.16205	0.927667	0.650883	0.927833	0.98753	0.926833	72.3948	0.926833	29.346	0.928	22.1586	0.927833	19.3744															0.927167	4.06313
		0.928333	2.11191	0.9285	0.644207	0.928333	-1.15156	0.929333	0.626087	0.9295	0.977039	0.9285	72.3939	0.9285	29.3388	0.929667	22.1186	0.9295	19.196															0.928833	4.05693
		0.93	2.09808	0.930167	0.635147	0.93	-1.1611	0.931	0.592232	0.931167	0.9799	0.930167	72.3777	0.930167	29.3145	0.931333	22.068	0.931167	19.0163															0.9305	4.03547
		0.931667	2.07758	0.931833	0.629425	0.931667	-1.18542	0.932667	0.596523	0.932833	0.988483	0.931833	72.3572	0.931833	29.2926	0.933	22.0037	0.932833	18.8422															0.932167	3.9959
		0.933333	2.05708	0.9335	0.6423	0.933333	-1.19543	0.934333	0.593185	0.9345	0.975132	0.9335	72.3367	0.9335	29.2878	0.934667	21.9531	0.9345	18.6729															0.933833	3.93867
		0.935	2.02513	0.935167	0.639915	0.935	-1.19209	0.936	0.562668	0.936167	0.959396	0.935167	72.2961	0.935167	29.2673	0.936333	21.9126	0.936167	18.5061															0.9355	3.88765
		0.936667	1.9865	0.936833	0.632763	0.936667	-1.20354	0.937667	0.546455	0.937833	0.947952	0.936833	72.237	0.936833	29.2206	0.938	21.8658	0.937833	18.3268															0.937167	3.85141
		0.938333	1.94597	0.9385	0.638962	0.938333	-1.21832	0.939333	0.551224	0.9395	0.946045	0.9385	72.2027	0.9385	29.1963	0.939667	21.8067	0.9395	18.1451															0.938833	3.79896
		0.94	1.90449	0.940167	0.643253	0.94	-1.21117	0.941	0.566006	0.941167	0.946522	0.940167	72.1922	0.940167	29.1953	0.941333	21.7619	0.941167	17.9954															0.9405	3.74699
		0.941667	1.88303	0.941833	0.641823	0.941667	-1.18732	0.942667	0.562191	0.942833	0.951767	0.941833	72.1684	0.941833	29.1858	0.943	21.7314	0.942833	17.8499															0.942167	3.71838
		0.943333	1.87349	0.9435	0.637054	0.943333	-1.17826	0.944333	0.565052	0.9445	0.953197	0.9435	72.1369	0.9435	29.1677	0.944667	21.6889	0.9445	17.6878															0.943833	3.70169
		0.945	1.86872	0.945167	0.647068	0.945	-1.18208	0.946	0.561714	0.946167	0.921726	0.945167	72.1369	0.945167	29.1634	0.946333	21.647	0.946167	17.518															0.9455	3.66259
		0.946667	1.8487	0.946833	0.635624	0.946667	-1.18732	0.947667	0.54121	0.947833	0.890732	0.946833	72.1397	0.946833	29.1519	0.948	21.6084	0.947833	17.3655															0.947167	3.6211
		0.948333	1.83535	0.9485	0.594616	0.948333	-1.20544	0.949333	0.53978	0.9495	0.872612	0.9485	72.1083	0.9485	29.11	0.949667	21.5616	0.9495	17.2324															0.948833	3.58677
		0.95	1.84298	0.950167	0.57888	0.95	-1.22452	0.951	0.547409	0.951167	0.870228	0.950167	72.0701	0.950167	29.0651	0.951333	21.5077	0.951167	17.0903															0.9505	3.54576
		0.951667	1.84393	0.951833	0.587463	0.951667	-1.23072	0.952667	0.527859	0.952833	0.856876	0.951833	72.0549	0.951833	29.0322	0.953	21.4529	0.952833	16.9296															0.952167	3.48711
		0.953333	1.8301	0.9535	0.58651	0.953333	-1.23024	0.954333	0.508308	0.9545	0.85783	0.9535	72.0425	0.9535	28.9907	0.954667	21.4047	0.9545	16.789															0.953833	3.44372
		0.955	1.83058	0.955167	0.576496	0.955	-1.2269	0.956	0.524044	0.956167	0.890732	0.955167	72.0143	0.955167	28.9569	0.956333	21.3542	0.956167	16.6821															0.9555	3.40605
		0.956667	1.86014	0.956833	0.597477	0.956667	-1.21212	0.957667	0.543594	0.957833	0.916004	0.956833	71.9905	0.956833	28.9445	0.958	21.3003	0.957833	16.5763															0.957167	3.3741
		0.958333	1.88828	0.9585	0.635147	0.958333	-1.18685	0.959333	0.533581	0.9595	0.924587	0.9585	71.9805	0.9585	28.9307	0.959667	21.2498	0.9595	16.4528															0.958833	3.34072
		0.96	1.89495	0.960167	0.635147	0.96	-1.16825	0.961	0.530243	0.961167	0.916004	0.960167	71.9595	0.960167	28.9021	0.961333	21.1854	0.961167	16.3231															0.9605	3.32594
		0.961667	1.90735	0.961833	0.618935	0.961667	-1.16158	0.962667	0.564098	0.962833	0.917435	0.961833	71.9452	0.961833	28.8796	0.963	21.1229	0.962833	16.2096															0.962167	3.31211
		0.963333	1.91689	0.9635	0.609875	0.963333	-1.14775	0.964333	0.581264	0.9645	0.905991	0.9635	71.9361	0.9635	28.8672	0.964667	21.0662	0.9645	16.0851															0.963833	3.27253
		0.965	1.91498	0.965167	0.606537	0.965	-1.14202	0.966	0.572681	0.966167	0.889301	0.965167	71.9299	0.965167	28.831	0.966333	21.0152	0.966167	15.9354															0.9655	3.24202
		0.966667	1.8959	0.966833	0.596523	0.966667	-1.14822	0.967667	0.597	0.967833	0.887871	0.966833	71.9066	0.966833	28.7919	0.968	20.9618	0.967833	15.7914															0.967167	3.2115
		0.968333	1.88112	0.9685	0.603676	0.968333	-1.15538	0.969333	0.627518	0.9695	0.874519	0.9685	71.8884	0.9685	28.7752	0.969667	20.9284	0.9695	15.6469															0.968833	3.1929
		0.97	1.85728	0.970167	0.615597	0.97	-1.17207	0.971	0.614166	0.971167	0.855923	0.970167	71.8613	0.970167	28.7528	0.971333	20.9184	0.971167	15.5029															0.9705	3.17192
		0.971667	1.82486	0.971833	0.606537	0.971667	-1.20926	0.972667	0.586033	0.972833	0.837803	0.971833	71.7983	0.971833	28.7156	0.973	20.8936	0.972833	15.3632															0.972167	3.16095
		0.973333	1.80674	0.9735	0.592709	0.973333	-1.25027	0.974333	0.583649	0.9745	0.833988	0.9735	71.7297	0.9735	28.6937	0.974667	20.8535	0.9745	15.2373															0.973833	3.14379
		0.975	1.78576	0.975167	0.581264	0.975	-1.28365	0.976	0.56076	0.976167	0.809193	0.975167	71.6686	0.975167	28.6818	0.976333	20.8139	0.976167	15.1019															0.9755	3.11852
		0.976667	1.76096	0.976833	0.55027	0.976667	-1.31607	0.977667	0.497818	0.977833	0.78249	0.976833	71.6047	0.976833	28.6393	0.978	20.7829	0.977833	14.9665															0.977167	3.09849
		0.978333	1.74665	0.9785	0.512123	0.978333	-1.34182	0.979333	0.473499	0.9795	0.80204	0.9785	71.5222	0.9785	28.5926	0.979667	20.7343	0.9795	14.8625															0.978833	3.09134
		0.98	1.7643	0.980167	0.51403	0.98	-1.32799	0.981	0.49305	0.981167	0.844002	0.980167	71.4688	0.980167	28.5764	0.981333	20.6804	0.981167	14.77															0.9805	3.06559
		0.981667	1.78385	0.981833	0.539303	0.981667	-1.2908	0.982667	0.498772	0.982833	0.870228	0.981833	71.4498	0.981833	28.5721	0.983	20.6442	0.982833	14.668															0.982167	3.04794
		0.983333	1.78814	0.9835	0.551224	0.983333	-1.27649	0.984333	0.471592	0.9845	0.871658	0.9835	71.4269	0.9835	28.5482	0.984667	20.6056	0.9845	14.5454															0.983833	3.05319
		0.985	1.78814	0.985167	0.554085	0.985	-1.27363	0.986	0.494957	0.986167	0.893116	0.985167	71.4021	0.985167	28.5316	0.986333	20.5512	0.986167	14.4563															0.9855	3.05223
		0.986667	1.80864	0.986833	0.582218	0.986667	-1.24884	0.987667	0.532627	0.987833	0.905037	0.986833	71.4097	0.986833	28.5511	0.988	20.5083	0.987833	14.3752															0.987167	3.03078
		0.988333	1.82962	0.9885	0.602722	0.988333	-1.22404	0.989333	0.535488	0.9895	0.911713	0.9885	71.4211	0.9885	28.5611	0.989667	20.4749	0.9895	14.2765															0.988833	3.00598
		0.99	1.84345	0.990167	0.599861	0.99	-1.22976	0.991	0.545502	0.991167	0.905037	0.990167	71.4054	0.990167	28.5549	0.991333	20.4339	0.991167	14.1792															0.9905	3.00264
		0.991667	1.85728	0.991833	0.607491	0.991667	-1.23692	0.992667	0.566006	0.992833	0.883102	0.991833	71.384	0.991833	28.5559	0.993	20.3881	0.992833	14.0853															0.992167	2.97928
		0.993333	1.86634	0.9935	0.618458	0.993333	-1.22499	0.994333	0.572681	0.9945	0.863552	0.9935	71.3634	0.9935	28.5478	0.994667	20.3538	0.9945	13.9828															0.993833	2.94781
		0.995	1.86539	0.995167	0.616074	0.995	-1.21784	0.996	0.549316	0.996167	0.849724	0.995167	71.3139	0.995167	28.5177	0.996333	20.3261	0.996167	13.8531															0.9955	2.93875
		0.996667	1.85585	0.996833	0.601768	0.996667	-1.23787	0.997667	0.533581	0.997833	0.845432	0.996833	71.2438	0.996833	28.4719	0.998	20.2842	0.997833	13.6909															0.997167	2.93207
		0.998333	1.82867	0.9985	0.593185	0.998333	-1.25456	0.999333	0.508785	0.9995	0.808716	0.9985	71.1951	0.9985	28.4476	0.999667	20.2556	0.9995	13.5317															0.998833	2.89822
		1	1.77956	1.00017	0.567913	1	-1.26982	1.001	0.457764	1.00117	0.778198	1.00017	71.1684	1.00017	28.4123	1.00133	20.2384	1.00117	13.3791															1.0005	2.87104
		1.00167	1.72853	1.00183	0.522614	1.00167	-1.28889	1.00267	0.436783	1.00283	0.776768	1.00183	71.1331	1.00183	28.3508	1.003	20.2184	1.00283	13.2585															1.00217	2.88057
		1.00333	1.70183	1.0035	0.499249	1.00333	-1.29795	1.00433	0.450611	1.0045	0.787735	1.0035	71.1002	1.0035	28.3074	1.00467	20.1936	1.0045	13.1588															1.00383	2.88439
		1.005	1.6942	1.00517	0.505924	1.005	-1.29366	1.006	0.437737	1.00617	0.768661	1.00517	71.0835	1.00517	28.286	1.00633	20.1874	1.00617	13.0525															1.0055	2.8553
		1.00667	1.66607	1.00683	0.497818	1.00667	-1.29747	1.00767	0.411034	1.00783	0.759125	1.00683	71.0459	1.00683	28.2469	1.008	20.1831	1.00783	12.969															1.00717	2.84576
		1.00833	1.64557	1.0085	0.493526	1.00833	-1.31035	1.00933	0.418186	1.0095	0.763416	1.0085	70.9901	1.0085	28.1992	1.00967	20.1545	1.0095	12.8918															1.00883	2.84863
		1.01	1.647	1.01017	0.508308	1.01	-1.30653	1.011	0.432491	1.01117	0.751972	1.01017	70.9414	1.01017	28.1692	1.01133	20.1116	1.01117	12.7983															1.0105	2.82669
		1.01167	1.64509	1.01183	0.522137	1.01167	-1.297	1.01267	0.413418	1.01283	0.734329	1.01183	70.8961	1.01183	28.1467	1.013	20.0768	1.01283	12.6872															1.01217	2.77805
		1.01333	1.63078	1.0135	0.511169	1.01333	-1.3113	1.01433	0.393867	1.0145	0.736237	1.0135	70.8351	1.0135	28.1115	1.01467	20.0362	1.0145	12.5918															1.01383	2.75707
		1.015	1.62125	1.01517	0.499249	1.015	-1.32561	1.016	0.413895	1.01617	0.772953	1.01517	70.7836	1.01517	28.0862	1.01633	19.98	1.01617	12.5208															1.0155	2.75564
		1.01667	1.6222	1.01683	0.507355	1.01667	-1.31989	1.01767	0.439644	1.01783	0.782013	1.01683	70.7674	1.01683	28.08	1.018	19.9366	1.01783	12.4469															1.01717	2.72655
		1.01833	1.60217	1.0185	0.504971	1.01833	-1.31369	1.01933	0.44632	1.0195	0.794411	1.0185	70.7412	1.0185	28.0585	1.01967	19.8975	1.0195	12.361															1.01883	2.70462
		1.02	1.58262	1.02017	0.497818	1.02	-1.31416	1.021	0.468254	1.02117	0.82016	1.02017	70.7035	1.02017	28.0237	1.02133	19.8622	1.02117	12.2762															1.0205	2.70796
		1.02167	1.58978	1.02183	0.498772	1.02167	-1.30653	1.02267	0.487804	1.02283	0.84734	1.02183	70.6773	1.02183	28.008	1.023	19.8255	1.02283	12.2023															1.02217	2.71702
		1.02333	1.60503	1.0235	0.502586	1.02333	-1.2908	1.02433	0.478268	1.0245	0.842571	1.0235	70.6615	1.0235	27.9913	1.02467	19.8112	1.0245	12.1169															1.02383	2.71177
		1.025	1.59407	1.02517	0.492096	1.025	-1.29318	1.026	0.465393	1.02617	0.826359	1.02517	70.6153	1.02517	27.9527	1.02633	19.794	1.02617	12.0316															1.0255	2.71559
		1.02667	1.58882	1.02683	0.486851	1.02667	-1.29366	1.02767	0.488281	1.02783	0.824928	1.02683	70.5638	1.02683	27.9169	1.028	19.7678	1.02783	11.9429															1.02717	2.72703
		1.02833	1.61839	1.0285	0.492096	1.02833	-1.28603	1.02933	0.500202	1.0295	0.796795	1.0285	70.5447	1.0285	27.9002	1.02967	19.7587	1.0295	11.8585															1.02883	2.72799
		1.03	1.6284	1.03017	0.492096	1.03	-1.28698	1.031	0.483513	1.03117	0.770569	1.03017	70.5233	1.03017	27.8792	1.03133	19.7682	1.03117	11.7788															1.0305	2.71749
		1.03167	1.62649	1.03183	0.489235	1.03167	-1.29461	1.03267	0.482559	1.03283	0.7658	1.03183	70.4746	1.03183	27.8454	1.033	19.7692	1.03283	11.6906															1.03217	2.72226
		1.03333	1.62315	1.0335	0.497341	1.03333	-1.30081	1.03433	0.502586	1.0345	0.775337	1.0335	70.4298	1.0335	27.8182	1.03467	19.7582	1.0345	11.5991															1.03383	2.71749
		1.035	1.62411	1.03517	0.50211	1.035	-1.28412	1.036	0.49305	1.03617	0.772953	1.03517	70.3988	1.03517	27.7886	1.03633	19.7563	1.03617	11.5042															1.0355	2.68984
		1.03667	1.61552	1.03683	0.492573	1.03667	-1.28126	1.03767	0.461578	1.03783	0.77486	1.03683	70.3511	1.03683	27.7371	1.038	19.752	1.03783	11.4212															1.03717	2.67363
		1.03833	1.60551	1.0385	0.488281	1.03833	-1.28508	1.03933	0.46587	1.0395	0.790119	1.0385	70.292	1.0385	27.6942	1.03967	19.731	1.0395	11.3549															1.03883	2.67172
		1.04	1.61171	1.04017	0.498772	1.04	-1.28174	1.041	0.477314	1.04117	0.781536	1.04017	70.2467	1.04017	27.6823	1.04133	19.701	1.04117	11.2867															1.0405	2.66314
		1.04167	1.60694	1.04183	0.503063	1.04167	-1.27935	1.04267	0.463009	1.04283	0.767708	1.04183	70.2214	1.04183	27.6704	1.043	19.6753	1.04283	11.2152															1.04217	2.63739
		1.04333	1.60074	1.0435	0.500679	1.04333	-1.28269	1.04433	0.452042	1.0445	0.770569	1.0435	70.1852	1.0435	27.638	1.04467	19.6347	1.0445	11.1451															1.04383	2.61641
		1.045	1.60742	1.04517	0.511169	1.045	-1.29747	1.046	0.477791	1.04617	0.784874	1.04517	70.1532	1.04517	27.626	1.04633	19.5875	1.04617	11.0807															1.0455	2.60162
		1.04667	1.61886	1.04683	0.535488	1.04667	-1.29843	1.04767	0.498772	1.04783	0.787258	1.04683	70.1451	1.04683	27.638	1.048	19.5541	1.04783	11.0164															1.04717	2.58923
		1.04833	1.60885	1.0485	0.551701	1.04833	-1.28651	1.04933	0.497341	1.0495	0.798225	1.0485	70.1275	1.0485	27.6318	1.04967	19.5379	1.0495	10.9453															1.04883	2.57444
		1.05	1.5955	1.05017	0.565052	1.05	-1.28746	1.051	0.511169	1.05117	0.820637	1.05017	70.1017	1.05017	27.597	1.05133	19.5155	1.05117	10.8786															1.0505	2.55489
		1.05167	1.59502	1.05183	0.590801	1.05167	-1.29461	1.05267	0.525951	1.05283	0.827312	1.05183	70.0817	1.05183	27.5693	1.053	19.4921	1.05283	10.8252															1.05217	2.5363
		1.05333	1.59502	1.0535	0.609875	1.05333	-1.28603	1.05433	0.529289	1.0545	0.823498	1.0535	70.0684	1.0535	27.5588	1.05467	19.475	1.0545	10.778															1.05383	2.52867
		1.055	1.59502	1.05517	0.601292	1.055	-1.2722	1.056	0.524044	1.05617	0.813007	1.05517	70.0302	1.05517	27.5397	1.05633	19.4478	1.05617	10.7226															1.0555	2.54345
		1.05667	1.59979	1.05683	0.579834	1.05667	-1.26553	1.05767	0.528812	1.05783	0.810146	1.05683	69.984	1.05683	27.5278	1.058	19.4116	1.05783	10.6692															1.05717	2.54011
		1.05833	1.60837	1.0585	0.554562	1.05833	-1.26791	1.05933	0.522137	1.0595	0.804424	1.0585	69.9663	1.0585	27.5126	1.05967	19.3753	1.0595	10.6163															1.05883	2.52295
		1.06	1.61409	1.06017	0.524044	1.06	-1.26219	1.061	0.50211	1.06117	0.799179	1.06017	69.9482	1.06017	27.4773	1.06133	19.3586	1.06117	10.5538															1.0605	2.53105
		1.06167	1.61505	1.06183	0.491142	1.06167	-1.25885	1.06267	0.505924	1.06283	0.787258	1.06183	69.9039	1.06183	27.4382	1.063	19.3353	1.06283	10.4804															1.06217	2.55537
		1.06333	1.61505	1.0635	0.477791	1.06333	-1.26457	1.06433	0.524998	1.0645	0.779629	1.0635	69.8509	1.0635	27.411	1.06467	19.3176	1.0645	10.4122															1.06383	2.5506
		1.065	1.59788	1.06517	0.479221	1.065	-1.26314	1.066	0.519753	1.06617	0.784397	1.06517	69.8237	1.06517	27.3867	1.06633	19.3148	1.06617	10.3488															1.0655	2.52104
		1.06667	1.57499	1.06683	0.47636	1.06667	-1.26314	1.06767	0.499725	1.06783	0.791073	1.06683	69.7832	1.06683	27.3271	1.068	19.3076	1.06783	10.2682															1.06717	2.50149
		1.06833	1.55592	1.0685	0.477314	1.06833	-1.28937	1.06933	0.495434	1.0695	0.779152	1.0685	69.716	1.0685	27.2598	1.06967	19.2814	1.0695	10.1795															1.06883	2.48957
		1.07	1.53542	1.07017	0.48399	1.07	-1.31845	1.071	0.479698	1.07117	0.75388	1.07017	69.6516	1.07017	27.2117	1.07133	19.2528	1.07117	10.107															1.0705	2.45762
		1.07167	1.50585	1.07183	0.472069	1.07167	-1.33324	1.07267	0.441074	1.07283	0.732899	1.07183	69.5887	1.07183	27.1578	1.073	19.238	1.07283	10.0293															1.07217	2.42329
		1.07333	1.47438	1.0735	0.449657	1.07333	-1.35279	1.07433	0.409126	1.0745	0.703335	1.0735	69.5214	1.0735	27.091	1.07467	19.2108	1.0745	9.94778															1.07383	2.4271
		1.075	1.45769	1.07517	0.430584	1.075	-1.37806	1.076	0.405312	1.07617	0.661373	1.07517	69.4618	1.07517	27.0314	1.07633	19.1774	1.07617	9.86481															1.0755	2.44045
		1.07667	1.4329	1.07683	0.41151	1.07667	-1.39952	1.07767	0.401974	1.07783	0.626564	1.07683	69.4289	1.07683	26.9895	1.078	19.156	1.07783	9.81092															1.07717	2.44284
		1.07833	1.41096	1.0785	0.384808	1.07833	-1.39999	1.07933	0.389576	1.0795	0.617981	1.0785	69.3879	1.0785	26.9618	1.07967	19.1374	1.0795	9.7723															1.07883	2.45237
		1.08	1.40905	1.08017	0.359535	1.08	-1.39713	1.081	0.40102	1.08117	0.62561	1.08017	69.3302	1.08017	26.9418	1.08133	19.0969	1.08117	9.74703															1.0805	2.47049
		1.08167	1.42288	1.08183	0.374794	1.08167	-1.38998	1.08267	0.429153	1.08283	0.639439	1.08183	69.3083	1.08183	26.9461	1.083	19.0592	1.08283	9.73511															1.08217	2.47622
		1.08333	1.42956	1.0835	0.389576	1.08333	-1.38569	1.08433	0.434399	1.0845	0.656605	1.0835	69.3092	1.0835	26.9442	1.08467	19.0301	1.0845	9.72414															1.08383	2.46525
		1.085	1.43147	1.08517	0.422478	1.085	-1.38474	1.086	0.431538	1.08617	0.693321	1.08517	69.2911	1.08517	26.9318	1.08633	18.9981	1.08617	9.71317															1.0855	2.47622
		1.08667	1.45006	1.08683	0.461578	1.08667	-1.37901	1.08767	0.43726	1.08783	0.721455	1.08683	69.2554	1.08683	26.9241	1.088	18.9571	1.08783	9.6817															1.08717	2.50196
		1.08833	1.45817	1.0885	0.49448	1.08833	-1.36995	1.08933	0.433922	1.0895	0.727177	1.0885	69.2368	1.0885	26.8984	1.08967	18.9357	1.0895	9.63354															1.08883	2.51627
		1.09	1.44625	1.09017	0.500679	1.09	-1.37806	1.091	0.424862	1.09117	0.725269	1.09017	69.2239	1.09017	26.855	1.09133	18.9276	1.09117	9.57298															1.0905	2.52771
		1.09167	1.43433	1.09183	0.494957	1.09167	-1.38617	1.09267	0.435829	1.09283	0.728607	1.09183	69.1848	1.09183	26.8073	1.093	18.908	1.09283	9.5191															1.09217	2.54583
		1.09333	1.42813	1.0935	0.508308	1.09333	-1.37091	1.09433	0.449657	1.0945	0.731945	1.0935	69.1457	1.0935	26.7725	1.09467	18.8994	1.0945	9.47142															1.09383	2.54774
		1.095	1.41144	1.09517	0.499249	1.095	-1.34563	1.096	0.435352	1.09617	0.709534	1.09517	69.1257	1.09517	26.71	1.09633	18.8956	1.09617	9.42898															1.0955	2.53296
		1.09667	1.39904	1.09683	0.475407	1.09667	-1.33753	1.09767	0.427246	1.09783	0.698566	1.09683	69.0947	1.09683	26.6299	1.098	18.8923	1.09783	9.40657															1.09717	2.52914
		1.09833	1.4081	1.0985	0.48399	1.09833	-1.33228	1.09933	0.446796	1.0995	0.705719	1.0985	69.0608	1.0985	26.5908	1.09967	18.8756	1.0995	9.39941															1.09883	2.52867
		1.1	1.42384	1.10017	0.523567	1.1	-1.30415	1.101	0.449181	1.10117	0.70715	1.10017	69.0284	1.10017	26.5784	1.10133	18.8618	1.10117	9.39274															1.1005	2.52485
		1.10167	1.41382	1.10183	0.54121	1.10167	-1.28078	1.10267	0.429153	1.10283	0.712395	1.10183	68.9864	1.10183	26.5465	1.103	18.8446	1.10283	9.3708															1.10217	2.5177
		1.10333	1.40095	1.1035	0.531197	1.10333	-1.27459	1.10433	0.430584	1.1045	0.732899	1.1035	68.9273	1.1035	26.5021	1.10467	18.8112	1.1045	9.33647															1.10383	2.53248
		1.105	1.40047	1.10517	0.524998	1.105	-1.27077	1.106	0.448227	1.10617	0.751019	1.10517	68.8624	1.10517	26.4845	1.10633	18.7831	1.10617	9.28974															1.1055	2.53963
		1.10667	1.3895	1.10683	0.518799	1.10667	-1.27268	1.10767	0.441551	1.10783	0.749111	1.10683	68.8171	1.10683	26.463	1.108	18.754	1.10783	9.22918															1.10717	2.53534
		1.10833	1.36757	1.1085	0.491142	1.10833	-1.29318	1.10933	0.419617	1.1095	0.742435	1.1085	68.769	1.1085	26.4058	1.10967	18.7154	1.1095	9.17387															1.10883	2.55632
		1.11	1.36375	1.11017	0.473976	1.11	-1.3175	1.111	0.419617	1.11117	0.745773	1.11017	68.7394	1.11017	26.3462	1.11133	18.6644	1.11117	9.11856															1.1105	2.59447
		1.11167	1.37329	1.11183	0.473022	1.11167	-1.34039	1.11267	0.415325	1.11283	0.733852	1.11183	68.7265	1.11183	26.2985	1.113	18.6348	1.11283	9.06944															1.11217	2.6207
		1.11333	1.38426	1.1135	0.469208	1.11333	-1.36805	1.11433	0.403881	1.1145	0.712872	1.1135	68.7108	1.1135	26.2523	1.11467	18.6243	1.1145	9.02462															1.11383	2.63166
		1.115	1.39856	1.11517	0.457287	1.115	-1.40429	1.116	0.415325	1.11617	0.70715	1.11517	68.6836	1.11517	26.2046	1.11633	18.6048	1.11617	9.00507															1.1155	2.6536
		1.11667	1.41335	1.11683	0.473499	1.11667	-1.41525	1.11767	0.422955	1.11783	0.699997	1.11683	68.6564	1.11683	26.1827	1.118	18.5828	1.11783	8.97884															1.11717	2.67124
		1.11833	1.39809	1.1185	0.476837	1.11833	-1.40715	1.11933	0.405312	1.1195	0.683784	1.1185	68.6321	1.1185	26.1593	1.11967	18.5738	1.1195	8.94403															1.11883	2.6598
		1.12	1.35279	1.12017	0.444889	1.12	-1.41382	1.121	0.38147	1.12117	0.673771	1.12017	68.5883	1.12017	26.1126	1.12133	18.5719	1.12117	8.90684															1.1205	2.64883
		1.12167	1.33419	1.12183	0.415325	1.12167	-1.43051	1.12267	0.38147	1.12283	0.672817	1.12183	68.5368	1.12183	26.0668	1.123	18.548	1.12283	8.87632															1.12217	2.65312
		1.12333	1.32656	1.1235	0.41008	1.12333	-1.42431	1.12433	0.38147	1.1245	0.661373	1.1235	68.512	1.1235	26.0353	1.12467	18.5218	1.1245	8.86488															1.12383	2.6679
		1.125	1.31178	1.12517	0.41151	1.125	-1.4081	1.126	0.37384	1.12617	0.665665	1.12517	68.5015	1.12517	25.9943	1.12633	18.5022	1.12617	8.84676															1.1255	2.6741
		1.12667	1.30844	1.12683	0.405312	1.12667	-1.40715	1.12767	0.3829	1.12783	0.677586	1.12683	68.4733	1.12683	25.9409	1.128	18.4798	1.12783	8.82435															1.12717	2.69318
		1.12833	1.32942	1.1285	0.418663	1.12833	-1.39904	1.12933	0.409603	1.1295	0.689983	1.1285	68.4371	1.1285	25.9066	1.12967	18.4474	1.1295	8.80003															1.12883	2.72036
		1.13	1.35612	1.13017	0.445366	1.13	-1.369	1.131	0.4282	1.13117	0.689983	1.13017	68.4142	1.13017	25.8832	1.13133	18.4236	1.13117	8.78477															1.1305	2.73085
		1.13167	1.36328	1.13183	0.452995	1.13167	-1.34373	1.13267	0.442982	1.13283	0.699997	1.13183	68.3894	1.13183	25.8493	1.133	18.4169	1.13283	8.76474															1.13217	2.74372
		1.13333	1.38092	1.1335	0.453472	1.13333	-1.34087	1.13433	0.463963	1.1345	0.715733	1.1335	68.3455	1.1335	25.8112	1.13467	18.3911	1.1345	8.73804															1.13383	2.75373
		1.135	1.40572	1.13517	0.468731	1.135	-1.33514	1.136	0.452995	1.13617	0.699043	1.13517	68.2964	1.13517	25.7907	1.13633	18.3663	1.13617	8.70514															1.1355	2.76423
		1.13667	1.39904	1.13683	0.472546	1.13667	-1.32465	1.13767	0.434399	1.13783	0.698566	1.13683	68.2425	1.13683	25.7645	1.138	18.3587	1.13783	8.68654															1.13717	2.75707
		1.13833	1.37997	1.1385	0.471592	1.13833	-1.3237	1.13933	0.432014	1.1395	0.720024	1.1385	68.1901	1.1385	25.7235	1.13967	18.3554	1.1395	8.67176															1.13883	2.7585
		1.14	1.38044	1.14017	0.47636	1.14	-1.32799	1.141	0.442982	1.14117	0.736237	1.14017	68.1443	1.14017	25.702	1.14133	18.332	1.14117	8.64601															1.1405	2.76279
		1.14167	1.36757	1.14183	0.490189	1.14167	-1.32847	1.14267	0.427723	1.14283	0.721931	1.14183	68.1119	1.14183	25.682	1.143	18.2996	1.14283	8.62026															1.14217	2.75564
		1.14333	1.31893	1.1435	0.488281	1.14333	-1.33944	1.14433	0.401974	1.1445	0.713348	1.1435	68.0532	1.1435	25.6524	1.14467	18.2734	1.1445	8.59118															1.14383	2.75278
		1.145	1.27983	1.14517	0.475407	1.145	-1.36137	1.146	0.415802	1.14617	0.730991	1.14517	67.997	1.14517	25.619	1.14633	18.2309	1.14617	8.56352															1.1455	2.75373
		1.14667	1.27792	1.14683	0.470638	1.14667	-1.36805	1.14767	0.419617	1.14783	0.722885	1.14683	67.9655	1.14683	25.6014	1.148	18.187	1.14783	8.5206															1.14717	2.74944
		1.14833	1.27077	1.1485	0.453472	1.14833	-1.3814	1.14933	0.409603	1.1495	0.702381	1.1485	67.9336	1.1485	25.5723	1.14967	18.1565	1.1495	8.49342															1.14883	2.71845
		1.15	1.24931	1.15017	0.432014	1.15	-1.40715	1.151	0.403404	1.15117	0.685692	1.15017	67.8692	1.15017	25.517	1.15133	18.1284	1.15117	8.47101															1.1505	2.69794
		1.15167	1.24359	1.15183	0.422478	1.15167	-1.43528	1.15267	0.422001	1.15283	0.681877	1.15183	67.8043	1.15183	25.4707	1.153	18.0936	1.15283	8.45098															1.15217	2.69508
		1.15333	1.25742	1.1535	0.423431	1.15333	-1.4348	1.15433	0.424862	1.1545	0.667095	1.1535	67.7786	1.1535	25.4307	1.15467	18.0802	1.1545	8.42285															1.15383	2.6803
		1.155	1.24788	1.15517	0.412941	1.155	-1.42956	1.156	0.405312	1.15617	0.644207	1.15517	67.7428	1.15517	25.3711	1.15633	18.0798	1.15617	8.39853															1.1555	2.65789
		1.15667	1.22833	1.15683	0.39959	1.15667	-1.43814	1.15767	0.411034	1.15783	0.632763	1.15683	67.6913	1.15683	25.3096	1.158	18.0564	1.15783	8.40425															1.15717	2.6412
		1.15833	1.23358	1.1585	0.412941	1.15833	-1.44339	1.15933	0.415325	1.1595	0.619888	1.1585	67.6551	1.1585	25.2738	1.15967	18.0216	1.1595	8.38804															1.15883	2.61784
		1.16	1.23501	1.16017	0.423431	1.16	-1.4329	1.161	0.404358	1.16117	0.627041	1.16017	67.6441	1.16017	25.2466	1.16133	18.0054	1.16117	8.37278															1.1605	2.57444
		1.16167	1.22738	1.16183	0.416756	1.16167	-1.41144	1.16267	0.389099	1.16283	0.648975	1.16183	67.6146	1.16183	25.2123	1.163	17.9992	1.16283	8.35562															1.16217	2.5425
		1.16333	1.22643	1.1635	0.422001	1.16333	-1.40238	1.16433	0.396252	1.1645	0.664711	1.1635	67.5778	1.1635	25.1918	1.16467	17.9729	1.1645	8.35848															1.16383	2.52724
		1.165	1.23596	1.16517	0.452518	1.165	-1.39713	1.166	0.408649	1.16617	0.676155	1.16517	67.5483	1.16517	25.1961	1.16633	17.952	1.16617	8.36945															1.1655	2.50626
		1.16667	1.23835	1.16683	0.473976	1.16667	-1.38855	1.16767	0.413418	1.16783	0.690937	1.16683	67.5144	1.16683	25.1784	1.168	17.9491	1.16783	8.35419															1.16717	2.48098
		1.16833	1.22452	1.1685	0.467777	1.16833	-1.3833	1.16933	0.416279	1.1695	0.699043	1.1685	67.4548	1.1685	25.1389	1.16967	17.94	1.1695	8.32462															1.16883	2.48289
		1.17	1.2126	1.17017	0.462532	1.17	-1.39236	1.171	0.411987	1.17117	0.682354	1.17017	67.3981	1.17017	25.1088	1.17133	17.9124	1.17117	8.28171															1.1705	2.48194
		1.17167	1.19209	1.17183	0.465393	1.17167	-1.41573	1.17267	0.380039	1.17283	0.646591	1.17183	67.3585	1.17183	25.0621	1.173	17.8781	1.17283	8.24594															1.17217	2.44713
		1.17333	1.15967	1.1735	0.459671	1.17333	-1.44291	1.17433	0.361443	1.1745	0.642776	1.1735	67.3213	1.1735	24.9858	1.17467	17.849	1.1745	8.21733															1.17383	2.40564
		1.175	1.14441	1.17517	0.462055	1.175	-1.45435	1.176	0.376701	1.17617	0.657082	1.17517	67.3027	1.17517	24.9143	1.17633	17.8132	1.17617	8.19492															1.1755	2.39182
		1.17667	1.14536	1.17683	0.4673	1.17667	-1.44911	1.17767	0.391483	1.17783	0.663757	1.17683	67.2975	1.17683	24.8814	1.178	17.7808	1.17783	8.17537															1.17717	2.3675
		1.17833	1.14489	1.1785	0.473976	1.17833	-1.44529	1.17933	0.388145	1.1795	0.658512	1.1785	67.2913	1.1785	24.8575	1.17967	17.7445	1.1795	8.16345															1.17883	2.32744
		1.18	1.16158	1.18017	0.475407	1.18	-1.44243	1.181	0.396729	1.18117	0.667095	1.18017	67.2517	1.18017	24.828	1.18133	17.7135	1.18117	8.15964															1.1805	2.30312
		1.18167	1.20687	1.18183	0.480175	1.18167	-1.43909	1.18267	0.431061	1.18283	0.683308	1.18183	67.1978	1.18183	24.8179	1.183	17.6878	1.18283	8.15678															1.18217	2.28739
		1.18333	1.24073	1.1835	0.476837	1.18333	-1.42908	1.18433	0.428677	1.1845	0.677586	1.1835	67.1449	1.1835	24.8165	1.18467	17.6749	1.1845	8.13627															1.18383	2.25782
		1.185	1.24168	1.18517	0.452518	1.185	-1.43194	1.186	0.404835	1.18617	0.667095	1.18517	67.0657	1.18517	24.7989	1.18633	17.6573	1.18617	8.10337															1.1855	2.2192
		1.18667	1.25074	1.18683	0.445843	1.18667	-1.44625	1.18767	0.393391	1.18783	0.664711	1.18683	66.9799	1.18683	24.7612	1.188	17.6258	1.18783	8.09097															1.18717	2.2068
		1.18833	1.28222	1.1885	0.45681	1.18833	-1.45006	1.18933	0.392914	1.1895	0.658989	1.1885	66.9088	1.1885	24.7316	1.18967	17.6091	1.1895	8.08334															1.18883	2.19488
		1.19	1.28651	1.19017	0.461578	1.19	-1.4534	1.191	0.375748	1.19117	0.643253	1.19017	66.8588	1.19017	24.6859	1.19133	17.5996	1.19117	8.0657															1.1905	2.18487
		1.19167	1.27554	1.19183	0.450134	1.19167	-1.45578	1.19267	0.370502	1.19283	0.633717	1.19183	66.803	1.19183	24.6377	1.193	17.5848	1.19283	8.04901															1.19217	2.18821
		1.19333	1.29366	1.1935	0.448704	1.19333	-1.44863	1.19433	0.398159	1.1945	0.618935	1.1935	66.7553	1.1935	24.6124	1.19467	17.5486	1.1945	8.03471															1.19383	2.19536
		1.195	1.32704	1.19517	0.458241	1.195	-1.43003	1.196	0.396252	1.19617	0.598431	1.19517	66.7257	1.19517	24.5972	1.19633	17.5142	1.19617	8.02279															1.1955	2.1863
		1.19667	1.33085	1.19683	0.452042	1.19667	-1.42574	1.19767	0.375271	1.19783	0.586987	1.19683	66.6857	1.19683	24.5624	1.198	17.4885	1.19783	8.00228															1.19717	2.17676
		1.19833	1.3299	1.1985	0.445843	1.19833	-1.43099	1.19933	0.3829	1.1995	0.605583	1.1985	66.6323	1.1985	24.5233	1.19967	17.4613	1.1995	7.99513															1.19883	2.19202
		1.2	1.33514	1.20017	0.457764	1.2	-1.42336	1.201	0.412464	1.20117	0.617027	1.20017	66.5908	1.20017	24.5118	1.20133	17.4274	1.20117	7.99465															1.2005	2.1987
		1.20167	1.33991	1.20183	0.479698	1.20167	-1.40381	1.20267	0.411034	1.20283	0.632763	1.20183	66.5746	1.20183	24.4989	1.203	17.3945	1.20283	8.00133															1.20217	2.18439
		1.20333	1.32465	1.2035	0.490189	1.20333	-1.40285	1.20433	0.385761	1.2045	0.658989	1.2035	66.5379	1.2035	24.4656	1.20467	17.3607	1.2045	7.99322															1.20383	2.17819
		1.205	1.30606	1.20517	0.49448	1.205	-1.41096	1.206	0.381947	1.20617	0.676632	1.20517	66.4754	1.20517	24.4308	1.20633	17.3383	1.20617	7.97701															1.2055	2.18964
		1.20667	1.29366	1.20683	0.496864	1.20667	-1.40095	1.20767	0.405312	1.20783	0.689507	1.20683	66.4339	1.20683	24.4274	1.208	17.3192	1.20783	7.97606															1.20717	2.1944
		1.20833	1.28508	1.2085	0.505924	1.20833	-1.37424	1.20933	0.432014	1.2095	0.706673	1.2085	66.4182	1.2085	24.4231	1.20967	17.3049	1.2095	7.99704															1.20883	2.17724
		1.21	1.28365	1.21017	0.505447	1.21	-1.35231	1.211	0.442028	1.21117	0.716209	1.21017	66.3848	1.21017	24.4126	1.21133	17.2863	1.21117	7.99751															1.2105	2.17247
		1.21167	1.2598	1.21183	0.510216	1.21167	-1.34659	1.21267	0.462055	1.21283	0.697613	1.21183	66.3209	1.21183	24.3936	1.213	17.2725	1.21283	7.97939															1.21217	2.1677
		1.21333	1.23167	1.2135	0.528812	1.21333	-1.34134	1.21433	0.47493	1.2145	0.688076	1.2135	66.268	1.2135	24.3788	1.21467	17.271	1.2145	7.97796															1.21383	2.15912
		1.215	1.20974	1.21517	0.526428	1.215	-1.34134	1.216	0.47493	1.21617	0.689983	1.21517	66.2241	1.21517	24.3444	1.21633	17.2453	1.21617	7.98655															1.2155	2.14386
		1.21667	1.19638	1.21683	0.510693	1.21667	-1.34993	1.21767	0.458717	1.21783	0.662327	1.21683	66.175	1.21683	24.3039	1.218	17.199	1.21783	7.96843															1.21717	2.13289
		1.21833	1.16491	1.2185	0.479221	1.21833	-1.36042	1.21933	0.413895	1.2195	0.620842	1.2185	66.1173	1.2185	24.2596	1.21967	17.1595	1.2195	7.92503															1.21883	2.11525
		1.22	1.11818	1.22017	0.449657	1.22	-1.38283	1.221	0.375748	1.22117	0.609398	1.22017	66.0653	1.22017	24.1933	1.22133	17.1361	1.22117	7.91502															1.2205	2.08378
		1.22167	1.09529	1.22183	0.415802	1.22167	-1.39999	1.22267	0.354767	1.22283	0.627995	1.22183	66.0067	1.22183	24.1323	1.223	17.1008	1.22283	7.91025															1.22217	2.0833
		1.22333	1.09863	1.2235	0.398159	1.22333	-1.39666	1.22433	0.366688	1.2245	0.626564	1.2235	65.9494	1.2235	24.0965	1.22467	17.0689	1.2245	7.91359															1.22383	2.09093
		1.225	1.10912	1.22517	0.402451	1.225	-1.38044	1.226	0.384808	1.22617	0.632286	1.22517	65.9208	1.22517	24.0812	1.22633	17.0574	1.22617	7.91597															1.2255	2.09188
		1.22667	1.11294	1.22683	0.41008	1.22667	-1.36995	1.22767	0.386238	1.22783	0.651836	1.22683	65.8817	1.22683	24.0369	1.228	17.0546	1.22783	7.9174															1.22717	2.09427
		1.22833	1.11914	1.2285	0.407696	1.22833	-1.37854	1.22933	0.385761	1.2295	0.651836	1.2285	65.8083	1.2285	23.9787	1.22967	17.0293	1.2295	7.90501															1.22883	2.11096
		1.23	1.1363	1.23017	0.410557	1.23	-1.3814	1.231	0.374317	1.23117	0.635147	1.23017	65.7325	1.23017	23.9425	1.23133	17.0007	1.23117	7.87735															1.2305	2.12383
		1.23167	1.14632	1.23183	0.413895	1.23167	-1.38426	1.23267	0.37384	1.23283	0.626564	1.23183	65.6872	1.23183	23.9062	1.233	16.9768	1.23283	7.86972															1.23217	2.11
		1.23333	1.14059	1.2335	0.402927	1.23333	-1.40095	1.23433	0.380039	1.2345	0.626564	1.2335	65.6471	1.2335	23.8538	1.23467	16.9377	1.2345	7.86257															1.23383	2.11096
		1.235	1.13487	1.23517	0.401974	1.235	-1.40905	1.236	0.39196	1.23617	0.607491	1.23517	65.6009	1.23517	23.8085	1.23633	16.8891	1.23617	7.87067															1.2355	2.12002
		1.23667	1.13964	1.23683	0.43869	1.23667	-1.39618	1.23767	0.405312	1.23783	0.605106	1.23683	65.5694	1.23683	23.8008	1.238	16.86	1.23783	7.89738															1.23717	2.11096
		1.23833	1.14489	1.2385	0.481606	1.23833	-1.37472	1.23933	0.434875	1.2395	0.63324	1.2385	65.5522	1.2385	23.808	1.23967	16.8376	1.2395	7.94029															1.23883	2.09856
		1.24	1.1549	1.24017	0.511169	1.24	-1.36709	1.241	0.479221	1.24117	0.658035	1.24017	65.5417	1.24017	23.8161	1.24133	16.7961	1.24117	7.97939															1.2405	2.10905
		1.24167	1.16825	1.24183	0.531673	1.24167	-1.34945	1.24267	0.48399	1.24283	0.638485	1.24183	65.5212	1.24183	23.8318	1.243	16.7522	1.24283	7.99608															1.24217	2.12669
		1.24333	1.16014	1.2435	0.534058	1.24333	-1.33562	1.24433	0.442028	1.2445	0.609875	1.2435	65.4812	1.2435	23.8276	1.24467	16.7289	1.2445	7.99513															1.24383	2.1143
		1.245	1.13964	1.24517	0.494957	1.245	-1.34468	1.246	0.41914	1.24617	0.606537	1.24517	65.402	1.24517	23.7956	1.24633	16.7079	1.24617	7.97701															1.2455	2.10047
		1.24667	1.12104	1.24683	0.448227	1.24667	-1.37377	1.24767	0.413418	1.24783	0.598907	1.24683	65.3067	1.24683	23.7613	1.248	16.6731	1.24783	7.95984															1.24717	2.10333
		1.24833	1.11198	1.2485	0.420094	1.24833	-1.39141	1.24933	0.401974	1.2495	0.583649	1.2485	65.2289	1.2485	23.7317	1.24967	16.6483	1.2495	7.95507															1.24883	2.10094
		1.25	1.1034	1.25017	0.413895	1.25	-1.39761	1.251	0.386715	1.25117	0.56839	1.25017	65.1455	1.25017	23.6897	1.25133	16.6392	1.25117	7.96509															1.2505	2.08235
		1.25167	1.10245	1.25183	0.41008	1.25167	-1.42145	1.25267	0.400066	1.25283	0.583649	1.25183	65.0525	1.25183	23.6397	1.253	16.6259	1.25283	7.97367															1.25217	2.07424
		1.25333	1.10102	1.2535	0.422955	1.25333	-1.43862	1.25433	0.440121	1.2545	0.605583	1.2535	64.9805	1.2535	23.6082	1.25467	16.5973	1.2545	7.99274															1.25383	2.08521
		1.255	1.0972	1.25517	0.444889	1.255	-1.43909	1.256	0.43726	1.25617	0.608921	1.25517	64.9443	1.25517	23.5829	1.25633	16.5701	1.25617	8.01897															1.2555	2.0833
		1.25667	1.08528	1.25683	0.440121	1.25667	-1.42813	1.25767	0.430107	1.25783	0.596523	1.25683	64.9071	1.25683	23.5481	1.258	16.5367	1.25783	8.04138															1.25717	2.09141
		1.25833	1.07479	1.2585	0.422001	1.25833	-1.42622	1.25933	0.425339	1.2595	0.582695	1.2585	64.8603	1.2585	23.5214	1.25967	16.4957	1.2595	8.04138															1.25883	2.11859
		1.26	1.05715	1.26017	0.405312	1.26	-1.42813	1.261	0.418663	1.26117	0.577927	1.26017	64.8222	1.26017	23.51	1.26133	16.458	1.26117	8.03757															1.2605	2.14291
		1.26167	1.04475	1.26183	0.388145	1.26167	-1.42527	1.26267	0.39053	1.26283	0.579357	1.26183	64.796	1.26183	23.479	1.263	16.4347	1.26283	8.04949															1.26217	2.14338
		1.26333	1.05572	1.2635	0.361443	1.26333	-1.43051	1.26433	0.362396	1.2645	0.583649	1.2635	64.7421	1.2635	23.4413	1.26467	16.3989	1.2645	8.06427															1.26383	2.13194
		1.265	1.07431	1.26517	0.358105	1.265	-1.43623	1.266	0.370026	1.26617	0.589371	1.26517	64.6653	1.26517	23.4241	1.26633	16.3708	1.26617	8.08334															1.2655	2.12526
		1.26667	1.07765	1.26683	0.370026	1.26667	-1.43909	1.26767	0.362396	1.26783	0.603199	1.26683	64.5871	1.26683	23.4137	1.268	16.3603	1.26783	8.11434															1.26717	2.09904
		1.26833	1.08099	1.2685	0.374317	1.26833	-1.44863	1.26933	0.356674	1.2695	0.618935	1.2685	64.4941	1.2685	23.3827	1.26967	16.3431	1.2695	8.15725															1.26883	2.08521
		1.27	1.09339	1.27017	0.374794	1.27	-1.45531	1.271	0.360489	1.27117	0.629902	1.27017	64.4073	1.27017	23.3459	1.27133	16.315	1.27117	8.2078															1.2705	2.10094
		1.27167	1.09148	1.27183	0.392437	1.27167	-1.44482	1.27267	0.373363	1.27283	0.619411	1.27183	64.3487	1.27183	23.3417	1.273	16.2907	1.27283	8.26168															1.27217	2.13194
		1.27333	1.07336	1.2735	0.402927	1.27333	-1.42527	1.27433	0.378132	1.2745	0.606537	1.2735	64.2982	1.2735	23.3297	1.27467	16.2773	1.2745	8.32415															1.27383	2.14338
		1.275	1.07241	1.27517	0.393391	1.275	-1.41716	1.276	0.386238	1.27617	0.607491	1.27517	64.2514	1.27517	23.2978	1.27633	16.2482	1.27617	8.38852															1.2755	2.16961
		1.27667	1.10292	1.27683	0.400066	1.27667	-1.41001	1.27767	0.423908	1.27783	0.619888	1.27683	64.2314	1.27683	23.2754	1.278	16.2125	1.27783	8.45051															1.27717	2.20537
		1.27833	1.11818	1.2785	0.425816	1.27833	-1.3895	1.27933	0.443459	1.2795	0.621319	1.2785	64.2323	1.2785	23.2658	1.27967	16.1905	1.2795	8.50725															1.27883	2.20919
		1.28	1.10483	1.28017	0.43726	1.28	-1.36662	1.281	0.443935	1.28117	0.629425	1.28017	64.2123	1.28017	23.2439	1.28133	16.1648	1.28117	8.5721															1.2805	2.18391
		1.28167	1.11008	1.28183	0.431061	1.28167	-1.35279	1.28267	0.466824	1.28283	0.648975	1.28183	64.1565	1.28183	23.2191	1.283	16.1161	1.28283	8.65698															1.28217	2.17533
		1.28333	1.13535	1.2835	0.442982	1.28333	-1.33991	1.28433	0.481129	1.2845	0.654697	1.2835	64.1146	1.2835	23.2134	1.28467	16.077	1.2845	8.74758															1.28383	2.19297
		1.285	1.13392	1.28517	0.466347	1.285	-1.33467	1.286	0.471115	1.28617	0.628948	1.28517	64.0721	1.28517	23.1967	1.28633	16.0565	1.28617	8.81004															1.2855	2.19536
		1.28667	1.09959	1.28683	0.460148	1.28667	-1.35231	1.28767	0.443935	1.28783	0.597477	1.28683	64.0125	1.28683	23.15	1.288	16.0322	1.28783	8.86488															1.28717	2.19202
		1.28833	1.0767	1.2885	0.449657	1.28833	-1.38187	1.28933	0.444412	1.2895	0.590324	1.2885	63.9381	1.2885	23.1209	1.28967	15.9931	1.2895	8.94213															1.28883	2.20823
		1.29	1.08671	1.29017	0.448704	1.29	-1.40429	1.291	0.434875	1.29117	0.584602	1.29017	63.8704	1.29017	23.1042	1.29133	15.974	1.29117	9.0127															1.2905	2.22254
		1.29167	1.05858	1.29183	0.43869	1.29167	-1.43099	1.29267	0.401974	1.29283	0.571251	1.29183	63.7989	1.29183	23.0589	1.293	15.9712	1.29283	9.06897															1.29217	2.2068
		1.29333	1.02139	1.2935	0.414848	1.29333	-1.46627	1.29433	0.400543	1.2945	0.565529	1.2935	63.7221	1.2935	22.9998	1.29467	15.9545	1.2945	9.12237															1.29383	2.18725
		1.295	1.00374	1.29517	0.414848	1.295	-1.47533	1.296	0.403881	1.29617	0.566483	1.29517	63.6678	1.29517	22.9783	1.29633	15.9297	1.29617	9.2001															1.2955	2.18582
		1.29667	0.996113	1.29683	0.424862	1.29667	-1.46008	1.29767	0.391006	1.29783	0.564098	1.29683	63.611	1.29683	22.9669	1.298	15.9068	1.29783	9.28593															1.29717	2.17676
		1.29833	0.975132	1.2985	0.413418	1.29833	-1.45102	1.29933	0.372887	1.2995	0.560284	1.2985	63.5481	1.2985	22.9368	1.29967	15.8834	1.2995	9.37223															1.29883	2.16103
		1.3	0.965118	1.30017	0.402451	1.3	-1.45006	1.301	0.3829	1.30117	0.548363	1.30017	63.4713	1.30017	22.9216	1.30133	15.8591	1.30117	9.46665															1.3005	2.15721
		1.30167	0.98753	1.30183	0.406265	1.30167	-1.43528	1.30267	0.39053	1.30283	0.538826	1.30183	63.4127	1.30183	22.9321	1.303	15.8439	1.30283	9.55963															1.30217	2.15673
		1.30333	0.995636	1.3035	0.404358	1.30333	-1.41907	1.30433	0.364304	1.3045	0.535965	1.3035	63.3459	1.3035	22.9216	1.30467	15.8401	1.3045	9.64832															1.30383	2.1348
		1.305	0.985622	1.30517	0.380039	1.305	-1.43671	1.306	0.363827	1.30617	0.553131	1.30517	63.2567	1.30517	22.8891	1.30633	15.8291	1.30617	9.74894															1.3055	2.10238
		1.30667	0.981808	1.30683	0.366688	1.30667	-1.4596	1.30767	0.380993	1.30783	0.564098	1.30683	63.1809	1.30683	22.8758	1.308	15.8143	1.30783	9.85193															1.30717	2.09188
		1.30833	0.984669	1.3085	0.367165	1.30833	-1.46389	1.30933	0.374794	1.3095	0.569344	1.3085	63.1213	1.3085	22.8586	1.30967	15.8029	1.3095	9.95207															1.30883	2.0709
		1.31	0.960827	1.31017	0.348091	1.31	-1.46246	1.311	0.343323	1.31117	0.570774	1.31017	63.0722	1.31017	22.8033	1.31133	15.7781	1.31117	10.0627															1.3105	2.03753
		1.31167	0.937462	1.31183	0.327587	1.31167	-1.47057	1.31267	0.338554	1.31283	0.577927	1.31183	63.0078	1.31183	22.7556	1.313	15.7371	1.31283	10.1886															1.31217	2.02322
		1.31333	0.936031	1.3135	0.345707	1.31333	-1.47152	1.31433	0.351906	1.3145	0.584602	1.3135	62.9601	1.3135	22.7394	1.31467	15.6984	1.3145	10.3364															1.31383	2.03133
		1.315	0.946999	1.31517	0.378132	1.315	-1.44911	1.316	0.345707	1.31617	0.59557	1.31517	62.9048	1.31517	22.727	1.31633	15.6784	1.31617	10.4942															1.3155	2.03609
		1.31667	0.96035	1.31683	0.40102	1.31667	-1.43862	1.31767	0.349998	1.31783	0.611782	1.31683	62.8328	1.31683	22.7008	1.318	15.6512	1.31783	10.6511															1.31717	2.03085
		1.31833	0.969887	1.3185	0.426769	1.31833	-1.43528	1.31933	0.384808	1.3195	0.619888	1.3185	62.7661	1.3185	22.6955	1.31967	15.6174	1.3195	10.7999															1.31883	2.04372
		1.32	0.995159	1.32017	0.464439	1.32	-1.41525	1.321	0.425816	1.32117	0.637531	1.32017	62.7112	1.32017	22.7184	1.32133	15.5926	1.32117	10.9544															1.3205	2.04992
		1.32167	1.01423	1.32183	0.494003	1.32167	-1.38235	1.32267	0.441074	1.32283	0.651836	1.32183	62.6574	1.32183	22.7146	1.323	15.5711	1.32283	11.1079															1.32217	2.04134
		1.32333	1.02043	1.3235	0.486374	1.32333	-1.36614	1.32433	0.441074	1.3245	0.644684	1.3235	62.5877	1.3235	22.7089	1.32467	15.5354	1.3245	11.2462															1.32383	2.03228
		1.325	1.01709	1.32517	0.464916	1.325	-1.369	1.326	0.424862	1.32617	0.605106	1.32517	62.5277	1.32517	22.6994	1.32633	15.4896	1.32617	11.3792															1.3255	2.02894
		1.32667	1.00136	1.32683	0.432968	1.32667	-1.37329	1.32767	0.388145	1.32783	0.558853	1.32683	62.4552	1.32683	22.6769	1.328	15.4667	1.32783	11.5247															1.32717	2.00701
		1.32833	0.984192	1.3285	0.396729	1.32833	-1.38283	1.32933	0.355721	1.3295	0.529766	1.3285	62.3517	1.3285	22.6331	1.32967	15.4495	1.3295	11.6854															1.32883	1.97172
		1.33	0.960827	1.33017	0.375748	1.33	-1.39904	1.331	0.355721	1.33117	0.507355	1.33017	62.2492	1.33017	22.5816	1.33133	15.4195	1.33117	11.8489															1.3305	1.9536
		1.33167	0.946999	1.33183	0.364304	1.33167	-1.43051	1.33267	0.348091	1.33283	0.50354	1.33183	62.1767	1.33183	22.5501	1.333	15.3956	1.33283	12.022															1.33217	1.92976
		1.33333	0.936985	1.3335	0.360966	1.33333	-1.45674	1.33433	0.344753	1.3345	0.519753	1.3335	62.1066	1.3335	22.5244	1.33467	15.3756	1.3345	12.2042															1.33383	1.88351
		1.335	0.927448	1.33517	0.360489	1.335	-1.45817	1.336	0.36478	1.33617	0.550747	1.33517	62.0236	1.33517	22.5191	1.33633	15.3561	1.33617	12.3925															1.3355	1.83249
		1.33667	0.933647	1.33683	0.384808	1.33667	-1.44577	1.33767	0.397682	1.33783	0.586033	1.33683	61.9507	1.33683	22.5248	1.338	15.3337	1.33783	12.5866															1.33717	1.80626
		1.33833	0.946999	1.3385	0.399113	1.33833	-1.42956	1.33933	0.39053	1.3395	0.610828	1.3385	61.9073	1.3385	22.5124	1.33967	15.3217	1.3395	12.7788															1.33883	1.78528
		1.34	0.954151	1.34017	0.39053	1.34	-1.42908	1.341	0.36478	1.34117	0.628948	1.34017	61.8577	1.34017	22.4876	1.34133	15.3017	1.34117	12.9781															1.3405	1.75714
		1.34167	0.954151	1.34183	0.388145	1.34167	-1.42765	1.34267	0.365257	1.34283	0.633717	1.34183	61.7776	1.34183	22.4781	1.343	15.2674	1.34283	13.1783															1.34217	1.74379
		1.34333	0.961304	1.3435	0.399113	1.34333	-1.42622	1.34433	0.372887	1.3445	0.637054	1.3435	61.6899	1.3435	22.47	1.34467	15.2507	1.3445	13.3739															1.34383	1.74665
		1.345	0.97847	1.34517	0.403404	1.345	-1.43194	1.346	0.370979	1.34617	0.649929	1.34517	61.6016	1.34517	22.4395	1.34633	15.2411	1.34617	13.5636															1.3455	1.74189
		1.34667	0.986576	1.34683	0.39196	1.34667	-1.44482	1.34767	0.375271	1.34783	0.665188	1.34683	61.5296	1.34683	22.4075	1.348	15.2097	1.34783	13.7563															1.34717	1.73903
		1.34833	0.992298	1.3485	0.403404	1.34833	-1.44625	1.34933	0.398159	1.3495	0.663757	1.3485	61.4519	1.3485	22.409	1.34967	15.1749	1.3495	13.9632															1.34883	1.7333
		1.35	0.993729	1.35017	0.420094	1.35	-1.44148	1.351	0.398636	1.35117	0.646591	1.35017	61.3527	1.35017	22.4133	1.35133	15.1758	1.35117	14.1668															1.3505	1.71137
		1.35167	0.978947	1.35183	0.408649	1.35167	-1.4329	1.35267	0.383377	1.35283	0.637054	1.35183	61.235	1.35183	22.3789	1.353	15.1939	1.35283	14.3657															1.35217	1.68085
		1.35333	0.956059	1.3535	0.39053	1.35333	-1.4348	1.35433	0.379562	1.3545	0.634193	1.3535	61.1339	1.3535	22.3479	1.35467	15.1858	1.3545	14.5745															1.35383	1.66035
		1.355	0.940323	1.35517	0.397682	1.355	-1.43957	1.356	0.384331	1.35617	0.623703	1.35517	61.06	1.35517	22.3475	1.35633	15.1625	1.35617	14.7996															1.3555	1.63746
		1.35667	0.927448	1.35683	0.403881	1.35667	-1.44148	1.35767	0.369072	1.35783	0.608444	1.35683	60.9818	1.35683	22.3422	1.358	15.1482	1.35783	15.0161															1.35717	1.59883
		1.35833	0.916481	1.3585	0.389099	1.35833	-1.44577	1.35933	0.376701	1.3595	0.609398	1.3585	60.8835	1.3585	22.3103	1.35967	15.1258	1.3595	15.2335															1.35883	1.57309
		1.36	0.916481	1.36017	0.383377	1.36	-1.44958	1.361	0.398159	1.36117	0.612736	1.36017	60.8082	1.36017	22.2998	1.36133	15.0709	1.36117	15.4448															1.3605	1.57022
		1.36167	0.930309	1.36183	0.393391	1.36167	-1.45578	1.36267	0.406742	1.36283	0.609398	1.36183	60.7452	1.36183	22.3079	1.363	15.0151	1.36283	15.6579															1.36217	1.55449
		1.36333	0.934601	1.3635	0.394344	1.36333	-1.44672	1.36433	0.387192	1.3645	0.609398	1.3635	60.6623	1.3635	22.2931	1.36467	14.9798	1.3645	15.8539															1.36383	1.53017
		1.365	0.923634	1.36517	0.382423	1.365	-1.44291	1.366	0.387669	1.36617	0.605583	1.36517	60.5588	1.36517	22.2573	1.36633	14.9488	1.36617	16.0503															1.3655	1.52254
		1.36667	0.916481	1.36683	0.3829	1.36667	-1.42813	1.36767	0.402927	1.36783	0.593662	1.36683	60.4634	1.36683	22.2316	1.368	14.9231	1.36783	16.2578															1.36717	1.52063
		1.36833	0.918865	1.3685	0.388145	1.36833	-1.42574	1.36933	0.393391	1.3695	0.57745	1.3685	60.3909	1.3685	22.2154	1.36967	14.9078	1.3695	16.4633															1.36883	1.49393
		1.37	0.914097	1.37017	0.380039	1.37	-1.43385	1.371	0.388622	1.37117	0.583172	1.37017	60.3032	1.37017	22.1872	1.37133	14.9045	1.37117	16.6593															1.3705	1.46341
		1.37167	0.899792	1.37183	0.37241	1.37167	-1.45245	1.37267	0.404835	1.37283	0.586033	1.37183	60.2221	1.37183	22.1667	1.373	14.8988	1.37283	16.8552															1.37217	1.45197
		1.37333	0.892162	1.3735	0.378132	1.37333	-1.45912	1.37433	0.426292	1.3745	0.566959	1.3735	60.1454	1.3735	22.1577	1.37467	14.8988	1.3745	17.065															1.37383	1.43433
		1.375	0.888824	1.37517	0.380039	1.375	-1.4677	1.376	0.42963	1.37617	0.573635	1.37517	60.0724	1.37517	22.1505	1.37633	14.8921	1.37617	17.2777															1.3755	1.40285
		1.37667	0.902653	1.37683	0.377178	1.37667	-1.47963	1.37767	0.418663	1.37783	0.58651	1.37683	59.9976	1.37683	22.1524	1.378	14.8706	1.37783	17.4823															1.37717	1.38378
		1.37833	0.905037	1.3785	0.380516	1.37833	-1.4863	1.37933	0.397205	1.3795	0.577927	1.3785	59.9232	1.3785	22.1581	1.37967	14.8473	1.3795	17.6787															1.37883	1.38855
		1.38	0.895023	1.38017	0.385284	1.38	-1.48487	1.381	0.36478	1.38117	0.562668	1.38017	59.8364	1.38017	22.141	1.38133	14.8416	1.38117	17.8866															1.3805	1.38092
		1.38167	0.883579	1.38183	0.392437	1.38167	-1.47533	1.38267	0.34523	1.38283	0.565529	1.38183	59.7386	1.38183	22.1047	1.383	14.832	1.38283	18.0879															1.38217	1.36328
		1.38333	0.8955	1.3835	0.397205	1.38333	-1.47438	1.38433	0.347137	1.3845	0.583172	1.3835	59.6528	1.3835	22.0785	1.38467	14.8072	1.3845	18.2681															1.38383	1.369
		1.385	0.898361	1.38517	0.396729	1.385	-1.4658	1.386	0.327587	1.38617	0.571251	1.38517	59.5813	1.38517	22.0404	1.38633	14.7963	1.38617	18.4388															1.3855	1.37424
		1.38667	0.864983	1.38683	0.371456	1.38667	-1.46437	1.38767	0.316143	1.38783	0.57745	1.38683	59.4907	1.38683	21.9779	1.388	14.791	1.38783	18.6253															1.38717	1.3628
		1.38833	0.836372	1.3885	0.345707	1.38833	-1.46246	1.38933	0.342369	1.3895	0.609398	1.3885	59.3786	1.3885	21.9193	1.38967	14.7676	1.3895	18.8203															1.38883	1.33848
		1.39	0.843525	1.39017	0.348568	1.39	-1.45149	1.391	0.383377	1.39117	0.623703	1.39017	59.2928	1.39017	21.8992	1.39133	14.7328	1.39117	18.9996															1.3905	1.3361
		1.39167	0.868797	1.39183	0.353813	1.39167	-1.43623	1.39267	0.382423	1.39283	0.615597	1.39183	59.2337	1.39183	21.8964	1.393	14.7181	1.39283	19.1751															1.39217	1.3299
		1.39333	0.863075	1.3935	0.351429	1.39333	-1.43242	1.39433	0.380039	1.3945	0.613213	1.3935	59.1722	1.3935	21.8921	1.39467	14.7061	1.3945	19.3658															1.39383	1.30653
		1.395	0.869751	1.39517	0.359535	1.395	-1.43766	1.396	0.395298	1.39617	0.61512	1.39517	59.0968	1.39517	21.9092	1.39633	14.6775	1.39617	19.5498															1.3955	1.31273
		1.39667	0.881672	1.39683	0.384808	1.39667	-1.43242	1.39767	0.387192	1.39783	0.597	1.39683	59.0153	1.39683	21.9278	1.398	14.657	1.39783	19.6991															1.39717	1.33324
		1.39833	0.890255	1.3985	0.399113	1.39833	-1.42288	1.39933	0.351906	1.3995	0.582695	1.3985	58.9309	1.3985	21.9126	1.39967	14.6565	1.3995	19.815															1.39883	1.33133
		1.4	0.87595	1.40017	0.392437	1.4	-1.43766	1.401	0.332355	1.40117	0.585556	1.40017	58.8379	1.40017	21.8849	1.40133	14.6422	1.40117	19.9332															1.4005	1.31178
		1.40167	0.864506	1.40183	0.393867	1.40167	-1.44768	1.40267	0.348091	1.40283	0.582695	1.40183	58.7382	1.40183	21.8735	1.403	14.607	1.40283	20.0601															1.40217	1.32656
		1.40333	0.864983	1.4035	0.394821	1.40333	-1.43099	1.40433	0.341415	1.4045	0.569344	1.4035	58.6329	1.4035	21.8549	1.40467	14.5726	1.4045	20.1964															1.40383	1.3442
		1.405	0.870705	1.40517	0.389576	1.405	-1.40667	1.406	0.337601	1.40617	0.56839	1.40517	58.5222	1.40517	21.8143	1.40633	14.5488	1.40617	20.3185															1.4055	1.32608
		1.40667	0.884533	1.40683	0.374794	1.40667	-1.40715	1.40767	0.36478	1.40783	0.569344	1.40683	58.4316	1.40683	21.7834	1.408	14.5102	1.40783	20.4411															1.40717	1.30224
		1.40833	0.902653	1.4085	0.366688	1.40833	-1.41621	1.40933	0.375271	1.4095	0.553131	1.4085	58.3663	1.4085	21.7772	1.40967	14.4672	1.4095	20.5688															1.40883	1.30892
		1.41	0.908852	1.41017	0.360489	1.41	-1.42288	1.411	0.34523	1.41117	0.535011	1.41017	58.2933	1.41017	21.7586	1.41133	14.4353	1.41117	20.699															1.4105	1.31226
		1.41167	0.912189	1.41183	0.359058	1.41167	-1.45102	1.41267	0.324249	1.41283	0.53978	1.41183	58.2094	1.41183	21.7209	1.413	14.4048	1.41283	20.8125															1.41217	1.28937
		1.41333	0.914097	1.4135	0.367165	1.41333	-1.48439	1.41433	0.33474	1.4145	0.551701	1.4135	58.1365	1.4135	21.697	1.41467	14.37	1.4145	20.9036															1.41383	1.27888
		1.415	0.914097	1.41517	0.374794	1.415	-1.49822	1.416	0.339508	1.41617	0.571728	1.41517	58.0788	1.41517	21.6866	1.41633	14.3418	1.41617	20.9956															1.4155	1.29271
		1.41667	0.917912	1.41683	0.377178	1.41667	-1.49393	1.41767	0.333786	1.41783	0.590324	1.41683	58.0039	1.41683	21.6856	1.418	14.328	1.41783	21.0748															1.41717	1.29271
		1.41833	0.933647	1.4185	0.3829	1.41833	-1.48106	1.41933	0.360489	1.4195	0.612736	1.4185	57.9109	1.4185	21.697	1.41967	14.3232	1.4195	21.1501															1.41883	1.28317
		1.42	0.96035	1.42017	0.398636	1.42	-1.45435	1.421	0.393391	1.42117	0.61512	1.42017	57.8346	1.42017	21.7285	1.42133	14.3232	1.42117	21.2111															1.4205	1.29223
		1.42167	0.961304	1.42183	0.403881	1.42167	-1.41621	1.42267	0.395298	1.42283	0.597	1.42183	57.7455	1.42183	21.7419	1.423	14.329	1.42283	21.2574															1.42217	1.29509
		1.42333	0.945091	1.4235	0.39196	1.42333	-1.3938	1.42433	0.377178	1.4245	0.580311	1.4235	57.6277	1.4235	21.7247	1.42467	14.3204	1.4245	21.2855															1.42383	1.27411
		1.425	0.927448	1.42517	0.375748	1.425	-1.4019	1.426	0.362873	1.42617	0.53978	1.42517	57.4956	1.42517	21.708	1.42633	14.2989	1.42617	21.3027															1.4255	1.24788
		1.42667	0.906467	1.42683	0.372887	1.42667	-1.43003	1.42767	0.330925	1.42783	0.501156	1.42683	57.3783	1.42683	21.6799	1.428	14.2708	1.42783	21.3184															1.42717	1.24121
		1.42833	0.872612	1.4285	0.358582	1.42833	-1.46914	1.42933	0.287056	1.4295	0.482082	1.4285	57.2486	1.4285	21.6336	1.42967	14.2331	1.4295	21.3275															1.42883	1.22452
		1.43	0.83828	1.43017	0.328541	1.43	-1.50537	1.431	0.272751	1.43117	0.481606	1.43017	57.1151	1.43017	21.5855	1.43133	14.194	1.43117	21.3132															1.4305	1.2064
		1.43167	0.8111	1.43183	0.305176	1.43167	-1.53303	1.43267	0.266075	1.43283	0.470161	1.43183	57.0087	1.43183	21.5683	1.433	14.1573	1.43283	21.2893															1.43217	1.2126
		1.43333	0.800133	1.4335	0.300884	1.43333	-1.54161	1.43433	0.260353	1.4345	0.461102	1.4335	56.9139	1.4335	21.5621	1.43467	14.1454	1.4345	21.2841															1.43383	1.22452
		1.435	0.797272	1.43517	0.303268	1.435	-1.53446	1.436	0.268936	1.43617	0.479221	1.43517	56.8085	1.43517	21.5516	1.43633	14.1401	1.43617	21.2893															1.4355	1.21593
		1.43667	0.802517	1.43683	0.315666	1.43667	-1.50919	1.43767	0.304699	1.43783	0.506401	1.43683	56.6998	1.43683	21.5492	1.438	14.1292	1.43783	21.2841															1.43717	1.20401
		1.43833	0.812054	1.4385	0.340939	1.43833	-1.4782	1.43933	0.332355	1.4395	0.516891	1.4385	56.6254	1.4385	21.5693	1.43967	14.1201	1.4395	21.276															1.43883	1.20783
		1.44	0.818729	1.44017	0.361443	1.44	-1.4534	1.441	0.321865	1.44117	0.516891	1.44017	56.55	1.44017	21.5735	1.44133	14.1034	1.44117	21.2736															1.4405	1.20544
		1.44167	0.833035	1.44183	0.369549	1.44167	-1.44625	1.44267	0.322819	1.44283	0.531673	1.44183	56.4504	1.44183	21.5607	1.443	14.0839	1.44283	21.2584															1.44217	1.18494
		1.44333	0.852585	1.4435	0.367165	1.44333	-1.45578	1.44433	0.320435	1.4445	0.53072	1.4435	56.345	1.4435	21.5569	1.44467	14.0638	1.4445	21.1978															1.44383	1.17874
		1.445	0.860214	1.44517	0.354767	1.445	-1.47009	1.446	0.301838	1.44617	0.523567	1.44517	56.2525	1.44517	21.5392	1.44633	14.0448	1.44617	21.121															1.4455	1.1816
		1.44667	0.859737	1.44683	0.339985	1.44667	-1.48487	1.44767	0.291824	1.44783	0.531673	1.44683	56.1609	1.44683	21.5158	1.448	14.0257	1.44783	21.0671															1.44717	1.15919
		1.44833	0.875473	1.4485	0.336647	1.44833	-1.49393	1.44933	0.295639	1.4495	0.532627	1.4485	56.0608	1.4485	21.4863	1.44967	14.0009	1.4495	21.0009															1.44883	1.14441
		1.45	0.892639	1.45017	0.350475	1.45	-1.49107	1.451	0.309467	1.45117	0.526428	1.45017	55.9592	1.45017	21.4701	1.45133	13.9856	1.45117	20.9141															1.4505	1.15585
		1.45167	0.901222	1.45183	0.362396	1.45167	-1.47009	1.45267	0.321865	1.45283	0.531673	1.45183	55.8677	1.45183	21.4505	1.453	13.9723	1.45283	20.8244															1.45217	1.17159
		1.45333	0.910282	1.4535	0.371933	1.45333	-1.43909	1.45433	0.356674	1.4545	0.561237	1.4535	55.7771	1.4535	21.4295	1.45467	13.9418	1.4545	20.7539															1.45383	1.17207
		1.455	0.928879	1.45517	0.393391	1.455	-1.40238	1.456	0.394344	1.45617	0.578403	1.45517	55.6993	1.45517	21.4405	1.45633	13.9213	1.45617	20.668															1.4555	1.19448
		1.45667	0.936031	1.45683	0.406265	1.45667	-1.36995	1.45767	0.387669	1.45783	0.551701	1.45683	55.6073	1.45683	21.4434	1.458	13.9213	1.45783	20.5345															1.45717	1.2536
		1.45833	0.900745	1.4585	0.386715	1.45833	-1.34897	1.45933	0.379086	1.4595	0.533581	1.4585	55.4876	1.4585	21.4257	1.45967	13.9203	1.4595	20.3938															1.45883	1.28841
		1.46	0.86689	1.46017	0.370502	1.46	-1.33657	1.461	0.408649	1.46117	0.553608	1.46017	55.3646	1.46017	21.4119	1.46133	13.8993	1.46117	20.2651															1.4605	1.27745
		1.46167	0.855923	1.46183	0.370979	1.46167	-1.33181	1.46267	0.425339	1.46283	0.554085	1.46183	55.2673	1.46183	21.4157	1.463	13.8779	1.46283	20.1287															1.46217	1.25599
		1.46333	0.835896	1.4635	0.373363	1.46333	-1.35136	1.46433	0.39959	1.4645	0.535488	1.4635	55.1815	1.4635	21.3933	1.46467	13.8741	1.4645	19.9895															1.46383	1.24693
		1.465	0.808239	1.46517	0.362873	1.465	-1.3895	1.466	0.369549	1.46617	0.522137	1.46517	55.0761	1.46517	21.3366	1.46633	13.8493	1.46617	19.8479															1.4655	1.23262
		1.46667	0.793934	1.46683	0.368118	1.46667	-1.42336	1.46767	0.368595	1.46783	0.532627	1.46683	54.9936	1.46683	21.3094	1.468	13.8216	1.46783	19.7177															1.46717	1.21069
		1.46833	0.805855	1.4685	0.40102	1.46833	-1.42765	1.46933	0.355721	1.4695	0.545979	1.4685	54.9412	1.4685	21.3156	1.46967	13.8021	1.4695	19.5875															1.46883	1.20354
		1.47	0.822544	1.47017	0.417233	1.47	-1.42622	1.471	0.321865	1.47117	0.542164	1.47017	54.8906	1.47017	21.3017	1.47133	13.7906	1.47117	19.4416															1.4705	1.2126
		1.47167	0.829697	1.47183	0.418663	1.47167	-1.42717	1.47267	0.319004	1.47283	0.557423	1.47183	54.8034	1.47183	21.2688	1.473	13.7663	1.47283	19.2933															1.47217	1.22404
		1.47333	0.845909	1.4735	0.425339	1.47333	-1.41287	1.47433	0.327587	1.4745	0.566006	1.4735	54.7204	1.4735	21.2803	1.47467	13.742	1.4745	19.1278															1.47383	1.22929
		1.475	0.858307	1.47517	0.440598	1.475	-1.38855	1.476	0.322342	1.47617	0.56839	1.47517	54.6422	1.47517	21.3013	1.47633	13.7348	1.47617	18.9486															1.4755	1.21832
		1.47667	0.869751	1.47683	0.441074	1.47667	-1.37329	1.47767	0.340939	1.47783	0.586987	1.47683	54.5511	1.47683	21.2994	1.478	13.7157	1.47783	18.7697															1.47717	1.19114
		1.47833	0.874519	1.4785	0.438213	1.47833	-1.36995	1.47933	0.374794	1.4795	0.589371	1.4785	54.4567	1.4785	21.2903	1.47967	13.6895	1.4795	18.5704															1.47883	1.17254
		1.48	0.867367	1.48017	0.426292	1.48	-1.37663	1.481	0.386238	1.48117	0.581741	1.48017	54.3642	1.48017	21.3027	1.48133	13.679	1.48117	18.3806															1.4805	1.16301
		1.48167	0.851631	1.48183	0.413418	1.48167	-1.38617	1.48267	0.36335	1.48283	0.571728	1.48183	54.275	1.48183	21.3008	1.483	13.6852	1.48283	18.209															1.48217	1.14441
		1.48333	0.840187	1.4835	0.407219	1.48333	-1.40285	1.48433	0.365257	1.4845	0.555992	1.4835	54.1763	1.4835	21.2741	1.48467	13.6666	1.4845	18.0321															1.48383	1.13964
		1.485	0.829697	1.48517	0.405312	1.485	-1.41716	1.486	0.376225	1.48617	0.538349	1.48517	54.0781	1.48517	21.2569	1.48633	13.6409	1.48617	17.8437															1.4855	1.15347
		1.48667	0.810623	1.48683	0.377655	1.48667	-1.4329	1.48767	0.339031	1.48783	0.498772	1.48683	53.9689	1.48683	21.2326	1.488	13.6218	1.48783	17.633															1.48717	1.17397
		1.48833	0.787258	1.4885	0.326633	1.48833	-1.4677	1.48933	0.299454	1.4895	0.491619	1.4885	53.8349	1.4885	21.1711	1.48967	13.6075	1.4895	17.4341															1.48883	1.15871
		1.49	0.778198	1.49017	0.30756	1.49	-1.49775	1.491	0.292778	1.49117	0.499725	1.49017	53.7014	1.49017	21.1229	1.49133	13.5779	1.49117	17.2248															1.4905	1.14155
		1.49167	0.778198	1.49183	0.308514	1.49167	-1.50824	1.49267	0.29707	1.49283	0.504017	1.49183	53.5998	1.49183	21.1253	1.493	13.5517	1.49283	16.9854															1.49217	1.15442
		1.49333	0.771523	1.4935	0.304699	1.49333	-1.50347	1.49433	0.283241	1.4945	0.531197	1.4935	53.5049	1.4935	21.1349	1.49467	13.5455	1.4945	16.7556															1.49383	1.1549
		1.495	0.779152	1.49517	0.298977	1.495	-1.50204	1.496	0.28801	1.49617	0.56076	1.49517	53.4024	1.49517	21.1267	1.49633	13.5388	1.49617	16.5362															1.4955	1.13773
		1.49667	0.797749	1.49683	0.315666	1.49667	-1.50204	1.49767	0.308037	1.49783	0.574112	1.49683	53.3047	1.49683	21.1339	1.498	13.5298	1.49783	16.3169															1.49717	1.13726
		1.49833	0.808716	1.4985	0.341415	1.49833	-1.48106	1.49933	0.312805	1.4995	0.557423	1.4985	53.2131	1.4985	21.1668	1.49967	13.5217	1.4995	16.0923															1.49883	1.16444
		1.5	0.812054	1.50017	0.36478	1.5	-1.46294	1.501	0.319481	1.50117	0.545979	1.50017	53.1044	1.50017	21.1782	1.50133	13.5202	1.50117	15.882															1.5005	1.17064
		1.50167	0.826836	1.50183	0.388622	1.50167	-1.44911	1.50267	0.338078	1.50283	0.544071	1.50183	52.9761	1.50183	21.172	1.503	13.5088	1.50283	15.6856															1.50217	1.15395
		1.50333	0.850201	1.5035	0.41151	1.50333	-1.44196	1.50433	0.356197	1.5045	0.521183	1.5035	52.8598	1.5035	21.1544	1.50467	13.5102	1.5045	15.4715															1.50383	1.14632
		1.505	0.852585	1.50517	0.423908	1.505	-1.43719	1.506	0.349998	1.50617	0.48542	1.50517	52.7434	1.50517	21.1287	1.50633	13.5093	1.50617	15.2445															1.5055	1.13821
		1.50667	0.846386	1.50683	0.429153	1.50667	-1.44625	1.50767	0.355244	1.50783	0.473022	1.50683	52.6237	1.50683	21.0896	1.508	13.4921	1.50783	15.0204															1.50717	1.11055
		1.50833	0.855446	1.5085	0.434875	1.50833	-1.47009	1.50933	0.373363	1.5095	0.478745	1.5085	52.5165	1.5085	21.0729	1.50967	13.4635	1.5095	14.7882															1.50883	1.08337
		1.51	0.856876	1.51017	0.41914	1.51	-1.4782	1.511	0.360489	1.51117	0.473022	1.51017	52.4406	1.51017	21.0671	1.51133	13.4459	1.51117	14.5459															1.5105	1.07813
		1.51167	0.839233	1.51183	0.385761	1.51167	-1.47724	1.51267	0.328541	1.51283	0.457287	1.51183	52.352	1.51183	21.0423	1.513	13.4301	1.51283	14.3046															1.51217	1.06955
		1.51333	0.810623	1.5135	0.352859	1.51333	-1.48201	1.51433	0.324249	1.5145	0.461578	1.5135	52.2494	1.5135	21.0261	1.51467	13.3924	1.5145	14.0901															1.51383	1.06955
		1.515	0.804901	1.51517	0.339508	1.515	-1.47867	1.516	0.339985	1.51617	0.487328	1.51517	52.176	1.51517	21.0314	1.51633	13.3553	1.51617	13.8865															1.5155	1.08576
		1.51667	0.806808	1.51683	0.342846	1.51667	-1.45912	1.51767	0.341892	1.51783	0.520706	1.51683	52.1169	1.51683	21.0438	1.518	13.35	1.51783	13.6814															1.51717	1.09768
		1.51833	0.799656	1.5185	0.349522	1.51833	-1.44768	1.51933	0.314236	1.5195	0.535965	1.5185	52.0363	1.5185	21.018	1.51967	13.3462	1.5195	13.4521															1.51883	1.091
		1.52	0.785828	1.52017	0.360012	1.52	-1.45292	1.521	0.323772	1.52117	0.546932	1.52017	51.9419	1.52017	20.9827	1.52133	13.3262	1.52117	13.2256															1.5205	1.091
		1.52167	0.782013	1.52183	0.380039	1.52167	-1.45292	1.52267	0.336647	1.52283	0.566006	1.52183	51.8775	1.52183	20.9613	1.523	13.3119	1.52283	13.0124															1.52217	1.10531
		1.52333	0.779629	1.5235	0.39959	1.52333	-1.44911	1.52433	0.322342	1.5245	0.579834	1.5235	51.8131	1.5235	20.9422	1.52467	13.3014	1.5245	12.7902															1.52383	1.08814
		1.525	0.760078	1.52517	0.405312	1.525	-1.45149	1.526	0.2985	1.52617	0.567913	1.52517	51.7197	1.52517	20.9284	1.52633	13.2809	1.52617	12.5446															1.5255	1.07193
		1.52667	0.7267	1.52683	0.399113	1.52667	-1.46914	1.52767	0.28944	1.52783	0.535488	1.52683	51.6305	1.52683	20.915	1.528	13.2604	1.52783	12.2943															1.52717	1.091
		1.52833	0.692844	1.5285	0.383377	1.52833	-1.47343	1.52933	0.301361	1.5295	0.53072	1.5285	51.5699	1.5285	20.9079	1.52967	13.2499	1.5295	12.0668															1.52883	1.11389
		1.53	0.677109	1.53017	0.366688	1.53	-1.48153	1.531	0.304699	1.53117	0.529766	1.53017	51.5037	1.53017	20.896	1.53133	13.2427	1.53117	11.8465															1.5305	1.1034
		1.53167	0.674248	1.53183	0.359058	1.53167	-1.50108	1.53267	0.324249	1.53283	0.506878	1.53183	51.4293	1.53183	20.8912	1.533	13.2351	1.53283	11.6076															1.53217	1.08147
		1.53333	0.669003	1.5335	0.349522	1.53333	-1.51396	1.53433	0.332832	1.5345	0.475883	1.5335	51.3692	1.5335	20.884	1.53467	13.2327	1.5345	11.3654															1.53383	1.09243
		1.535	0.665665	1.53517	0.330925	1.535	-1.5254	1.536	0.327587	1.53617	0.47493	1.53517	51.3225	1.53517	20.8592	1.53633	13.2399	1.53617	11.1523															1.5355	1.09386
		1.53667	0.684261	1.53683	0.30899	1.53667	-1.52922	1.53767	0.322342	1.53783	0.481606	1.53683	51.2528	1.53683	20.8349	1.538	13.2265	1.53783	10.9458															1.53717	1.07145
		1.53833	0.720978	1.5385	0.319958	1.53833	-1.53875	1.53933	0.326157	1.5395	0.462532	1.5385	51.1727	1.5385	20.8364	1.53967	13.2184	1.5395	10.7508															1.53883	1.07193
		1.54	0.746727	1.54017	0.340462	1.54	-1.53971	1.541	0.306606	1.54117	0.450134	1.54017	51.1131	1.54017	20.8483	1.54133	13.2241	1.54117	10.551															1.5405	1.10388
		1.54167	0.74482	1.54183	0.328541	1.54167	-1.54543	1.54267	0.267029	1.54283	0.45681	1.54183	51.0464	1.54183	20.8397	1.543	13.2141	1.54283	10.3621															1.54217	1.13249
		1.54333	0.749588	1.5435	0.305176	1.54333	-1.54877	1.54433	0.260353	1.5445	0.462055	1.5435	50.9644	1.5435	20.833	1.54467	13.1831	1.5445	10.17															1.54383	1.13773
		1.545	0.749588	1.54517	0.302792	1.545	-1.54495	1.546	0.272751	1.54617	0.44775	1.54517	50.8928	1.54517	20.8507	1.54633	13.1521	1.54617	9.97591															1.5455	1.16539
		1.54667	0.740051	1.54683	0.315666	1.54667	-1.53017	1.54767	0.290394	1.54783	0.457287	1.54683	50.8451	1.54683	20.865	1.548	13.1412	1.54783	9.81379															1.54717	1.18732
		1.54833	0.735283	1.5485	0.313759	1.54833	-1.50537	1.54933	0.327587	1.5495	0.492573	1.5485	50.8056	1.5485	20.8635	1.54967	13.1154	1.5495	9.67503															1.54883	1.1816
		1.55	0.760555	1.55017	0.327587	1.55	-1.46866	1.551	0.386715	1.55117	0.513077	1.55017	50.7584	1.55017	20.8745	1.55133	13.0758	1.55117	9.53484															1.5505	1.17207
		1.55167	0.801086	1.55183	0.367641	1.55167	-1.4286	1.55267	0.434875	1.55283	0.520229	1.55183	50.7054	1.55183	20.8936	1.553	13.0525	1.55283	9.37891															1.55217	1.18589
		1.55333	0.824451	1.5535	0.397205	1.55333	-1.40905	1.55433	0.448704	1.5545	0.537872	1.5535	50.6439	1.5535	20.8988	1.55467	13.0467	1.5545	9.22012															1.55383	1.20306
		1.555	0.836372	1.55517	0.413895	1.555	-1.41382	1.556	0.462532	1.55617	0.564575	1.55517	50.5733	1.55517	20.8941	1.55633	13.041	1.55617	9.04703															1.5555	1.20115
		1.55667	0.835896	1.55683	0.431061	1.55667	-1.42622	1.55767	0.464439	1.55783	0.563145	1.55683	50.4985	1.55683	20.9041	1.558	13.0372	1.55783	8.86154															1.55717	1.19877
		1.55833	0.820637	1.5585	0.432968	1.55833	-1.44196	1.55933	0.426292	1.5595	0.551224	1.5585	50.4122	1.5585	20.8988	1.55967	13.0363	1.5595	8.65841															1.55883	1.20258
		1.56	0.783443	1.56017	0.407219	1.56	-1.48058	1.561	0.365734	1.56117	0.531673	1.56017	50.3144	1.56017	20.8545	1.56133	13.0343	1.56117	8.43954															1.5605	1.20401
		1.56167	0.740051	1.56183	0.368118	1.56167	-1.54209	1.56267	0.324726	1.56283	0.511646	1.56183	50.2191	1.56183	20.8168	1.563	13.0339	1.56283	8.21638															1.56217	1.19877
		1.56333	0.707626	1.5635	0.340939	1.56333	-1.58882	1.56433	0.306606	1.5645	0.491619	1.5635	50.1456	1.5635	20.7963	1.56467	13.0434	1.5645	8.02279															1.56383	1.20068
		1.565	0.686646	1.56517	0.324249	1.565	-1.59693	1.566	0.299454	1.56617	0.481606	1.56517	50.0622	1.56517	20.771	1.56633	13.0506	1.56617	7.87306															1.5655	1.19543
		1.56667	0.693798	1.56683	0.312805	1.56667	-1.5893	1.56767	0.307083	1.56783	0.475883	1.56683	49.983	1.56683	20.73	1.568	13.032	1.56783	7.73621															1.56717	1.19114
		1.56833	0.711441	1.5685	0.314713	1.56833	-1.58596	1.56933	0.322819	1.5695	0.462532	1.5685	49.9244	1.5685	20.7224	1.56967	13.0191	1.5695	7.58934															1.56883	1.19925
		1.57	0.734329	1.57017	0.313759	1.57	-1.57213	1.571	0.32568	1.57117	0.462055	1.57017	49.8772	1.57017	20.741	1.57133	13.0191	1.57117	7.45964															1.5705	1.19781
		1.57167	0.746727	1.57183	0.317097	1.57167	-1.54638	1.57267	0.330448	1.57283	0.470638	1.57183	49.8242	1.57183	20.7348	1.573	13.0029	1.57283	7.34663															1.57217	1.18923
		1.57333	0.760078	1.5735	0.326157	1.57333	-1.52922	1.57433	0.337124	1.5745	0.47493	1.5735	49.7675	1.5735	20.72	1.57467	12.9709	1.5745	7.21788															1.57383	1.19066
		1.575	0.775337	1.57517	0.329971	1.575	-1.53255	1.576	0.33474	1.57617	0.481129	1.57517	49.7365	1.57517	20.7224	1.57633	12.9552	1.57617	7.07483															1.5755	1.20354
		1.57667	0.776291	1.57683	0.324726	1.57667	-1.53732	1.57767	0.315189	1.57783	0.492573	1.57683	49.6969	1.57683	20.731	1.578	12.9542	1.57783	6.91843															1.57717	1.20783
		1.57833	0.770092	1.5785	0.314713	1.57833	-1.54257	1.57933	0.302792	1.5795	0.49448	1.5785	49.6159	1.5785	20.72	1.57967	12.959	1.5795	6.77586															1.57883	1.19162
		1.58	0.761986	1.58017	0.32568	1.58	-1.55163	1.581	0.300884	1.58117	0.475883	1.58017	49.5205	1.58017	20.7071	1.58133	12.9509	1.58117	6.62613															1.5805	1.19877
		1.58167	0.747681	1.58183	0.328541	1.58167	-1.5645	1.58267	0.290394	1.58283	0.458717	1.58183	49.4318	1.58183	20.7005	1.583	12.9485	1.58283	6.48975															1.58217	1.21641
		1.58333	0.731468	1.5835	0.327587	1.58333	-1.56498	1.58433	0.289917	1.5845	0.461578	1.5835	49.3393	1.5835	20.7038	1.58467	12.938	1.5845	6.3653															1.58383	1.21212
		1.585	0.732899	1.58517	0.332355	1.585	-1.54972	1.586	0.311852	1.58617	0.463486	1.58517	49.2492	1.58517	20.7033	1.58633	12.907	1.58617	6.24084															1.5855	1.18256
		1.58667	0.730515	1.58683	0.341415	1.58667	-1.52969	1.58767	0.319481	1.58783	0.45681	1.58683	49.1757	1.58683	20.7038	1.588	12.886	1.58783	6.11448															1.58717	1.17207
		1.58833	0.71764	1.5885	0.348568	1.58833	-1.5173	1.58933	0.323296	1.5895	0.466347	1.5885	49.1219	1.5885	20.6885	1.58967	12.8665	1.5895	6.01006															1.58883	1.18685
		1.59	0.710964	1.59017	0.349045	1.59	-1.49632	1.591	0.357628	1.59117	0.488281	1.59017	49.0823	1.59017	20.6823	1.59133	12.8479	1.59117	5.9104															1.5905	1.18542
		1.59167	0.720501	1.59183	0.369549	1.59167	-1.47247	1.59267	0.386238	1.59283	0.497818	1.59183	49.0613	1.59183	20.6909	1.593	12.8331	1.59283	5.80168															1.59217	1.16873
		1.59333	0.724792	1.5935	0.39053	1.59333	-1.45435	1.59433	0.385761	1.5945	0.494003	1.5935	49.0475	1.5935	20.6895	1.59467	12.8427	1.5945	5.69773															1.59383	1.17445
		1.595	0.715733	1.59517	0.39196	1.595	-1.44911	1.596	0.353336	1.59617	0.487804	1.59517	49.0103	1.59517	20.6766	1.59633	12.8684	1.59617	5.59855															1.5955	1.19972
		1.59667	0.710964	1.59683	0.379562	1.59667	-1.45721	1.59767	0.355244	1.59783	0.490189	1.59683	48.9478	1.59683	20.6723	1.598	12.8865	1.59783	5.51319															1.59717	1.21355
		1.59833	0.703335	1.5985	0.381947	1.59833	-1.44958	1.59933	0.357151	1.5995	0.48542	1.5985	48.9001	1.5985	20.6952	1.59967	12.8942	1.5995	5.40972															1.59883	1.2145
		1.6	0.694275	1.60017	0.3829	1.6	-1.44863	1.601	0.343323	1.60117	0.509262	1.60017	48.842	1.60017	20.7105	1.60133	12.907	1.60117	5.3277															1.6005	1.23835
		1.60167	0.701427	1.60183	0.376701	1.60167	-1.44243	1.60267	0.338078	1.60283	0.532627	1.60183	48.7666	1.60183	20.7152	1.603	12.898	1.60283	5.25141															1.60217	1.27077
		1.60333	0.714779	1.6035	0.38147	1.60333	-1.44577	1.60433	0.351906	1.6045	0.527382	1.6035	48.6822	1.6035	20.7181	1.60467	12.8803	1.6045	5.17035															1.60383	1.28984
		1.605	0.720024	1.60517	0.398159	1.605	-1.45388	1.606	0.352383	1.60617	0.497818	1.60517	48.6093	1.60517	20.7095	1.60633	12.8722	1.60617	5.08451															1.6055	1.30081
		1.60667	0.704288	1.60683	0.404358	1.60667	-1.47486	1.60767	0.329494	1.60783	0.488281	1.60683	48.5344	1.60683	20.6785	1.608	12.8741	1.60783	4.99916															1.60717	1.30606
		1.60833	0.700951	1.6085	0.39196	1.60833	-1.50347	1.60933	0.319958	1.6095	0.496387	1.6085	48.46	1.6085	20.649	1.60967	12.8565	1.6095	4.91667															1.60883	1.30653
		1.61	0.708103	1.61017	0.384808	1.61	-1.51777	1.611	0.30756	1.61117	0.474453	1.61017	48.3913	1.61017	20.6285	1.61133	12.8303	1.61117	4.81224															1.6105	1.2989
		1.61167	0.693798	1.61183	0.362873	1.61167	-1.53303	1.61267	0.285149	1.61283	0.455856	1.61183	48.3174	1.61183	20.5913	1.613	12.8345	1.61283	4.70304															1.61217	1.29271
		1.61333	0.676155	1.6135	0.330925	1.61333	-1.54543	1.61433	0.263214	1.6145	0.459671	1.6135	48.2297	1.6135	20.5464	1.61467	12.8407	1.6145	4.61531															1.61383	1.27125
		1.615	0.665665	1.61517	0.305653	1.615	-1.55687	1.616	0.281334	1.61617	0.488281	1.61517	48.1544	1.61517	20.5364	1.61633	12.8341	1.61617	4.54855															1.6155	1.24454
		1.61667	0.681877	1.61683	0.309467	1.61667	-1.53875	1.61767	0.288486	1.61783	0.477314	1.61683	48.1105	1.61683	20.546	1.618	12.8183	1.61783	4.4651															1.61717	1.23739
		1.61833	0.680447	1.6185	0.291824	1.61833	-1.5254	1.61933	0.27895	1.6195	0.454426	1.6185	48.0428	1.6185	20.5297	1.61967	12.8198	1.6195	4.38309															1.61883	1.23453
		1.62	0.665188	1.62017	0.266075	1.62	-1.52826	1.621	0.294209	1.62117	0.439644	1.62017	47.9565	1.62017	20.5054	1.62133	12.8136	1.62117	4.32777															1.6205	1.21641
		1.62167	0.654221	1.62183	0.265121	1.62167	-1.52779	1.62267	0.316143	1.62283	0.433922	1.62183	47.8892	1.62183	20.5216	1.623	12.7964	1.62283	4.29249															1.62217	1.21212
		1.62333	0.647068	1.6235	0.274181	1.62333	-1.52111	1.62433	0.295639	1.6245	0.415802	1.6235	47.8349	1.6235	20.5331	1.62467	12.7864	1.6245	4.22764															1.62383	1.23072
		1.625	0.627995	1.62517	0.258446	1.625	-1.53732	1.626	0.258923	1.62617	0.393391	1.62517	47.7443	1.62517	20.4959	1.62633	12.7778	1.62617	4.14324															1.6255	1.25694
		1.62667	0.598907	1.62683	0.236034	1.62667	-1.57881	1.62767	0.257969	1.62783	0.386238	1.62683	47.6298	1.62683	20.4577	1.628	12.7649	1.62783	4.07887															1.62717	1.26123
		1.62833	0.597954	1.6285	0.247955	1.62833	-1.60122	1.62933	0.279427	1.6295	0.390053	1.6285	47.5516	1.6285	20.4539	1.62967	12.7583	1.6295	4.03595															1.62883	1.27125
		1.63	0.602245	1.63017	0.267029	1.63	-1.59693	1.631	0.275135	1.63117	0.393867	1.63017	47.4958	1.63017	20.4439	1.63133	12.7683	1.63117	3.99303															1.6305	1.28508
		1.63167	0.607967	1.63183	0.260353	1.63167	-1.60551	1.63267	0.265121	1.63283	0.391483	1.63183	47.4191	1.63183	20.4144	1.633	12.773	1.63283	3.94201															1.63217	1.26266
		1.63333	0.617981	1.6335	0.256538	1.63333	-1.61934	1.63433	0.280857	1.6345	0.39959	1.6335	47.3428	1.6335	20.412	1.63467	12.7697	1.6345	3.89814															1.63383	1.23596
		1.635	0.634193	1.63517	0.269413	1.635	-1.60646	1.636	0.288963	1.63617	0.392914	1.63517	47.287	1.63517	20.4334	1.63633	12.7783	1.63617	3.8538															1.6355	1.22833
		1.63667	0.647068	1.63683	0.267029	1.63667	-1.57785	1.63767	0.289917	1.63783	0.401497	1.63683	47.2364	1.63683	20.4444	1.638	12.7869	1.63783	3.82328															1.63717	1.22499
		1.63833	0.663757	1.6385	0.261307	1.63833	-1.5707	1.63933	0.290394	1.6395	0.41008	1.6385	47.1702	1.6385	20.452	1.63967	12.7792	1.6395	3.78323															1.63883	1.19829
		1.64	0.677586	1.64017	0.263691	1.64	-1.57166	1.641	0.288963	1.64117	0.408173	1.64017	47.1129	1.64017	20.4754	1.64133	12.7687	1.64117	3.74222															1.6405	1.18113
		1.64167	0.679016	1.64183	0.273705	1.64167	-1.5645	1.64267	0.283718	1.64283	0.411034	1.64183	47.0634	1.64183	20.4849	1.643	12.7716	1.64283	3.70073															1.64217	1.19066
		1.64333	0.669479	1.6435	0.286102	1.64333	-1.55783	1.64433	0.303268	1.6445	0.432014	1.6435	47.0014	1.6435	20.4873	1.64467	12.7635	1.6445	3.67451															1.64383	1.2002
		1.645	0.677586	1.64517	0.309944	1.645	-1.54305	1.646	0.332355	1.64617	0.465393	1.64517	46.9494	1.64517	20.5102	1.64633	12.7378	1.64617	3.65162															1.6455	1.18256
		1.64667	0.686646	1.64683	0.348091	1.64667	-1.52588	1.64767	0.329018	1.64783	0.465393	1.64683	46.9012	1.64683	20.5455	1.648	12.7239	1.64783	3.62158															1.64717	1.17254
		1.64833	0.678062	1.6485	0.363827	1.64833	-1.50967	1.64933	0.309467	1.6495	0.446796	1.6485	46.8297	1.6485	20.5469	1.64967	12.7196	1.6495	3.5944															1.64883	1.17254
		1.65	0.666142	1.65017	0.348568	1.65	-1.51634	1.651	0.308037	1.65117	0.431538	1.65017	46.7291	1.65017	20.5331	1.65133	12.7196	1.65117	3.54958															1.6505	1.16158
		1.65167	0.666142	1.65183	0.344753	1.65167	-1.51014	1.65267	0.318527	1.65283	0.442028	1.65183	46.6495	1.65183	20.5383	1.653	12.7234	1.65283	3.50952															1.65217	1.15538
		1.65333	0.678539	1.6535	0.329971	1.65333	-1.50013	1.65433	0.297546	1.6545	0.444412	1.6535	46.5899	1.6535	20.5393	1.65467	12.7382	1.6545	3.45898															1.65383	1.15252
		1.655	0.666142	1.65517	0.308037	1.655	-1.51396	1.656	0.267506	1.65617	0.4282	1.65517	46.5093	1.65517	20.5116	1.65633	12.7411	1.65617	3.42846															1.6555	1.15061
		1.65667	0.659466	1.65683	0.298023	1.65667	-1.53399	1.65767	0.268936	1.65783	0.416756	1.65683	46.4268	1.65683	20.4868	1.658	12.732	1.65783	3.3989															1.65717	1.15061
		1.65833	0.646591	1.6585	0.311375	1.65833	-1.53732	1.65933	0.264645	1.6595	0.408649	1.6585	46.3791	1.6585	20.4797	1.65967	12.732	1.6595	3.35598															1.65883	1.18256
		1.66	0.628471	1.66017	0.319958	1.66	-1.53399	1.661	0.23365	1.66117	0.415802	1.66017	46.3457	1.66017	20.4597	1.66133	12.7292	1.66117	3.32546															1.6605	1.22404
		1.66167	0.616074	1.66183	0.311852	1.66167	-1.55354	1.66267	0.226021	1.66283	0.406742	1.66183	46.2852	1.66183	20.4434	1.663	12.713	1.66283	3.30114															1.66217	1.2331
		1.66333	0.604153	1.6635	0.320911	1.66333	-1.57261	1.66433	0.25177	1.6645	0.397682	1.6635	46.2275	1.6635	20.4444	1.66467	12.7053	1.6645	3.2773															1.66383	1.2207
		1.665	0.608444	1.66517	0.328541	1.665	-1.5626	1.666	0.264168	1.66617	0.415325	1.66517	46.185	1.66517	20.453	1.66633	12.7125	1.66617	3.23868															1.6655	1.22595
		1.66667	0.61655	1.66683	0.317574	1.66667	-1.54305	1.66767	0.272274	1.66783	0.461578	1.66683	46.1397	1.66683	20.453	1.668	12.7206	1.66783	3.2196															1.66717	1.23453
		1.66833	0.65279	1.6685	0.314236	1.66833	-1.51682	1.66933	0.312805	1.6695	0.515461	1.6685	46.1025	1.6685	20.4649	1.66967	12.7087	1.6695	3.21817															1.66883	1.21307
		1.67	0.697136	1.67017	0.348091	1.67	-1.47533	1.671	0.358105	1.67117	0.545979	1.67017	46.0863	1.67017	20.4945	1.67133	12.7053	1.67117	3.21341															1.6705	1.18494
		1.67167	0.714302	1.67183	0.369549	1.67167	-1.43957	1.67267	0.369549	1.67283	0.554562	1.67183	46.0763	1.67183	20.5011	1.673	12.7048	1.67283	3.18909															1.67217	1.17588
		1.67333	0.709534	1.6735	0.360012	1.67333	-1.42193	1.67433	0.368595	1.6745	0.557899	1.6735	46.041	1.6735	20.4849	1.67467	12.6872	1.6745	3.17287															1.67383	1.17016
		1.675	0.714779	1.67517	0.351429	1.675	-1.42479	1.676	0.378132	1.67617	0.543118	1.67517	46.0005	1.67517	20.4835	1.67633	12.6729	1.67617	3.1662															1.6755	1.15299
		1.67667	0.70858	1.67683	0.353813	1.67667	-1.41907	1.67767	0.363827	1.67783	0.516891	1.67683	45.9571	1.67683	20.4802	1.678	12.6681	1.67783	3.13473															1.67717	1.14298
		1.67833	0.674248	1.6785	0.337601	1.67833	-1.44291	1.67933	0.318527	1.6795	0.48399	1.6785	45.8827	1.6785	20.4563	1.67967	12.6772	1.6795	3.08657															1.67883	1.14489
		1.68	0.635624	1.68017	0.306606	1.68	-1.49202	1.681	0.295639	1.68117	0.467777	1.68017	45.7964	1.68017	20.4377	1.68133	12.67	1.68117	3.04127															1.6805	1.1344
		1.68167	0.617504	1.68183	0.303745	1.68167	-1.52349	1.68267	0.286579	1.68283	0.468731	1.68183	45.7277	1.68183	20.4554	1.683	12.6729	1.68283	3.01981															1.68217	1.122
		1.68333	0.610352	1.6835	0.298977	1.68333	-1.53255	1.68433	0.266075	1.6845	0.460625	1.6835	45.6729	1.6835	20.4673	1.68467	12.6863	1.6845	2.99454															1.68383	1.122
		1.685	0.58794	1.68517	0.278473	1.685	-1.54924	1.686	0.252724	1.68617	0.449657	1.68517	45.5995	1.68517	20.462	1.68633	12.6953	1.68617	2.9664															1.6855	1.11914
		1.68667	0.584602	1.68683	0.276566	1.68667	-1.57881	1.68767	0.265598	1.68783	0.442505	1.68683	45.5532	1.68683	20.4711	1.688	12.7006	1.68783	2.96402															1.68717	1.10579
		1.68833	0.594616	1.6885	0.292301	1.68833	-1.5769	1.68933	0.270844	1.6895	0.439644	1.6885	45.5413	1.6885	20.4968	1.68967	12.7168	1.6895	2.98071															1.68883	1.10817
		1.69	0.596046	1.69017	0.290394	1.69	-1.55401	1.691	0.263691	1.69117	0.433922	1.69017	45.5132	1.69017	20.5007	1.69133	12.7358	1.69117	2.97928															1.6905	1.11818
		1.69167	0.589848	1.69183	0.274181	1.69167	-1.55354	1.69267	0.273228	1.69283	0.41914	1.69183	45.4612	1.69183	20.4792	1.693	12.7363	1.69283	2.95258															1.69217	1.11675
		1.69333	0.587463	1.6935	0.279427	1.69333	-1.56927	1.69433	0.28944	1.6945	0.407219	1.6935	45.4197	1.6935	20.4797	1.69467	12.7287	1.6945	2.93541															1.69383	1.09625
		1.695	0.591278	1.69517	0.302315	1.695	-1.56641	1.696	0.296116	1.69617	0.418663	1.69517	45.4216	1.69517	20.4797	1.69633	12.7373	1.69617	2.93589															1.6955	1.09673
		1.69667	0.595093	1.69683	0.308514	1.69667	-1.5502	1.69767	0.301838	1.69783	0.430584	1.69683	45.404	1.69683	20.4711	1.698	12.7411	1.69783	2.9192															1.69717	1.08337
		1.69833	0.596523	1.6985	0.305653	1.69833	-1.55401	1.69933	0.32711	1.6995	0.427246	1.6985	45.3744	1.6985	20.463	1.69967	12.7254	1.6995	2.88296															1.69883	1.04046
		1.7	0.598431	1.70017	0.31805	1.7	-1.56736	1.701	0.328064	1.70117	0.413418	1.70017	45.3582	1.70017	20.4678	1.70133	12.7158	1.70117	2.8677															1.7005	1.01471
		1.70167	0.594616	1.70183	0.323296	1.70167	-1.5626	1.70267	0.302315	1.70283	0.421524	1.70183	45.3529	1.70183	20.4697	1.703	12.7172	1.70283	2.87151															1.70217	1.01709
		1.70333	0.593185	1.7035	0.317097	1.70333	-1.54161	1.70433	0.288486	1.7045	0.445366	1.7035	45.3358	1.7035	20.474	1.70467	12.713	1.7045	2.86961															1.70383	1.02091
		1.705	0.591278	1.70517	0.320911	1.705	-1.52206	1.706	0.285149	1.70617	0.44632	1.70517	45.2938	1.70517	20.4949	1.70633	12.6991	1.70617	2.85149															1.7055	0.999451
		1.70667	0.574112	1.70683	0.318527	1.70667	-1.50871	1.70767	0.26989	1.70783	0.439644	1.70683	45.2442	1.70683	20.5007	1.708	12.6929	1.70783	2.83098															1.70717	0.994682
		1.70833	0.56076	1.7085	0.305176	1.70833	-1.49536	1.70933	0.261307	1.7095	0.463009	1.7085	45.1856	1.7085	20.4864	1.70967	12.6891	1.7095	2.83194															1.70883	1.00851
		1.71	0.575066	1.71017	0.303745	1.71	-1.4801	1.711	0.282764	1.71117	0.49305	1.71017	45.1493	1.71017	20.5016	1.71133	12.6796	1.71117	2.83003															1.7105	0.998497
		1.71167	0.614166	1.71183	0.333309	1.71167	-1.46341	1.71267	0.30756	1.71283	0.501156	1.71183	45.1212	1.71183	20.5259	1.713	12.6872	1.71283	2.81715															1.71217	0.983238
		1.71333	0.641823	1.7135	0.358582	1.71333	-1.45388	1.71433	0.302315	1.7145	0.489712	1.7135	45.0807	1.7135	20.514	1.71467	12.7044	1.7145	2.7895															1.71383	0.978947
		1.715	0.645638	1.71517	0.355721	1.715	-1.46484	1.716	0.298023	1.71617	0.47636	1.71517	45.0239	1.71517	20.4701	1.71633	12.7082	1.71617	2.76709															1.7155	0.974655
		1.71667	0.647068	1.71683	0.351906	1.71667	-1.48726	1.71767	0.28944	1.71783	0.459194	1.71683	44.9772	1.71683	20.4554	1.718	12.7053	1.71783	2.74563															1.71717	0.961304
		1.71833	0.632763	1.7185	0.355721	1.71833	-1.50156	1.71933	0.277519	1.7195	0.449181	1.7185	44.9395	1.7185	20.4568	1.71967	12.7115	1.7195	2.73418															1.71883	0.954628
		1.72	0.603676	1.72017	0.349998	1.72	-1.51443	1.721	0.273228	1.72117	0.458717	1.72017	44.8623	1.72017	20.4253	1.72133	12.7273	1.72117	2.72369															1.7205	0.955582
		1.72167	0.582218	1.72183	0.32568	1.72167	-1.53351	1.72267	0.284195	1.72283	0.470161	1.72183	44.7826	1.72183	20.4058	1.723	12.7249	1.72283	2.72322															1.72217	0.936508
		1.72333	0.572681	1.7235	0.322342	1.72333	-1.54161	1.72433	0.292778	1.7245	0.481129	1.7235	44.7249	1.7235	20.4244	1.72467	12.7215	1.7245	2.73228															1.72383	0.928879
		1.725	0.563622	1.72517	0.328541	1.725	-1.53637	1.726	0.285625	1.72617	0.505447	1.72517	44.6954	1.72517	20.4558	1.72633	12.7244	1.72617	2.74134															1.7255	0.946045
		1.72667	0.567436	1.72683	0.338078	1.72667	-1.53065	1.72767	0.292778	1.72783	0.530243	1.72683	44.6463	1.72683	20.4649	1.728	12.7263	1.72783	2.74324															1.72717	0.954151
		1.72833	0.590324	1.7285	0.352383	1.72833	-1.53112	1.72933	0.292778	1.7295	0.522137	1.7285	44.5933	1.7285	20.474	1.72967	12.7244	1.7295	2.72369															1.72883	0.941753
		1.73	0.608921	1.73017	0.366211	1.73	-1.52588	1.731	0.268459	1.73117	0.495911	1.73017	44.5619	1.73017	20.4921	1.73133	12.7158	1.73117	2.70748															1.7305	0.948906
		1.73167	0.611305	1.73183	0.360966	1.73167	-1.52397	1.73267	0.247478	1.73283	0.487804	1.73183	44.5142	1.73183	20.4897	1.733	12.7077	1.73283	2.70319															1.73217	0.981808
		1.73333	0.617981	1.7335	0.342369	1.73333	-1.53828	1.73433	0.273228	1.7345	0.481129	1.7335	44.4555	1.7335	20.4816	1.73467	12.701	1.7345	2.71606															1.73383	1.00183
		1.735	0.623226	1.73517	0.33617	1.735	-1.55067	1.736	0.293732	1.73617	0.457287	1.73517	44.3907	1.73517	20.4811	1.73633	12.7048	1.73617	2.72369															1.7355	0.997543
		1.73667	0.615597	1.73683	0.323772	1.73667	-1.56116	1.73767	0.290871	1.73783	0.424862	1.73683	44.3387	1.73683	20.4616	1.738	12.7134	1.73783	2.71702															1.73717	1.01137
		1.73833	0.598431	1.7385	0.292301	1.73833	-1.56498	1.73933	0.301361	1.7395	0.418186	1.7385	44.2853	1.7385	20.4201	1.73967	12.7249	1.7395	2.71273															1.73883	1.02949
		1.74	0.599861	1.74017	0.273705	1.74	-1.57356	1.741	0.341415	1.74117	0.424385	1.74017	44.2438	1.74017	20.4048	1.74133	12.7354	1.74117	2.72131															1.7405	1.03092
		1.74167	0.597954	1.74183	0.293732	1.74167	-1.56736	1.74267	0.336647	1.74283	0.415802	1.74183	44.2209	1.74183	20.4158	1.743	12.7478	1.74283	2.72369															1.74217	1.01519
		1.74333	0.584602	1.7435	0.308514	1.74333	-1.55783	1.74433	0.304222	1.7445	0.40102	1.7435	44.1952	1.7435	20.4105	1.74467	12.7597	1.7445	2.70653															1.74383	1.00279
		1.745	0.582218	1.74517	0.311375	1.745	-1.5521	1.746	0.321388	1.74617	0.408173	1.74517	44.1623	1.74517	20.3934	1.74633	12.7468	1.74617	2.68936															1.7455	0.992775
		1.74667	0.587463	1.74683	0.323772	1.74667	-1.53685	1.74767	0.359058	1.74783	0.427246	1.74683	44.1504	1.74683	20.4139	1.748	12.7368	1.74783	2.69556															1.74717	0.977993
		1.74833	0.584602	1.7485	0.352383	1.74833	-1.52588	1.74933	0.352383	1.7495	0.4282	1.7485	44.1399	1.7485	20.4477	1.74967	12.7344	1.7495	2.70891															1.74883	0.968456
		1.75	0.558853	1.75017	0.35429	1.75	-1.53494	1.751	0.329971	1.75117	0.425816	1.75017	44.0965	1.75017	20.4463	1.75133	12.7344	1.75117	2.70891															1.7505	0.948906
		1.75167	0.540257	1.75183	0.348091	1.75167	-1.55592	1.75267	0.355244	1.75283	0.430584	1.75183	44.0545	1.75183	20.4415	1.753	12.7239	1.75283	2.707															1.75217	0.929356
		1.75333	0.529766	1.7535	0.360012	1.75333	-1.56069	1.75433	0.363827	1.7545	0.428677	1.7535	44.0354	1.7535	20.442	1.75467	12.7196	1.7545	2.69842															1.75383	0.921249
		1.755	0.52309	1.75517	0.35429	1.755	-1.56784	1.756	0.332355	1.75617	0.422478	1.75517	44.0016	1.75517	20.4315	1.75633	12.7316	1.75617	2.67982															1.7555	0.928402
		1.75667	0.525951	1.75683	0.34523	1.75667	-1.58644	1.75767	0.314713	1.75783	0.416756	1.75683	43.9429	1.75683	20.4101	1.758	12.7382	1.75783	2.65837															1.75717	0.937462
		1.75833	0.540257	1.7585	0.349045	1.75833	-1.59788	1.75933	0.332832	1.7595	0.424862	1.7585	43.8986	1.7585	20.4248	1.75967	12.7378	1.7595	2.64549															1.75883	0.945568
		1.76	0.555992	1.76017	0.354767	1.76	-1.57928	1.761	0.338554	1.76117	0.425816	1.76017	43.88	1.76017	20.4463	1.76133	12.7401	1.76117	2.65026															1.7605	0.96941
		1.76167	0.565052	1.76183	0.339508	1.76167	-1.55115	1.76267	0.335217	1.76283	0.435352	1.76183	43.8423	1.76183	20.4463	1.763	12.7478	1.76283	2.66218															1.76217	0.992775
		1.76333	0.590324	1.7635	0.327587	1.76333	-1.52779	1.76433	0.360489	1.7645	0.451565	1.7635	43.788	1.7635	20.4573	1.76467	12.7487	1.7645	2.68555															1.76383	0.981331
		1.765	0.623703	1.76517	0.341415	1.765	-1.49632	1.766	0.371456	1.76617	0.459671	1.76517	43.7608	1.76517	20.4988	1.76633	12.7606	1.76617	2.7113															1.7655	0.958443
		1.76667	0.632286	1.76683	0.339508	1.76667	-1.48201	1.76767	0.33474	1.76783	0.467777	1.76683	43.7369	1.76683	20.5169	1.768	12.7807	1.76783	2.71749															1.76717	0.955582
		1.76833	0.624657	1.7685	0.315666	1.76833	-1.48773	1.76933	0.314236	1.7695	0.471592	1.7685	43.6873	1.7685	20.4988	1.76967	12.7783	1.7695	2.71368															1.76883	0.951767
		1.77	0.619888	1.77017	0.311852	1.77	-1.50251	1.771	0.323296	1.77117	0.459671	1.77017	43.6392	1.77017	20.4859	1.77133	12.7645	1.77117	2.70319															1.7705	0.940323
		1.77167	0.622749	1.77183	0.328541	1.77167	-1.52731	1.77267	0.314236	1.77283	0.43726	1.77183	43.6039	1.77183	20.4802	1.773	12.7668	1.77283	2.69508															1.77217	0.935078
		1.77333	0.610352	1.7735	0.329494	1.77333	-1.5583	1.77433	0.2985	1.7745	0.442028	1.7735	43.5715	1.7735	20.4697	1.77467	12.7764	1.7745	2.68888															1.77383	0.952721
		1.775	0.595093	1.77517	0.317574	1.775	-1.59168	1.776	0.308037	1.77617	0.454426	1.77517	43.5314	1.77517	20.452	1.77633	12.7788	1.77617	2.68793															1.7755	0.959396
		1.77667	0.597477	1.77683	0.324249	1.77667	-1.59597	1.77767	0.337601	1.77783	0.454903	1.77683	43.5162	1.77683	20.4644	1.778	12.7769	1.77783	2.69938															1.77717	0.957966
		1.77833	0.599384	1.7785	0.339031	1.77833	-1.58691	1.77933	0.339508	1.7795	0.448227	1.7785	43.5133	1.7785	20.4782	1.77967	12.7902	1.7795	2.70844															1.77883	0.975609
		1.78	0.607014	1.78017	0.35429	1.78	-1.58262	1.781	0.332832	1.78117	0.469685	1.78017	43.499	1.78017	20.5016	1.78133	12.8088	1.78117	2.71654															1.7805	0.981808
		1.78167	0.618935	1.78183	0.361919	1.78167	-1.57499	1.78267	0.33617	1.78283	0.491142	1.78183	43.4766	1.78183	20.5359	1.783	12.8145	1.78283	2.70557															1.78217	0.972271
		1.78333	0.620842	1.7835	0.353813	1.78333	-1.56975	1.78433	0.326633	1.7845	0.477314	1.7835	43.4518	1.7835	20.5574	1.78467	12.8193	1.7845	2.67935															1.78383	0.948906
		1.785	0.607014	1.78517	0.344276	1.785	-1.56403	1.786	0.309944	1.78617	0.463486	1.78517	43.4132	1.78517	20.5636	1.78633	12.8183	1.78617	2.65503															1.7855	0.944614
		1.78667	0.597	1.78683	0.336647	1.78667	-1.5707	1.78767	0.320911	1.78783	0.461578	1.78683	43.3578	1.78683	20.5636	1.788	12.7993	1.78783	2.64454															1.78717	0.938892
		1.78833	0.602245	1.7885	0.339508	1.78833	-1.57547	1.78933	0.331402	1.7895	0.464439	1.7885	43.2968	1.7885	20.5836	1.78967	12.7926	1.7895	2.64549															1.78883	0.919819
		1.79	0.592232	1.79017	0.324726	1.79	-1.57785	1.791	0.313282	1.79117	0.448227	1.79017	43.2339	1.79017	20.5879	1.79133	12.795	1.79117	2.62499															1.7905	0.922203
		1.79167	0.572681	1.79183	0.299454	1.79167	-1.57928	1.79267	0.298023	1.79283	0.427246	1.79183	43.1714	1.79183	20.5593	1.793	12.794	1.79283	2.60735															1.79217	0.940323
		1.79333	0.562191	1.7935	0.300407	1.79333	-1.57547	1.79433	0.304222	1.7945	0.427723	1.7935	43.1151	1.7935	20.5359	1.79467	12.7921	1.7945	2.61545															1.79383	0.959873
		1.795	0.565052	1.79517	0.315666	1.795	-1.56832	1.796	0.30756	1.79617	0.430107	1.79517	43.0903	1.79517	20.5369	1.79633	12.8036	1.79617	2.63548															1.7955	0.962257
		1.79667	0.553608	1.79683	0.322342	1.79667	-1.56784	1.79767	0.285625	1.79783	0.440598	1.79683	43.088	1.79683	20.5431	1.798	12.8269	1.79783	2.64025															1.79717	0.956535
		1.79833	0.545979	1.7985	0.308514	1.79833	-1.57166	1.79933	0.274658	1.7995	0.446796	1.7985	43.0703	1.7985	20.5288	1.79967	12.8384	1.7995	2.62737															1.79883	0.95129
		1.8	0.557423	1.80017	0.310898	1.8	-1.56975	1.801	0.279903	1.80117	0.451088	1.80017	43.0503	1.80017	20.5283	1.80133	12.8574	1.80117	2.62594															1.8005	0.93174
		1.80167	0.559807	1.80183	0.330448	1.80167	-1.55544	1.80267	0.288963	1.80283	0.458717	1.80183	43.045	1.80183	20.5441	1.803	12.8841	1.80283	2.63691															1.80217	0.92268
		1.80333	0.557423	1.8035	0.347614	1.80333	-1.54066	1.80433	0.300884	1.8045	0.466347	1.8035	43.0579	1.8035	20.565	1.80467	12.897	1.8045	2.63834															1.80383	0.916481
		1.805	0.56076	1.80517	0.356197	1.805	-1.53208	1.806	0.319958	1.80617	0.464439	1.80517	43.0593	1.80517	20.5808	1.80633	12.8884	1.80617	2.64025															1.8055	0.912666
		1.80667	0.562191	1.80683	0.359058	1.80667	-1.52206	1.80767	0.313759	1.80783	0.4282	1.80683	43.0446	1.80683	20.5865	1.808	12.888	1.80783	2.62785															1.80717	0.919819
		1.80833	0.533581	1.8085	0.3438	1.80833	-1.52349	1.80933	0.283718	1.8095	0.389099	1.8085	43.0274	1.8085	20.5736	1.80967	12.9018	1.8095	2.61402															1.80883	0.932217
		1.81	0.483036	1.81017	0.326157	1.81	-1.54161	1.811	0.277042	1.81117	0.368118	1.81017	43.005	1.81017	20.5393	1.81133	12.9046	1.81117	2.60401															1.8105	0.93174
		1.81167	0.467777	1.81183	0.310898	1.81167	-1.56832	1.81267	0.27132	1.81283	0.357628	1.81183	42.973	1.81183	20.5288	1.813	12.9099	1.81283	2.6021															1.81217	0.918865
		1.81333	0.479221	1.8135	0.305176	1.81333	-1.58787	1.81433	0.244141	1.8145	0.354767	1.8135	42.9459	1.8135	20.5307	1.81467	12.9323	1.8145	2.60353															1.81383	0.925064
		1.815	0.478745	1.81517	0.2985	1.815	-1.60265	1.816	0.23365	1.81617	0.370979	1.81517	42.9187	1.81517	20.5188	1.81633	12.9542	1.81617	2.59924															1.8155	0.948906
		1.81667	0.483036	1.81683	0.309467	1.81667	-1.62172	1.81767	0.268459	1.81783	0.39959	1.81683	42.8987	1.81683	20.5112	1.818	12.9623	1.81783	2.59972															1.81717	0.953197
		1.81833	0.507832	1.8185	0.346184	1.81833	-1.61743	1.81933	0.308037	1.8195	0.432014	1.8185	42.913	1.8185	20.5302	1.81967	12.958	1.8195	2.61021															1.81883	0.930786
		1.82	0.551224	1.82017	0.369549	1.82	-1.59883	1.821	0.302315	1.82117	0.44632	1.82017	42.9325	1.82017	20.5469	1.82133	12.9666	1.82117	2.60258															1.8205	0.928879
		1.82167	0.555992	1.82183	0.370502	1.82167	-1.59264	1.82267	0.302792	1.82283	0.451565	1.82183	42.9335	1.82183	20.534	1.823	12.9666	1.82283	2.59495															1.82217	0.920773
		1.82333	0.537395	1.8235	0.36335	1.82333	-1.58501	1.82433	0.310898	1.8245	0.436783	1.8235	42.9192	1.8235	20.525	1.82467	12.9533	1.8245	2.5835															1.82383	0.910759
		1.825	0.51403	1.82517	0.358105	1.825	-1.58024	1.826	0.283718	1.82617	0.41008	1.82517	42.9058	1.82517	20.5278	1.82633	12.9509	1.82617	2.57301															1.8255	0.882149
		1.82667	0.501156	1.82683	0.339985	1.82667	-1.56879	1.82767	0.25034	1.82783	0.402927	1.82683	42.8786	1.82683	20.5269	1.828	12.9476	1.82783	2.57492															1.82717	0.872612
		1.82833	0.5126	1.8285	0.323772	1.82833	-1.57976	1.82933	0.25034	1.8295	0.397682	1.8285	42.8305	1.8285	20.5326	1.82967	12.948	1.8295	2.57015															1.82883	0.87595
		1.83	0.527859	1.83017	0.324726	1.83	-1.58882	1.831	0.274658	1.83117	0.397682	1.83017	42.7961	1.83017	20.5574	1.83133	12.939	1.83117	2.58541															1.8305	0.874043
		1.83167	0.543118	1.83183	0.325203	1.83167	-1.57976	1.83267	0.277519	1.83283	0.413418	1.83183	42.7928	1.83183	20.5779	1.833	12.9366	1.83283	2.58636															1.83217	0.893116
		1.83333	0.54884	1.8335	0.310898	1.83333	-1.58882	1.83433	0.276566	1.8345	0.436306	1.8335	42.7766	1.8335	20.5655	1.83467	12.9323	1.8345	2.57683															1.83383	0.903606
		1.835	0.557423	1.83517	0.301838	1.835	-1.59979	1.836	0.295162	1.83617	0.457764	1.83517	42.7532	1.83517	20.5512	1.83633	12.9251	1.83617	2.57301															1.8355	0.908852
		1.83667	0.561237	1.83683	0.313282	1.83667	-1.5974	1.83767	0.30899	1.83783	0.475407	1.83683	42.7418	1.83683	20.556	1.838	12.9313	1.83783	2.58589															1.83717	0.90313
		1.83833	0.550747	1.8385	0.328541	1.83833	-1.58215	1.83933	0.305176	1.8395	0.496864	1.8385	42.7375	1.8385	20.5498	1.83967	12.9352	1.8395	2.60973															1.83883	0.911236
		1.84	0.529289	1.84017	0.333309	1.84	-1.58262	1.841	0.306606	1.84117	0.510693	1.84017	42.7308	1.84017	20.5417	1.84133	12.9285	1.84117	2.61927															1.8405	0.911236
		1.84167	0.52166	1.84183	0.348091	1.84167	-1.58405	1.84267	0.311852	1.84283	0.504971	1.84183	42.7179	1.84183	20.5498	1.843	12.9313	1.84283	2.62737															1.84217	0.895023
		1.84333	0.525475	1.8435	0.365734	1.84333	-1.5707	1.84433	0.309944	1.8445	0.492096	1.8435	42.7079	1.8435	20.5817	1.84467	12.9485	1.8445	2.63023															1.84383	0.887394
		1.845	0.54121	1.84517	0.360012	1.845	-1.55449	1.846	0.29707	1.84617	0.485897	1.84517	42.6946	1.84517	20.6008	1.84633	12.9695	1.84617	2.61545															1.8455	0.907421
		1.84667	0.558853	1.84683	0.337124	1.84667	-1.5564	1.84767	0.291824	1.84783	0.468254	1.84683	42.6865	1.84683	20.6079	1.848	12.9814	1.84783	2.59066															1.84717	0.910282
		1.84833	0.561237	1.8485	0.318527	1.84833	-1.55973	1.84933	0.28038	1.8495	0.440121	1.8485	42.6946	1.8485	20.6013	1.84967	13.0143	1.8495	2.5773															1.84883	0.898838
		1.85	0.556946	1.85017	0.299931	1.85	-1.55544	1.851	0.253201	1.85117	0.421047	1.85017	42.7141	1.85017	20.5836	1.85133	13.0515	1.85117	2.57683															1.8505	0.907421
		1.85167	0.553608	1.85183	0.277996	1.85167	-1.55973	1.85267	0.245094	1.85283	0.412941	1.85183	42.7265	1.85183	20.5693	1.853	13.0663	1.85283	2.57683															1.85217	0.92411
		1.85333	0.546932	1.8535	0.266075	1.85333	-1.57547	1.85433	0.25177	1.8545	0.405312	1.8535	42.7456	1.8535	20.5674	1.85467	13.0734	1.8545	2.56729															1.85383	0.9408
		1.855	0.529766	1.85517	0.272751	1.855	-1.58644	1.856	0.253201	1.85617	0.396729	1.85517	42.7718	1.85517	20.5774	1.85633	13.0944	1.85617	2.57778															1.8555	0.945568
		1.85667	0.509262	1.85683	0.277042	1.85667	-1.59264	1.85767	0.247955	1.85783	0.395298	1.85683	42.779	1.85683	20.5727	1.858	13.1178	1.85783	2.59209															1.85717	0.956535
		1.85833	0.509262	1.8585	0.286579	1.85833	-1.59597	1.85933	0.254154	1.8595	0.401497	1.8585	42.7608	1.8585	20.5917	1.85967	13.1044	1.8595	2.59495															1.85883	0.949383
		1.86	0.527859	1.86017	0.306606	1.86	-1.59407	1.861	0.258923	1.86117	0.406265	1.86017	42.7408	1.86017	20.618	1.86133	13.093	1.86117	2.59399															1.8605	0.939369
		1.86167	0.538826	1.86183	0.322819	1.86167	-1.58978	1.86267	0.254154	1.86283	0.418186	1.86183	42.726	1.86183	20.6261	1.863	13.0959	1.86283	2.59638															1.86217	0.939369
		1.86333	0.55027	1.8635	0.32711	1.86333	-1.58978	1.86433	0.242233	1.8645	0.431538	1.8635	42.7036	1.8635	20.6161	1.86467	13.0973	1.8645	2.60448															1.86383	0.93174
		1.865	0.567913	1.86517	0.332355	1.865	-1.59883	1.866	0.244141	1.86617	0.433922	1.86517	42.6769	1.86517	20.618	1.86633	13.0882	1.86617	2.59924															1.8655	0.914097
		1.86667	0.582218	1.86683	0.343323	1.86667	-1.59407	1.86767	0.23222	1.86783	0.441551	1.86683	42.6531	1.86683	20.6208	1.868	13.1016	1.86783	2.59352															1.86717	0.909805
		1.86833	0.57888	1.8685	0.332355	1.86833	-1.58453	1.86933	0.233173	1.8695	0.452995	1.8685	42.635	1.8685	20.6079	1.86967	13.1288	1.8695	2.5878															1.86883	0.927925
		1.87	0.567436	1.87017	0.315666	1.87	-1.58787	1.871	0.252724	1.87117	0.451088	1.87017	42.6164	1.87017	20.5927	1.87133	13.1359	1.87117	2.57492															1.8705	0.919342
		1.87167	0.557899	1.87183	0.313759	1.87167	-1.58978	1.87267	0.247478	1.87283	0.416279	1.87183	42.5982	1.87183	20.596	1.873	13.1526	1.87283	2.56014															1.87217	0.892162
		1.87333	0.545979	1.8735	0.309944	1.87333	-1.58787	1.87433	0.229359	1.8745	0.389099	1.8735	42.5825	1.8735	20.5884	1.87467	13.1803	1.8745	2.54726															1.87383	0.893116
		1.875	0.52309	1.87517	0.28801	1.875	-1.58739	1.876	0.22459	1.87617	0.383377	1.87517	42.5663	1.87517	20.5708	1.87633	13.195	1.87617	2.53582															1.8755	0.913143
		1.87667	0.507832	1.87683	0.268459	1.87667	-1.59502	1.87767	0.254631	1.87783	0.384331	1.87683	42.5782	1.87683	20.5803	1.878	13.1783	1.87783	2.53248															1.87717	0.90313
		1.87833	0.505924	1.8785	0.269413	1.87833	-1.60122	1.87933	0.260353	1.8795	0.38147	1.8785	42.6011	1.8785	20.6008	1.87967	13.1726	1.8795	2.52056															1.87883	0.883102
		1.88	0.487804	1.88017	0.271797	1.88	-1.60122	1.881	0.251293	1.88117	0.396252	1.88017	42.6059	1.88017	20.6079	1.88133	13.1874	1.88117	2.5177															1.8805	0.902653
		1.88167	0.472069	1.88183	0.273705	1.88167	-1.59979	1.88267	0.268936	1.88283	0.441074	1.88183	42.5973	1.88183	20.6175	1.883	13.1803	1.88283	2.53105															1.88217	0.927925
		1.88333	0.471115	1.8835	0.300884	1.88333	-1.58024	1.88433	0.298977	1.8845	0.479221	1.8835	42.6097	1.8835	20.6547	1.88467	13.1707	1.8845	2.55871															1.88383	0.920296
		1.885	0.478268	1.88517	0.332355	1.885	-1.5564	1.886	0.308514	1.88617	0.495911	1.88517	42.6297	1.88517	20.6814	1.88633	13.1793	1.88617	2.58064															1.8855	0.905991
		1.88667	0.474453	1.88683	0.351906	1.88667	-1.54495	1.88767	0.300407	1.88783	0.493526	1.88683	42.6121	1.88683	20.6814	1.888	13.1941	1.88783	2.58255															1.88717	0.925064
		1.88833	0.465393	1.8885	0.35429	1.88833	-1.54543	1.88933	0.2985	1.8895	0.480175	1.8885	42.5849	1.8885	20.6814	1.88967	13.1955	1.8895	2.58636															1.88883	0.943661
		1.89	0.466824	1.89017	0.357628	1.89	-1.53875	1.891	0.296116	1.89117	0.471592	1.89017	42.5706	1.89017	20.6985	1.89133	13.2031	1.89117	2.58636															1.8905	0.932693
		1.89167	0.47636	1.89183	0.348568	1.89167	-1.5316	1.89267	0.290871	1.89283	0.463486	1.89183	42.582	1.89183	20.6966	1.893	13.2198	1.89283	2.58112															1.89217	0.908375
		1.89333	0.48542	1.8935	0.344753	1.89333	-1.54877	1.89433	0.299454	1.8945	0.455379	1.8935	42.5892	1.8935	20.6871	1.89467	13.2322	1.8945	2.57969															1.89383	0.891685
		1.895	0.495434	1.89517	0.353336	1.895	-1.57404	1.896	0.305653	1.89617	0.440598	1.89517	42.5959	1.89517	20.7009	1.89633	13.2365	1.89617	2.57111															1.8955	0.878334
		1.89667	0.499725	1.89683	0.356197	1.89667	-1.5831	1.89767	0.294209	1.89783	0.432014	1.89683	42.5997	1.89683	20.7062	1.898	13.2451	1.89783	2.55489															1.89717	0.873089
		1.89833	0.492573	1.8985	0.349045	1.89833	-1.58739	1.89933	0.278473	1.8995	0.43726	1.8985	42.5949	1.8985	20.6871	1.89967	13.257	1.8995	2.53248															1.89883	0.884533
		1.9	0.496864	1.90017	0.338078	1.9	-1.60408	1.901	0.277042	1.90117	0.433922	1.90017	42.5963	1.90017	20.6709	1.90133	13.257	1.90117	2.51961															1.9005	0.896931
		1.90167	0.490665	1.90183	0.32568	1.90167	-1.62697	1.90267	0.277519	1.90283	0.407696	1.90183	42.603	1.90183	20.678	1.903	13.2694	1.90283	2.51579															1.90217	0.909805
		1.90333	0.469685	1.9035	0.304222	1.90333	-1.62792	1.90433	0.266552	1.9045	0.392437	1.9035	42.5954	1.9035	20.6766	1.90467	13.2823	1.9045	2.51627															1.90383	0.922203
		1.905	0.460625	1.90517	0.289917	1.905	-1.61028	1.906	0.291348	1.90617	0.405788	1.90517	42.5849	1.90517	20.6647	1.90633	13.279	1.90617	2.54631															1.9055	0.925541
		1.90667	0.489712	1.90683	0.303268	1.90667	-1.59311	1.90767	0.321388	1.90783	0.414371	1.90683	42.6116	1.90683	20.6828	1.908	13.2813	1.90783	2.58255															1.90717	0.890732
		1.90833	0.521183	1.9085	0.320435	1.90833	-1.58596	1.90933	0.323296	1.9095	0.392437	1.9085	42.6478	1.9085	20.7081	1.90967	13.3014	1.9095	2.59829															1.90883	0.851631
		1.91	0.517845	1.91017	0.317097	1.91	-1.58882	1.911	0.310421	1.91117	0.374794	1.91017	42.6507	1.91017	20.7095	1.91133	13.3195	1.91117	2.59495															1.9105	0.835419
		1.91167	0.524521	1.91183	0.321388	1.91167	-1.58262	1.91267	0.320911	1.91283	0.3829	1.91183	42.6273	1.91183	20.7171	1.913	13.3109	1.91283	2.58017															1.91217	0.827312
		1.91333	0.537872	1.9135	0.329494	1.91333	-1.57166	1.91433	0.327587	1.9145	0.391006	1.9135	42.6202	1.9135	20.7319	1.91467	13.3052	1.9145	2.56634															1.91383	0.813961
		1.915	0.525475	1.91517	0.325203	1.915	-1.5707	1.916	0.292778	1.91617	0.384808	1.91517	42.6121	1.91517	20.7205	1.91633	13.3262	1.91617	2.54154															1.9155	0.820637
		1.91667	0.480652	1.91683	0.298023	1.91667	-1.58024	1.91767	0.281334	1.91783	0.390053	1.91683	42.5754	1.91683	20.6842	1.918	13.3443	1.91783	2.52914															1.91717	0.874043
		1.91833	0.449181	1.9185	0.291348	1.91833	-1.58501	1.91933	0.308037	1.9195	0.410557	1.9185	42.5553	1.9185	20.6752	1.91967	13.3486	1.9195	2.53487															1.91883	0.912666
		1.92	0.438213	1.92017	0.303745	1.92	-1.5769	1.921	0.315189	1.92117	0.41008	1.92017	42.5701	1.92017	20.6861	1.92133	13.3643	1.92117	2.54345															1.9205	0.927448
		1.92167	0.414848	1.92183	0.305176	1.92167	-1.58024	1.92267	0.290394	1.92283	0.387192	1.92183	42.5715	1.92183	20.6556	1.923	13.391	1.92283	2.54154															1.92217	0.944138
		1.92333	0.39959	1.9235	0.28801	1.92333	-1.5955	1.92433	0.284672	1.9245	0.371933	1.9235	42.5467	1.9235	20.6227	1.92467	13.4101	1.9245	2.54154															1.92383	0.955582
		1.925	0.407696	1.92517	0.287056	1.925	-1.59836	1.926	0.298977	1.92617	0.367165	1.92517	42.5353	1.92517	20.6304	1.92633	13.4158	1.92617	2.53057															1.9255	0.941753
		1.92667	0.418663	1.92683	0.296116	1.92667	-1.59502	1.92767	0.290871	1.92783	0.360966	1.92683	42.5391	1.92683	20.6409	1.928	13.4225	1.92783	2.51722															1.92717	0.919819
		1.92833	0.416279	1.9285	0.295162	1.92833	-1.5955	1.92933	0.277996	1.9295	0.375271	1.9285	42.5253	1.9285	20.618	1.92967	13.4192	1.9295	2.51007															1.92883	0.914097
		1.93	0.416279	1.93017	0.294685	1.93	-1.58882	1.931	0.28944	1.93117	0.391483	1.93017	42.4891	1.93017	20.6032	1.93133	13.4144	1.93117	2.50626															1.9305	0.912666
		1.93167	0.420094	1.93183	0.298977	1.93167	-1.57499	1.93267	0.29707	1.93283	0.408173	1.93183	42.4652	1.93183	20.6089	1.933	13.433	1.93283	2.50387															1.93217	0.898838
		1.93333	0.408649	1.9335	0.300884	1.93333	-1.56355	1.93433	0.278473	1.9345	0.416756	1.9335	42.448	1.9335	20.6027	1.93467	13.4501	1.9345	2.48289															1.93383	0.903606
		1.935	0.385761	1.93517	0.299931	1.935	-1.57309	1.936	0.253201	1.93617	0.42057	1.93517	42.4175	1.93517	20.5898	1.93633	13.4563	1.93617	2.46525															1.9355	0.910759
		1.93667	0.375748	1.93683	0.30756	1.93667	-1.58024	1.93767	0.256062	1.93783	0.422001	1.93683	42.3923	1.93683	20.6003	1.938	13.4635	1.93783	2.46382															1.93717	0.90456
		1.93833	0.39053	1.9385	0.319958	1.93833	-1.57595	1.93933	0.254154	1.9395	0.41151	1.9385	42.388	1.9385	20.6246	1.93967	13.4773	1.9395	2.48861															1.93883	0.891209
		1.94	0.403881	1.94017	0.319004	1.94	-1.57404	1.941	0.257015	1.94117	0.427723	1.94017	42.3865	1.94017	20.6394	1.94133	13.4912	1.94117	2.51722															1.9405	0.868797
		1.94167	0.423908	1.94183	0.326633	1.94167	-1.56927	1.94267	0.270844	1.94283	0.449657	1.94183	42.3932	1.94183	20.6685	1.943	13.4869	1.94283	2.54107															1.94217	0.857353
		1.94333	0.453472	1.9435	0.350952	1.94333	-1.55783	1.94433	0.294209	1.9445	0.4673	1.9435	42.4209	1.9435	20.7095	1.94467	13.4974	1.9445	2.57111															1.94383	0.845909
		1.945	0.480652	1.94517	0.367641	1.945	-1.54305	1.946	0.304699	1.94617	0.479221	1.94517	42.4514	1.94517	20.7119	1.94633	13.5183	1.94617	2.59256															1.9455	0.851631
		1.94667	0.504971	1.94683	0.364304	1.94667	-1.54161	1.94767	0.304699	1.94783	0.49305	1.94683	42.4609	1.94683	20.6952	1.948	13.5226	1.94783	2.58446															1.94717	0.856876
		1.94833	0.52166	1.9485	0.373363	1.94833	-1.54495	1.94933	0.311852	1.9495	0.501633	1.9485	42.4442	1.9485	20.7047	1.94967	13.5264	1.9495	2.56109															1.94883	0.860214
		1.95	0.536919	1.95017	0.398636	1.95	-1.54209	1.951	0.307083	1.95117	0.503063	1.95017	42.4261	1.95017	20.7114	1.95133	13.5307	1.95117	2.54297															1.9505	0.875473
		1.95167	0.54884	1.95183	0.411034	1.95167	-1.54543	1.95267	0.292778	1.95283	0.504971	1.95183	42.4051	1.95183	20.6876	1.953	13.5293	1.95283	2.52771															1.95217	0.899315
		1.95333	0.553131	1.9535	0.40102	1.95333	-1.5626	1.95433	0.286579	1.9545	0.491619	1.9535	42.3722	1.9535	20.6432	1.95467	13.5093	1.9545	2.50053															1.95383	0.895977
		1.955	0.545502	1.95517	0.395775	1.955	-1.58215	1.956	0.283718	1.95617	0.469208	1.95517	42.3312	1.95517	20.6299	1.95633	13.505	1.95617	2.48861															1.9555	0.872612
		1.95667	0.529289	1.95683	0.402451	1.95667	-1.58262	1.95767	0.278473	1.95783	0.463486	1.95683	42.295	1.95683	20.6227	1.958	13.5155	1.95783	2.50196															1.95717	0.853539
		1.95833	0.522614	1.9585	0.389576	1.95833	-1.58262	1.95933	0.282764	1.9595	0.481606	1.9585	42.2597	1.9585	20.6032	1.95967	13.5288	1.9595	2.51532															1.95883	0.840664
		1.96	0.525951	1.96017	0.379562	1.96	-1.58596	1.961	0.306606	1.96117	0.486374	1.96017	42.254	1.96017	20.5984	1.96133	13.5388	1.96117	2.52247															1.9605	0.816822
		1.96167	0.522614	1.96183	0.376225	1.96167	-1.57595	1.96267	0.313282	1.96283	0.459194	1.96183	42.2449	1.96183	20.6099	1.963	13.5698	1.96283	2.51198															1.96217	0.787735
		1.96333	0.511646	1.9635	0.366211	1.96333	-1.57309	1.96433	0.301361	1.9645	0.439644	1.9635	42.2106	1.9635	20.6113	1.96467	13.6123	1.9645	2.51722															1.96383	0.799179
		1.965	0.524521	1.96517	0.351906	1.965	-1.56498	1.966	0.321865	1.96617	0.457764	1.96517	42.1834	1.96517	20.6132	1.96633	13.6361	1.96617	2.53582															1.9655	0.817299
		1.96667	0.560284	1.96683	0.360012	1.96667	-1.55878	1.96767	0.349998	1.96783	0.45681	1.96683	42.1729	1.96683	20.627	1.968	13.6585	1.96783	2.5382															1.96717	0.823975
		1.96833	0.573635	1.9685	0.363827	1.96833	-1.54352	1.96933	0.349045	1.9695	0.442028	1.9685	42.1624	1.9685	20.6294	1.96967	13.6771	1.9695	2.53296															1.96883	0.831604
		1.97	0.575542	1.97017	0.348091	1.97	-1.54495	1.971	0.331402	1.97117	0.424862	1.97017	42.1109	1.97017	20.617	1.97133	13.6881	1.97117	2.52104															1.9705	0.864029
		1.97167	0.57745	1.97183	0.328541	1.97167	-1.55592	1.97267	0.322342	1.97283	0.422955	1.97183	42.0504	1.97183	20.6003	1.973	13.6795	1.97283	2.51865															1.97217	0.876904
		1.97333	0.570774	1.9735	0.330925	1.97333	-1.56212	1.97433	0.309944	1.9745	0.407219	1.9735	42.0041	1.9735	20.596	1.97467	13.6886	1.9745	2.50387															1.97383	0.872612
		1.975	0.535011	1.97517	0.32711	1.975	-1.57833	1.976	0.273228	1.97617	0.365734	1.97517	41.9469	1.97517	20.5684	1.97633	13.7124	1.97617	2.47383															1.9755	0.882626
		1.97667	0.487804	1.97683	0.302315	1.97667	-1.61123	1.97767	0.243664	1.97783	0.343323	1.97683	41.8782	1.97683	20.5436	1.978	13.7262	1.97783	2.46382															1.97717	0.902176
		1.97833	0.458717	1.9785	0.295639	1.97833	-1.63937	1.97933	0.218868	1.9795	0.323296	1.9785	41.8239	1.9785	20.5321	1.97967	13.7463	1.9795	2.44617															1.97883	0.90313
		1.98	0.421047	1.98017	0.296116	1.98	-1.65176	1.981	0.187397	1.98117	0.301838	1.98017	41.7719	1.98017	20.5002	1.98133	13.773	1.98117	2.42233															1.9805	0.89407
		1.98167	0.376225	1.98183	0.28944	1.98167	-1.6861	1.98267	0.182629	1.98283	0.301838	1.98183	41.708	1.98183	20.4563	1.983	13.7982	1.98283	2.41995															1.98217	0.907421
		1.98333	0.365257	1.9835	0.28801	1.98333	-1.7004	1.98433	0.207901	1.9845	0.331879	1.9835	41.6598	1.9835	20.4582	1.98467	13.7992	1.9845	2.44093															1.98383	0.912189
		1.985	0.389099	1.98517	0.299454	1.985	-1.68371	1.986	0.235558	1.98617	0.358105	1.98517	41.6379	1.98517	20.4921	1.98633	13.8011	1.98617	2.45523															1.9855	0.913143
		1.98667	0.401974	1.98683	0.305653	1.98667	-1.65367	1.98767	0.236034	1.98783	0.360012	1.98683	41.6036	1.98683	20.4911	1.988	13.8121	1.98783	2.44331															1.98717	0.913143
		1.98833	0.396729	1.9885	0.28944	1.98833	-1.64175	1.98933	0.257492	1.9895	0.373363	1.9885	41.554	1.9885	20.4692	1.98967	13.8059	1.9895	2.44999															1.98883	0.92411
		1.99	0.41151	1.99017	0.301838	1.99	-1.63031	1.991	0.292778	1.99117	0.398159	1.99017	41.5382	1.99017	20.4835	1.99133	13.8006	1.99117	2.47192															1.9905	0.91362
		1.99167	0.442505	1.99183	0.326157	1.99167	-1.59073	1.99267	0.288486	1.99283	0.408649	1.99183	41.5497	1.99183	20.5131	1.993	13.7944	1.99283	2.47145															1.99217	0.90313
		1.99333	0.451088	1.9935	0.31662	1.99333	-1.57118	1.99433	0.272751	1.9945	0.413418	1.9935	41.5373	1.9935	20.4935	1.99467	13.7854	1.9945	2.46															1.99383	0.905514
		1.995	0.465393	1.99517	0.302792	1.995	-1.57547	1.996	0.267029	1.99617	0.422955	1.99517	41.502	1.99517	20.4744	1.99633	13.7568	1.99617	2.46239															1.9955	0.899792
		1.99667	0.484467	1.99683	0.308514	1.99667	-1.58215	1.99767	0.264645	1.99783	0.421524	1.99683	41.4877	1.99683	20.483	1.998	13.7448	1.99783	2.47812															1.99717	0.884533
		1.99833	0.490189	1.9985	0.317574	1.99833	-1.59407	1.99933	0.234604	1.9995	0.403881	1.9985	41.472	1.9985	20.4835	1.99967	13.7582	1.9995	2.47049															1.99883	0.874043
		2	0.483036	2.00017	0.299454	2	-1.60933	2.001	0.217438	2.00117	0.39053	2.00017	41.4343	2.00017	20.4711	2.00133	13.761	2.00117	2.45667															2.0005	0.889778
		2.00167	0.478268	2.00183	0.287533	2.00167	-1.62935	2.00267	0.242233	2.00283	0.392437	2.00183	41.3995	2.00183	20.4716	2.003	13.772	2.00283	2.47526															2.00217	0.895023
		2.00333	0.477791	2.0035	0.303745	2.00333	-1.62601	2.00433	0.251293	2.0045	0.388145	2.0035	41.3857	2.0035	20.4911	2.00467	13.8054	2.0045	2.4929															2.00383	0.890255
		2.005	0.444889	2.00517	0.305653	2.005	-1.63698	2.006	0.242233	2.00617	0.394344	2.00517	41.3642	2.00517	20.4864	2.00633	13.8354	2.00617	2.48289															2.0055	0.889778
		2.00667	0.424862	2.00683	0.290871	2.00667	-1.6489	2.00767	0.252247	2.00783	0.418663	2.00683	41.3351	2.00683	20.4725	2.008	13.8407	2.00783	2.46954															2.00717	0.897884
		2.00833	0.424385	2.0085	0.291348	2.00833	-1.64461	2.00933	0.275135	2.0095	0.430107	2.0085	41.3241	2.0085	20.4806	2.00967	13.8288	2.0095	2.46954															2.00883	0.889778
		2.01	0.426769	2.01017	0.28801	2.01	-1.63317	2.011	0.272751	2.01117	0.41914	2.01017	41.306	2.01017	20.4654	2.01133	13.8278	2.01117	2.46811															2.0105	0.891685
		2.01167	0.413418	2.01183	0.282288	2.01167	-1.62888	2.01267	0.272274	2.01283	0.407696	2.01183	41.2602	2.01183	20.4401	2.013	13.8164	2.01283	2.44141															2.01217	0.905514
		2.01333	0.426769	2.0135	0.291824	2.01333	-1.62983	2.01433	0.296593	2.0145	0.408173	2.0135	41.2197	2.0135	20.4253	2.01467	13.8078	2.0145	2.41804															2.01383	0.917435
		2.015	0.460625	2.01517	0.31805	2.015	-1.60885	2.016	0.323296	2.01617	0.410557	2.01517	41.2073	2.01517	20.4287	2.01633	13.8211	2.01617	2.42662															2.0155	0.911236
		2.01667	0.478745	2.01683	0.328064	2.01667	-1.58978	2.01767	0.326157	2.01783	0.405312	2.01683	41.1773	2.01683	20.4253	2.018	13.8392	2.01783	2.43044															2.01717	0.914574
		2.01833	0.489712	2.0185	0.326157	2.01833	-1.5893	2.01933	0.331879	2.0195	0.410557	2.0185	41.1143	2.0185	20.4206	2.01967	13.8583	2.0195	2.43473															2.01883	0.942707
		2.02	0.499725	2.02017	0.345707	2.02	-1.59121	2.021	0.338078	2.02117	0.427246	2.02017	41.0719	2.02017	20.4411	2.02133	13.8793	2.02117	2.44236															2.0205	0.943184
		2.02167	0.509739	2.02183	0.36335	2.02167	-1.5893	2.02267	0.311852	2.02283	0.435829	2.02183	41.0528	2.02183	20.4506	2.023	13.9031	2.02283	2.45047															2.02217	0.926495
		2.02333	0.492573	2.0235	0.350475	2.02333	-1.59693	2.02433	0.306606	2.0245	0.446796	2.0235	41.0051	2.0235	20.4382	2.02467	13.9031	2.0245	2.44761															2.02383	0.919819
		2.025	0.479221	2.02517	0.334263	2.025	-1.6098	2.026	0.329494	2.02617	0.441551	2.02517	40.9422	2.02517	20.4358	2.02633	13.8907	2.02617	2.43855															2.0255	0.935078
		2.02667	0.467777	2.02683	0.342846	2.02667	-1.60599	2.02767	0.345707	2.02783	0.436783	2.02683	40.9031	2.02683	20.4387	2.028	13.8927	2.02783	2.44045															2.02717	0.949383
		2.02833	0.458241	2.0285	0.352859	2.02833	-1.6017	2.02933	0.337601	2.0295	0.43869	2.0285	40.8726	2.0285	20.4301	2.02967	13.9041	2.0295	2.43998															2.02883	0.954151
		2.03	0.457287	2.03017	0.348091	2.03	-1.61219	2.031	0.35429	2.03117	0.456333	2.03017	40.8335	2.03017	20.4253	2.03133	13.9155	2.03117	2.43902															2.0305	0.959873
		2.03167	0.469685	2.03183	0.348568	2.03167	-1.61171	2.03267	0.370502	2.03283	0.45681	2.03183	40.7867	2.03183	20.4401	2.033	13.9441	2.03283	2.42662															2.03217	0.959396
		2.03333	0.467777	2.0335	0.339031	2.03333	-1.6098	2.03433	0.339031	2.0345	0.434399	2.0335	40.7395	2.0335	20.4401	2.03467	13.9866	2.0345	2.41137															2.03383	0.96035
		2.035	0.450134	2.03517	0.310898	2.035	-1.61839	2.036	0.289917	2.03617	0.423431	2.03517	40.6842	2.03517	20.4105	2.03633	14.0123	2.03617	2.3942															2.0355	0.965595
		2.03667	0.439644	2.03683	0.291348	2.03667	-1.63555	2.03767	0.264645	2.03783	0.409603	2.03683	40.627	2.03683	20.3867	2.038	14.0195	2.03783	2.38609															2.03717	0.95892
		2.03833	0.436306	2.0385	0.294209	2.03833	-1.63794	2.03933	0.25034	2.0395	0.381947	2.0385	40.5955	2.0385	20.3705	2.03967	14.03	2.0395	2.388															2.03883	0.932217
		2.04	0.426292	2.04017	0.295639	2.04	-1.63698	2.041	0.218391	2.04117	0.357628	2.04017	40.5507	2.04017	20.3319	2.04133	14.0443	2.04117	2.38657															2.0405	0.91362
		2.04167	0.407696	2.04183	0.285149	2.04167	-1.65081	2.04267	0.220776	2.04283	0.37241	2.04183	40.5054	2.04183	20.2918	2.043	14.0395	2.04283	2.39801															2.04217	0.925541
		2.04333	0.41151	2.0435	0.302315	2.04333	-1.64843	2.04433	0.259399	2.0445	0.406742	2.0435	40.483	2.0435	20.2904	2.04467	14.0367	2.0445	2.42424															2.04383	0.936508
		2.045	0.423908	2.04517	0.344276	2.045	-1.63746	2.046	0.283718	2.04617	0.433922	2.04517	40.4882	2.04517	20.3128	2.04633	14.0553	2.04617	2.45333															2.0455	0.927925
		2.04667	0.427723	2.04683	0.362873	2.04667	-1.64175	2.04767	0.292301	2.04783	0.45681	2.04683	40.472	2.04683	20.3114	2.048	14.0724	2.04783	2.46096															2.04717	0.921726
		2.04833	0.423431	2.0485	0.344753	2.04833	-1.65701	2.04933	0.303745	2.0495	0.473499	2.0485	40.4315	2.0485	20.3133	2.04967	14.0843	2.0495	2.44379															2.04883	0.935555
		2.05	0.418186	2.05017	0.339985	2.05	-1.65033	2.051	0.31662	2.05117	0.479221	2.05017	40.4148	2.05017	20.3447	2.05133	14.0886	2.05117	2.43139															2.0505	0.93174
		2.05167	0.42057	2.05183	0.346661	2.05167	-1.63507	2.05267	0.299931	2.05283	0.467777	2.05183	40.4062	2.05183	20.3581	2.053	14.1082	2.05283	2.42662															2.05217	0.910282
		2.05333	0.415325	2.0535	0.342369	2.05333	-1.65415	2.05433	0.277042	2.0545	0.453949	2.0535	40.3857	2.0535	20.3424	2.05467	14.1144	2.0545	2.41947															2.05383	0.890255
		2.055	0.419617	2.05517	0.341415	2.055	-1.6675	2.056	0.28038	2.05617	0.435829	2.05517	40.3571	2.05517	20.3261	2.05633	14.1215	2.05617	2.41423															2.0555	0.881672
		2.05667	0.4282	2.05683	0.349998	2.05667	-1.65415	2.05767	0.273228	2.05783	0.42057	2.05683	40.3476	2.05683	20.339	2.058	14.1392	2.05783	2.40946															2.05717	0.870228
		2.05833	0.427723	2.0585	0.345707	2.05833	-1.64318	2.05933	0.269413	2.0595	0.431061	2.0585	40.3314	2.0585	20.3342	2.05967	14.1578	2.0595	2.40898															2.05883	0.86832
		2.06	0.421047	2.06017	0.319481	2.06	-1.65224	2.061	0.279903	2.06117	0.447273	2.06017	40.2899	2.06017	20.3104	2.06133	14.1721	2.06117	2.4085															2.0605	0.885963
		2.06167	0.428677	2.06183	0.310898	2.06167	-1.66607	2.06267	0.306606	2.06283	0.456333	2.06183	40.2417	2.06183	20.3114	2.063	14.1749	2.06283	2.41947															2.06217	0.905037
		2.06333	0.437737	2.0635	0.311375	2.06333	-1.66273	2.06433	0.311852	2.0645	0.457764	2.0635	40.1959	2.0635	20.3218	2.06467	14.1935	2.0645	2.43187															2.06383	0.915051
		2.065	0.435829	2.06517	0.293255	2.065	-1.65606	2.066	0.305653	2.06617	0.457764	2.06517	40.1411	2.06517	20.3209	2.06633	14.2035	2.06617	2.41852															2.0655	0.927925
		2.06667	0.435352	2.06683	0.278473	2.06667	-1.65176	2.06767	0.349045	2.06783	0.472546	2.06683	40.0944	2.06683	20.3128	2.068	14.215	2.06783	2.42186															2.06717	0.937939
		2.06833	0.448704	2.0685	0.311852	2.06833	-1.61934	2.06933	0.379086	2.0695	0.472546	2.0685	40.0782	2.0685	20.3285	2.06967	14.2283	2.0695	2.44665															2.06883	0.926018
		2.07	0.464439	2.07017	0.349522	2.07	-1.58978	2.071	0.379086	2.07117	0.46587	2.07017	40.0562	2.07017	20.3209	2.07133	14.2431	2.07117	2.47288															2.0705	0.922203
		2.07167	0.474453	2.07183	0.355721	2.07167	-1.57881	2.07267	0.368595	2.07283	0.464916	2.07183	40.0209	2.07183	20.3061	2.073	14.2541	2.07283	2.47622															2.07217	0.919342
		2.07333	0.478745	2.0735	0.366688	2.07333	-1.56498	2.07433	0.371933	2.0745	0.458241	2.0735	39.979	2.0735	20.3099	2.07467	14.2722	2.0745	2.47097															2.07383	0.914574
		2.075	0.477314	2.07517	0.378609	2.075	-1.5502	2.076	0.353813	2.07617	0.443935	2.07517	39.9342	2.07517	20.3123	2.07633	14.3065	2.07617	2.4662															2.0755	0.899315
		2.07667	0.461102	2.07683	0.377655	2.07667	-1.54877	2.07767	0.304699	2.07783	0.430584	2.07683	39.8722	2.07683	20.2937	2.078	14.3223	2.07783	2.43998															2.07717	0.901222
		2.07833	0.450611	2.0785	0.355721	2.07833	-1.57118	2.07933	0.281811	2.0795	0.42963	2.0785	39.8111	2.0785	20.2751	2.07967	14.3166	2.0795	2.41804															2.07883	0.918388
		2.08	0.457287	2.08017	0.351906	2.08	-1.58072	2.081	0.274181	2.08117	0.434399	2.08017	39.7782	2.08017	20.2932	2.08133	14.3251	2.08117	2.41327															2.0805	0.910282
		2.08167	0.442505	2.08183	0.358105	2.08167	-1.58119	2.08267	0.260353	2.08283	0.423908	2.08183	39.7372	2.08183	20.2923	2.083	14.3423	2.08283	2.41518															2.08217	0.911236
		2.08333	0.424862	2.0835	0.336647	2.08333	-1.59311	2.08433	0.243187	2.0845	0.406265	2.0835	39.6767	2.0835	20.2594	2.08467	14.3466	2.0845	2.41566															2.08383	0.928879
		2.085	0.421047	2.08517	0.320435	2.085	-1.59502	2.086	0.24128	2.08617	0.406742	2.08517	39.629	2.08517	20.2398	2.08633	14.3385	2.08617	2.43521															2.0855	0.945568
		2.08667	0.430584	2.08683	0.30899	2.08667	-1.57404	2.08767	0.234127	2.08783	0.408173	2.08683	39.6037	2.08683	20.2336	2.088	14.3566	2.08783	2.45571															2.08717	0.941277
		2.08833	0.418663	2.0885	0.292301	2.08833	-1.57261	2.08933	0.211239	2.0895	0.396729	2.0885	39.5288	2.0885	20.2026	2.08967	14.3929	2.0895	2.44761															2.08883	0.936985
		2.09	0.388622	2.09017	0.257015	2.09	-1.60074	2.091	0.198841	2.09117	0.369549	2.09017	39.4268	2.09017	20.1507	2.09133	14.4114	2.09117	2.41709															2.0905	0.947952
		2.09167	0.376701	2.09183	0.236988	2.09167	-1.60837	2.09267	0.195026	2.09283	0.351906	2.09183	39.3639	2.09183	20.1197	2.093	14.4224	2.09283	2.40278															2.09217	0.932693
		2.09333	0.376701	2.0935	0.236034	2.09333	-1.59359	2.09433	0.19598	2.0945	0.355244	2.0935	39.3333	2.0935	20.1216	2.09467	14.4391	2.0945	2.40374															2.09383	0.900745
		2.095	0.380039	2.09517	0.233173	2.095	-1.6036	2.096	0.211239	2.09617	0.362396	2.09517	39.2818	2.09517	20.1073	2.09633	14.4563	2.09617	2.39038															2.0955	0.886917
		2.09667	0.386238	2.09683	0.23222	2.09667	-1.6427	2.09767	0.222206	2.09783	0.344276	2.09683	39.206	2.09683	20.103	2.098	14.4506	2.09783	2.36559															2.09717	0.89407
		2.09833	0.39053	2.0985	0.245094	2.09833	-1.65558	2.09933	0.236034	2.0995	0.340939	2.0985	39.1636	2.0985	20.1211	2.09967	14.4515	2.0995	2.36702															2.09883	0.884056
		2.1	0.401497	2.10017	0.266075	2.1	-1.63412	2.101	0.255585	2.10117	0.358582	2.10017	39.1402	2.10017	20.1492	2.10133	14.4548	2.10117	2.38657															2.1005	0.87738
		2.10167	0.433445	2.10183	0.282764	2.10167	-1.61314	2.10267	0.299931	2.10283	0.391006	2.10183	39.114	2.10183	20.1759	2.103	14.4615	2.10283	2.41184															2.10217	0.897884
		2.10333	0.461578	2.1035	0.300407	2.10333	-1.5955	2.10433	0.318527	2.1045	0.406265	2.1035	39.0887	2.1035	20.2022	2.10467	14.472	2.1045	2.42043															2.10383	0.914097
		2.105	0.459671	2.10517	0.313759	2.105	-1.58501	2.106	0.295639	2.10617	0.403881	2.10517	39.053	2.10517	20.2265	2.10633	14.4887	2.10617	2.41661															2.1055	0.901222
		2.10667	0.435352	2.10683	0.317574	2.10667	-1.5831	2.10767	0.277519	2.10783	0.407219	2.10683	38.9991	2.10683	20.2289	2.108	14.5073	2.10783	2.40612															2.10717	0.885963
		2.10833	0.434399	2.1085	0.326157	2.10833	-1.59121	2.10933	0.290394	2.1095	0.409126	2.1085	38.9543	2.1085	20.2236	2.10967	14.5068	2.1095	2.41137															2.10883	0.896454
		2.11	0.435829	2.11017	0.332832	2.11	-1.59025	2.111	0.287533	2.11117	0.39959	2.11017	38.9242	2.11017	20.2188	2.11133	14.5216	2.11117	2.40946															2.1105	0.907898
		2.11167	0.406265	2.11183	0.323296	2.11167	-1.60027	2.11267	0.245094	2.11283	0.377178	2.11183	38.8598	2.11183	20.196	2.113	14.5297	2.11283	2.37179															2.11217	0.916004
		2.11333	0.37241	2.1135	0.304699	2.11333	-1.63269	2.11433	0.225067	2.1145	0.363827	2.1135	38.7864	2.1135	20.1468	2.11467	14.5092	2.1145	2.33793															2.11383	0.925541
		2.115	0.365734	2.11517	0.308514	2.115	-1.64127	2.116	0.24128	2.11617	0.360489	2.11517	38.7497	2.11517	20.1178	2.11633	14.492	2.11617	2.35224															2.1155	0.9408
		2.11667	0.389099	2.11683	0.332832	2.11667	-1.62506	2.11767	0.266552	2.11783	0.388622	2.11683	38.734	2.11683	20.1154	2.118	14.4982	2.11783	2.40183															2.11717	0.941277
		2.11833	0.410557	2.1185	0.338554	2.11833	-1.61552	2.11933	0.273705	2.1195	0.41008	2.1185	38.6877	2.1185	20.0958	2.11967	14.5125	2.1195	2.4147															2.11883	0.939846
		2.12	0.426292	2.12017	0.34523	2.12	-1.63412	2.121	0.298023	2.12117	0.432491	2.12017	38.6238	2.12017	20.0744	2.12133	14.5221	2.12117	2.42615															2.1205	0.936985
		2.12167	0.448227	2.12183	0.362396	2.12167	-1.64175	2.12267	0.32568	2.12283	0.448227	2.12183	38.5952	2.12183	20.0672	2.123	14.5493	2.12283	2.44713															2.12217	0.92411
		2.12333	0.455856	2.1235	0.377655	2.12333	-1.63889	2.12433	0.331402	2.1245	0.447273	2.1235	38.5542	2.1235	20.0562	2.12467	14.5926	2.1245	2.45333															2.12383	0.919819
		2.125	0.444889	2.12517	0.366211	2.125	-1.65558	2.126	0.330448	2.12617	0.440598	2.12517	38.4851	2.12517	20.03	2.12633	14.6194	2.12617	2.42424															2.1255	0.934124
		2.12667	0.418186	2.12683	0.350952	2.12667	-1.6737	2.12767	0.329971	2.12783	0.42057	2.12683	38.4283	2.12683	20.0119	2.128	14.6303	2.12783	2.40231															2.12717	0.930786
		2.12833	0.390053	2.1285	0.348091	2.12833	-1.66607	2.12933	0.317574	2.1295	0.411034	2.1285	38.3973	2.1285	20.0071	2.12967	14.6461	2.1295	2.39992															2.12883	0.902653
		2.13	0.369549	2.13017	0.344276	2.13	-1.6489	2.131	0.288963	2.13117	0.400543	2.13017	38.3534	2.13017	19.9866	2.13133	14.6523	2.13117	2.39849															2.1305	0.880718
		2.13167	0.358582	2.13183	0.346661	2.13167	-1.64175	2.13267	0.289917	2.13283	0.394821	2.13183	38.291	2.13183	19.9742	2.133	14.6546	2.13283	2.41041															2.13217	0.874996
		2.13333	0.367641	2.1335	0.358582	2.13333	-1.63078	2.13433	0.295639	2.1345	0.392437	2.1335	38.2605	2.1335	19.9862	2.13467	14.6708	2.1345	2.44617															2.13383	0.858307
		2.135	0.379562	2.13517	0.371933	2.135	-1.616	2.136	0.294209	2.13617	0.395298	2.13517	38.2209	2.13517	19.99	2.13633	14.6937	2.13617	2.48384															2.1355	0.833511
		2.13667	0.390053	2.13683	0.376701	2.13667	-1.6098	2.13767	0.298977	2.13783	0.39196	2.13683	38.1484	2.13683	19.9633	2.138	14.7104	2.13783	2.4991															2.13717	0.846863
		2.13833	0.407696	2.1385	0.375748	2.13833	-1.60837	2.13933	0.300407	2.1395	0.370979	2.1385	38.0783	2.1385	19.9542	2.13967	14.7305	2.1395	2.49767															2.13883	0.866413
		2.14	0.421047	2.14017	0.368595	2.14	-1.60503	2.141	0.273705	2.14117	0.333786	2.14017	38.0254	2.14017	19.9566	2.14133	14.761	2.14117	2.49004															2.1405	0.878334
		2.14167	0.409126	2.14183	0.339508	2.14167	-1.61076	2.14267	0.237942	2.14283	0.311852	2.14183	37.9629	2.14183	19.9423	2.143	14.78	2.14283	2.48051															2.14217	0.897408
		2.14333	0.404358	2.1435	0.324249	2.14333	-1.61886	2.14433	0.244617	2.1445	0.325203	2.1435	37.8928	2.1435	19.9294	2.14467	14.7777	2.1445	2.47765															2.14383	0.931263
		2.145	0.423908	2.14517	0.335693	2.145	-1.6098	2.146	0.257969	2.14617	0.340939	2.14517	37.8637	2.14517	19.9423	2.14633	14.7762	2.14617	2.4848															2.1455	0.96035
		2.14667	0.432491	2.14683	0.339508	2.14667	-1.6017	2.14767	0.245094	2.14783	0.342846	2.14683	37.8442	2.14683	19.9461	2.148	14.7858	2.14783	2.47431															2.14717	0.977516
		2.14833	0.42057	2.1485	0.332832	2.14833	-1.62077	2.14933	0.249863	2.1495	0.367641	2.1485	37.7903	2.1485	19.918	2.14967	14.7848	2.1495	2.4662															2.14883	1.00613
		2.15	0.416756	2.15017	0.349522	2.15	-1.6346	2.151	0.294685	2.15117	0.407219	2.15017	37.744	2.15017	19.9103	2.15133	14.7805	2.15117	2.46382															2.1505	1.00136
		2.15167	0.429153	2.15183	0.380039	2.15167	-1.62983	2.15267	0.306129	2.15283	0.412464	2.15183	37.724	2.15183	19.9122	2.153	14.78	2.15283	2.46191															2.15217	0.973701
		2.15333	0.416756	2.1535	0.366688	2.15333	-1.6427	2.15433	0.274658	2.1545	0.384331	2.1535	37.6716	2.1535	19.886	2.15467	14.7805	2.1545	2.43759															2.15383	0.945091
		2.155	0.384808	2.15517	0.323296	2.155	-1.67847	2.156	0.26083	2.15617	0.360012	2.15517	37.5791	2.15517	19.8522	2.15633	14.7743	2.15617	2.40946															2.1555	0.945091
		2.15667	0.378132	2.15683	0.312328	2.15667	-1.68991	2.15767	0.267029	2.15783	0.367641	2.15683	37.5118	2.15683	19.8469	2.158	14.7762	2.15783	2.41518															2.15717	0.936985
		2.15833	0.377655	2.1585	0.315666	2.15833	-1.66607	2.15933	0.250816	2.1595	0.36478	2.1585	37.4813	2.1585	19.8503	2.15967	14.8029	2.1595	2.42138															2.15883	0.916004
		2.16	0.368118	2.16017	0.301838	2.16	-1.65319	2.161	0.225067	2.16117	0.360966	2.16017	37.4217	2.16017	19.8216	2.16133	14.8201	2.16117	2.40517															2.1605	0.928402
		2.16167	0.356197	2.16183	0.282764	2.16167	-1.65653	2.16267	0.235558	2.16283	0.374317	2.16183	37.3449	2.16183	19.8035	2.163	14.8172	2.16283	2.38371															2.16217	0.941753
		2.16333	0.36335	2.1635	0.303745	2.16333	-1.64127	2.16433	0.253201	2.1645	0.407696	2.1635	37.2939	2.1635	19.8073	2.16467	14.8177	2.1645	2.3942															2.16383	0.941277
		2.165	0.375271	2.16517	0.335217	2.165	-1.616	2.166	0.261784	2.16617	0.443459	2.16517	37.2567	2.16517	19.7964	2.16633	14.8377	2.16617	2.42138															2.1655	0.907898
		2.16667	0.388145	2.16683	0.348568	2.16667	-1.61171	2.16767	0.27132	2.16783	0.448227	2.16683	37.1971	2.16683	19.7868	2.168	14.8416	2.16783	2.42424															2.16717	0.897884
		2.16833	0.403881	2.1685	0.360966	2.16833	-1.62268	2.16933	0.288486	2.1695	0.441551	2.1685	37.1284	2.1685	19.7902	2.16967	14.8273	2.1695	2.42043															2.16883	0.898838
		2.17	0.406742	2.17017	0.369549	2.17	-1.63555	2.171	0.2985	2.17117	0.44632	2.17017	37.0741	2.17017	19.7988	2.17133	14.8239	2.17117	2.44093															2.1705	0.892162
		2.17167	0.416279	2.17183	0.37241	2.17167	-1.63507	2.17267	0.298977	2.17283	0.454903	2.17183	37.0188	2.17183	19.7911	2.173	14.8406	2.17283	2.46096															2.17217	0.892162
		2.17333	0.427246	2.1735	0.367641	2.17333	-1.64318	2.17433	0.306129	2.1745	0.457764	2.1735	36.9587	2.1735	19.7959	2.17467	14.8559	2.1745	2.47478															2.17383	0.911236
		2.175	0.43726	2.17517	0.371456	2.175	-1.63746	2.176	0.298023	2.17617	0.449181	2.17517	36.9077	2.17517	19.8169	2.17633	14.8659	2.17617	2.47431															2.1755	0.921249
		2.17667	0.421524	2.17683	0.351906	2.17667	-1.63841	2.17767	0.27895	2.17783	0.442505	2.17683	36.8466	2.17683	19.8054	2.178	14.8787	2.17783	2.45905															2.17717	0.90456
		2.17833	0.402927	2.1785	0.323296	2.17833	-1.64318	2.17933	0.27132	2.1795	0.432014	2.1785	36.7713	2.1785	19.7806	2.17967	14.8835	2.1795	2.43998															2.17883	0.90313
		2.18	0.400066	2.18017	0.317097	2.18	-1.64127	2.181	0.280857	2.18117	0.415325	2.18017	36.696	2.18017	19.7754	2.18133	14.8864	2.18117	2.42567															2.1805	0.926495
		2.18167	0.384331	2.18183	0.320911	2.18167	-1.64604	2.18267	0.26989	2.18283	0.392914	2.18183	36.6306	2.18183	19.7754	2.183	14.9016	2.18283	2.41947															2.18217	0.936031
		2.18333	0.351906	2.1835	0.2985	2.18333	-1.66082	2.18433	0.247002	2.1845	0.37384	2.1835	36.5424	2.1835	19.7501	2.18467	14.9226	2.1845	2.39849															2.18383	0.917435
		2.185	0.328064	2.18517	0.257969	2.185	-1.69134	2.186	0.248909	2.18617	0.360489	2.18517	36.4461	2.18517	19.7105	2.18633	14.9322	2.18617	2.38371															2.1855	0.91362
		2.18667	0.32711	2.18683	0.253201	2.18667	-1.69659	2.18767	0.269413	2.18783	0.369072	2.18683	36.3865	2.18683	19.7082	2.188	14.9422	2.18783	2.40564															2.18717	0.923157
		2.18833	0.32711	2.1885	0.267982	2.18833	-1.67656	2.18933	0.267982	2.1895	0.377178	2.1885	36.3364	2.1885	19.7206	2.18967	14.9598	2.1895	2.42805															2.18883	0.911236
		2.19	0.31662	2.19017	0.255108	2.19	-1.66893	2.191	0.24128	2.19117	0.364304	2.19017	36.2749	2.19017	19.7134	2.19133	14.9698	2.19117	2.42329															2.1905	0.8955
		2.19167	0.316143	2.19183	0.246048	2.19167	-1.67418	2.19267	0.238419	2.19283	0.363827	2.19183	36.2086	2.19183	19.7015	2.193	14.9713	2.19283	2.41756															2.19217	0.895977
		2.19333	0.3438	2.1935	0.264168	2.19333	-1.66035	2.19433	0.256062	2.1945	0.377655	2.1935	36.1733	2.1935	19.7024	2.19467	14.9736	2.1945	2.43664															2.19383	0.898361
		2.195	0.365734	2.19517	0.305176	2.195	-1.63746	2.196	0.264645	2.19617	0.397682	2.19517	36.1419	2.19517	19.712	2.19633	14.9813	2.19617	2.45476															2.1955	0.8955
		2.19667	0.373363	2.19683	0.32711	2.19667	-1.6284	2.19767	0.271797	2.19783	0.394344	2.19683	36.0737	2.19683	19.7096	2.198	14.9784	2.19783	2.45428															2.19717	0.902176
		2.19833	0.380039	2.1985	0.344276	2.19833	-1.63317	2.19933	0.28801	2.1995	0.407219	2.1985	36.0103	2.1985	19.7077	2.19967	14.9651	2.1995	2.47431															2.19883	0.909328
		2.2	0.391006	2.20017	0.367165	2.2	-1.62649	2.201	0.301838	2.20117	0.442028	2.20017	35.9592	2.20017	19.7163	2.20133	14.957	2.20117	2.50864															2.2005	0.891685
		2.20167	0.390053	2.20183	0.375748	2.20167	-1.61934	2.20267	0.317097	2.20283	0.469685	2.20183	35.8911	2.20183	19.7315	2.203	14.9446	2.20283	2.52771															2.20217	0.874519
		2.20333	0.379562	2.2035	0.382423	2.20333	-1.62029	2.20433	0.332355	2.2045	0.457287	2.2035	35.8176	2.2035	19.7444	2.20467	14.9322	2.2045	2.51961															2.20383	0.872612
		2.205	0.375271	2.20517	0.388145	2.205	-1.61314	2.206	0.328064	2.20617	0.443459	2.20517	35.7599	2.20517	19.7544	2.20633	14.924	2.20617	2.51198															2.2055	0.871658
		2.20667	0.380993	2.20683	0.397682	2.20667	-1.6017	2.20767	0.30756	2.20783	0.439167	2.20683	35.7103	2.20683	19.7439	2.208	14.9269	2.20783	2.50912															2.20717	0.863075
		2.20833	0.393867	2.2085	0.389099	2.20833	-1.60456	2.20933	0.301361	2.2095	0.432491	2.2085	35.6398	2.2085	19.7201	2.20967	14.936	2.2095	2.48909															2.20883	0.874519
		2.21	0.412941	2.21017	0.382423	2.21	-1.61028	2.211	0.305653	2.21117	0.401974	2.21017	35.5673	2.21017	19.6948	2.21133	14.9474	2.21117	2.45714															2.2105	0.901222
		2.21167	0.427246	2.21183	0.373363	2.21167	-1.59788	2.21267	0.29707	2.21283	0.385761	2.21183	35.5101	2.21183	19.6657	2.213	14.9651	2.21283	2.44141															2.21217	0.905514
		2.21333	0.426769	2.2135	0.368118	2.21333	-1.57595	2.21433	0.297546	2.2145	0.399113	2.2135	35.44	2.2135	19.6333	2.21467	14.9732	2.2145	2.43521															2.21383	0.908375
		2.215	0.423431	2.21517	0.356197	2.215	-1.56689	2.216	0.319481	2.21617	0.406742	2.21517	35.3527	2.21517	19.6142	2.21633	14.9727	2.21617	2.43425															2.2155	0.931263
		2.21667	0.415802	2.21683	0.35429	2.21667	-1.5626	2.21767	0.322819	2.21783	0.405788	2.21683	35.2759	2.21683	19.6147	2.218	14.9727	2.21783	2.41995															2.21717	0.948429
		2.21833	0.386238	2.2185	0.35429	2.21833	-1.55973	2.21933	0.311852	2.2195	0.398636	2.2185	35.193	2.2185	19.6023	2.21967	14.9827	2.2195	2.4066															2.21883	0.942707
		2.22	0.34523	2.22017	0.350475	2.22	-1.5769	2.221	0.315666	2.22117	0.41008	2.22017	35.1095	2.22017	19.5885	2.22133	14.9937	2.22117	2.4147															2.2205	0.936031
		2.22167	0.331879	2.22183	0.367165	2.22167	-1.59454	2.22267	0.333309	2.22283	0.41151	2.22183	35.0332	2.22183	19.5894	2.223	14.9999	2.22283	2.42567															2.22217	0.941753
		2.22333	0.331402	2.2235	0.388145	2.22333	-1.59502	2.22433	0.312805	2.2245	0.406265	2.2235	34.9727	2.2235	19.5975	2.22467	15.0161	2.2245	2.43235															2.22383	0.945091
		2.225	0.323296	2.22517	0.394344	2.225	-1.60265	2.226	0.287533	2.22617	0.415325	2.22517	34.9126	2.22517	19.5751	2.22633	15.0375	2.22617	2.43902															2.2255	0.93317
		2.22667	0.32568	2.22683	0.38147	2.22667	-1.61409	2.22767	0.287533	2.22783	0.430107	2.22683	34.8525	2.22683	19.5394	2.228	15.0537	2.22783	2.44856															2.22717	0.92411
		2.22833	0.357628	2.2285	0.384331	2.22833	-1.61219	2.22933	0.294209	2.2295	0.449181	2.2285	34.8291	2.2285	19.5379	2.22967	15.0681	2.2295	2.46763															2.22883	0.916481
		2.23	0.396252	2.23017	0.397682	2.23	-1.58834	2.231	0.287533	2.23117	0.462055	2.23017	34.7972	2.23017	19.5341	2.23133	15.0828	2.23117	2.47335															2.2305	0.91362
		2.23167	0.41008	2.23183	0.39959	2.23167	-1.56975	2.23267	0.292778	2.23283	0.470161	2.23183	34.7323	2.23183	19.5103	2.233	15.0952	2.23283	2.47288															2.23217	0.925064
		2.23333	0.421524	2.2335	0.393867	2.23333	-1.57118	2.23433	0.314713	2.2345	0.473499	2.2335	34.667	2.2335	19.485	2.23467	15.0948	2.2345	2.46906															2.23383	0.938416
		2.235	0.422478	2.23517	0.396729	2.235	-1.56641	2.236	0.313759	2.23617	0.449181	2.23517	34.6012	2.23517	19.4826	2.23633	15.1014	2.23617	2.4538															2.2355	0.938892
		2.23667	0.398159	2.23683	0.392914	2.23667	-1.57118	2.23767	0.296116	2.23783	0.413895	2.23683	34.502	2.23683	19.4802	2.238	15.1014	2.23783	2.42805															2.23717	0.945091
		2.23833	0.356674	2.2385	0.370026	2.23833	-1.58691	2.23933	0.296116	2.2395	0.387192	2.2385	34.3728	2.2385	19.4554	2.23967	15.0914	2.2395	2.40374															2.23883	0.970364
		2.24	0.335693	2.24017	0.356674	2.24	-1.61314	2.241	0.30756	2.24117	0.389099	2.24017	34.2765	2.24017	19.4373	2.24133	15.0785	2.24117	2.40231															2.2405	0.983238
		2.24167	0.340462	2.24183	0.351906	2.24167	-1.62458	2.24267	0.291824	2.24283	0.398159	2.24183	34.2007	2.24183	19.4192	2.243	15.0833	2.24283	2.40183															2.24217	0.984192
		2.24333	0.343323	2.2435	0.342369	2.24333	-1.63603	2.24433	0.279903	2.2445	0.401497	2.2435	34.1015	2.2435	19.3968	2.24467	15.0928	2.2445	2.39515															2.24383	0.98753
		2.245	0.360966	2.24517	0.332355	2.245	-1.64986	2.246	0.287533	2.24617	0.412464	2.24517	34.0033	2.24517	19.3782	2.24633	15.089	2.24617	2.4004															2.2455	0.998497
		2.24667	0.391483	2.24683	0.336647	2.24667	-1.65749	2.24767	0.301838	2.24783	0.440121	2.24683	33.9441	2.24683	19.3834	2.248	15.0995	2.24783	2.43378															2.24717	0.98896
		2.24833	0.414371	2.2485	0.355244	2.24833	-1.65844	2.24933	0.299931	2.2495	0.454426	2.2485	33.8869	2.2485	19.3853	2.24967	15.12	2.2495	2.45953															2.24883	0.971794
		2.25	0.409126	2.25017	0.358582	2.25	-1.65272	2.251	0.292778	2.25117	0.43726	2.25017	33.8044	2.25017	19.3791	2.25133	15.1234	2.25117	2.44904															2.2505	0.975132
		2.25167	0.391006	2.25183	0.354767	2.25167	-1.65939	2.25267	0.287056	2.25283	0.42057	2.25183	33.7467	2.25183	19.381	2.253	15.1019	2.25283	2.43759															2.25217	0.9799
		2.25333	0.368595	2.2535	0.348568	2.25333	-1.66225	2.25433	0.277519	2.2545	0.410557	2.2535	33.6919	2.2535	19.3763	2.25467	15.0938	2.2545	2.44427															2.25383	0.957012
		2.255	0.340939	2.25517	0.339508	2.255	-1.67322	2.256	0.268459	2.25617	0.392914	2.25517	33.618	2.25517	19.3505	2.25633	15.0909	2.25617	2.43473															2.2555	0.943661
		2.25667	0.31805	2.25683	0.324249	2.25667	-1.6818	2.25767	0.270844	2.25783	0.363827	2.25683	33.5293	2.25683	19.3191	2.258	15.0776	2.25783	2.42329															2.25717	0.957012
		2.25833	0.296116	2.2585	0.324249	2.25833	-1.67894	2.25933	0.259399	2.2595	0.351906	2.2585	33.4659	2.2585	19.3067	2.25967	15.0733	2.2595	2.42281															2.25883	0.967503
		2.26	0.286102	2.26017	0.328064	2.26	-1.67561	2.261	0.245094	2.26117	0.36335	2.26017	33.4072	2.26017	19.3019	2.26133	15.0905	2.26117	2.44284															2.2605	0.94986
		2.26167	0.289917	2.26183	0.330448	2.26167	-1.66368	2.26267	0.25034	2.26283	0.370502	2.26183	33.3233	2.26183	19.3019	2.263	15.1086	2.26283	2.45285															2.26217	0.933647
		2.26333	0.314236	2.2635	0.340462	2.26333	-1.6489	2.26433	0.252247	2.2645	0.370979	2.2635	33.2484	2.2635	19.3038	2.26467	15.1072	2.2645	2.44999															2.26383	0.93174
		2.265	0.337124	2.26517	0.352383	2.265	-1.62125	2.266	0.23222	2.26617	0.368595	2.26517	33.1802	2.26517	19.2904	2.26633	15.1052	2.26617	2.44474															2.2655	0.934601
		2.26667	0.342846	2.26683	0.350475	2.26667	-1.61409	2.26767	0.209808	2.26783	0.36478	2.26683	33.0997	2.26683	19.2666	2.268	15.1067	2.26783	2.41947															2.26717	0.95129
		2.26833	0.35429	2.2685	0.327587	2.26833	-1.62601	2.26933	0.218391	2.2695	0.347614	2.2685	33.0081	2.2685	19.2561	2.26967	15.0909	2.2695	2.39468															2.26883	0.97084
		2.27	0.36478	2.27017	0.308037	2.27	-1.62363	2.271	0.223637	2.27117	0.332832	2.27017	32.9237	2.27017	19.2599	2.27133	15.0685	2.27117	2.37226															2.2705	0.996113
		2.27167	0.344753	2.27183	0.296593	2.27167	-1.61457	2.27267	0.225067	2.27283	0.321865	2.27183	32.8283	2.27183	19.2409	2.273	15.0518	2.27283	2.36511															2.27217	1.00183
		2.27333	0.320911	2.2735	0.283718	2.27333	-1.616	2.27433	0.236988	2.2745	0.315189	2.2735	32.7239	2.2735	19.2132	2.27467	15.0323	2.2745	2.36034															2.27383	1.0252
		2.275	0.322342	2.27517	0.280857	2.275	-1.63269	2.276	0.25177	2.27617	0.319958	2.27517	32.6381	2.27517	19.2165	2.27633	15.0218	2.27617	2.37179															2.2755	1.04475
		2.27667	0.335217	2.27683	0.292301	2.27667	-1.63269	2.27767	0.252247	2.27783	0.339985	2.27683	32.5732	2.27683	19.2218	2.278	15.0218	2.27783	2.39754															2.27717	1.02377
		2.27833	0.348568	2.2785	0.300407	2.27833	-1.62411	2.27933	0.257969	2.2795	0.380993	2.2785	32.4988	2.2785	19.2032	2.27967	15.0266	2.2795	2.4333															2.27883	1.00517
		2.28	0.362873	2.28017	0.310421	2.28	-1.61552	2.281	0.285149	2.28117	0.41008	2.28017	32.4278	2.28017	19.1841	2.28133	15.018	2.28117	2.46525															2.2805	0.999928
		2.28167	0.391006	2.28183	0.329494	2.28167	-1.61982	2.28267	0.286579	2.28283	0.434399	2.28183	32.3849	2.28183	19.1884	2.283	15.0127	2.28283	2.48241															2.28217	1.00279
		2.28333	0.399113	2.2835	0.336647	2.28333	-1.62506	2.28433	0.264168	2.2845	0.452518	2.2835	32.3429	2.2835	19.1855	2.28467	15.0304	2.2845	2.48337															2.28383	0.965595
		2.285	0.374317	2.28517	0.322342	2.285	-1.63364	2.286	0.260353	2.28617	0.463009	2.28517	32.2714	2.28517	19.1631	2.28633	15.0461	2.28617	2.47145															2.2855	0.941277
		2.28667	0.349045	2.28683	0.313282	2.28667	-1.63603	2.28767	0.267982	2.28783	0.449657	2.28683	32.1879	2.28683	19.1455	2.288	15.0523	2.28783	2.46334															2.28717	0.941277
		2.28833	0.33474	2.2885	0.319481	2.28833	-1.63698	2.28933	0.245571	2.2895	0.410557	2.2885	32.1188	2.2885	19.1312	2.28967	15.0595	2.2895	2.44904															2.28883	0.936031
		2.29	0.313759	2.29017	0.310898	2.29	-1.65701	2.291	0.195503	2.29117	0.366688	2.29017	32.0296	2.29017	19.083	2.29133	15.0743	2.29117	2.42758															2.2905	0.913143
		2.29167	0.294685	2.29183	0.286102	2.29167	-1.68085	2.29267	0.173092	2.29283	0.33474	2.29183	31.9357	2.29183	19.0277	2.293	15.0809	2.29283	2.4066															2.29217	0.923157
		2.29333	0.283718	2.2935	0.287533	2.29333	-1.68419	2.29433	0.173569	2.2945	0.334263	2.2935	31.8756	2.2935	19.0096	2.29467	15.0795	2.2945	2.40326															2.29383	0.962734
		2.295	0.281334	2.29517	0.297546	2.295	-1.66607	2.296	0.164986	2.29617	0.336647	2.29517	31.8408	2.29517	19.001	2.29633	15.0671	2.29617	2.40231															2.2955	0.967026
		2.29667	0.279903	2.29683	0.293255	2.29667	-1.66178	2.29767	0.169277	2.29783	0.341415	2.29683	31.786	2.29683	18.9762	2.298	15.0452	2.29783	2.39611															2.29717	0.957012
		2.29833	0.281334	2.2985	0.283241	2.29833	-1.66988	2.29933	0.192165	2.2995	0.344753	2.2985	31.7287	2.2985	18.959	2.29967	15.0046	2.2995	2.38037															2.29883	0.947475
		2.3	0.290394	2.30017	0.300407	2.3	-1.67179	2.301	0.211716	2.30117	0.346184	2.30017	31.6863	2.30017	18.9662	2.30133	14.9765	2.30117	2.37751															2.3005	0.947952
		2.30167	0.292778	2.30183	0.306129	2.30167	-1.67084	2.30267	0.2141	2.30283	0.34523	2.30183	31.6224	2.30183	18.961	2.303	14.955	2.30283	2.38323															2.30217	0.923157
		2.30333	0.28801	2.3035	0.28801	2.30333	-1.6818	2.30433	0.222206	2.3045	0.322342	2.3035	31.528	2.3035	18.9381	2.30467	14.9312	2.3045	2.388															2.30383	0.920773
		2.305	0.284195	2.30517	0.286102	2.305	-1.69325	2.306	0.238895	2.30617	0.31662	2.30517	31.4493	2.30517	18.9238	2.30633	14.9183	2.30617	2.40278															2.3055	0.939369
		2.30667	0.291824	2.30683	0.296593	2.30667	-1.68848	2.30767	0.234604	2.30783	0.326633	2.30683	31.4012	2.30683	18.9166	2.308	14.9221	2.30783	2.4209															2.30717	0.948906
		2.30833	0.279903	2.3085	0.283718	2.30833	-1.69039	2.30933	0.226974	2.3095	0.346184	2.3085	31.3482	2.3085	18.8932	2.30967	14.9274	2.3095	2.43998															2.30883	0.95129
		2.31	0.26989	2.31017	0.260353	2.31	-1.68371	2.311	0.246525	2.31117	0.370979	2.31017	31.2996	2.31017	18.8775	2.31133	14.9193	2.31117	2.45523															2.3105	0.966072
		2.31167	0.281811	2.31183	0.266552	2.31167	-1.67418	2.31267	0.267506	2.31283	0.391483	2.31183	31.2648	2.31183	18.877	2.313	14.9155	2.31283	2.46382															2.31217	0.988483
		2.31333	0.294209	2.3135	0.270844	2.31333	-1.67084	2.31433	0.259876	2.3145	0.402927	2.3135	31.2133	2.3135	18.8565	2.31467	14.915	2.3145	2.45047															2.31383	0.980854
		2.315	0.294685	2.31517	0.25034	2.315	-1.69325	2.316	0.251293	2.31617	0.409126	2.31517	31.1232	2.31517	18.8146	2.31633	14.8964	2.31617	2.43664															2.3155	0.96941
		2.31667	0.29707	2.31683	0.244141	2.31667	-1.70612	2.31767	0.250816	2.31783	0.417709	2.31683	31.055	2.31683	18.7945	2.318	14.8687	2.31783	2.43473															2.31717	0.959873
		2.31833	0.314713	2.3185	0.268459	2.31833	-1.7004	2.31933	0.246525	2.3195	0.425339	2.3185	30.9939	2.3185	18.7912	2.31967	14.8654	2.3195	2.43664															2.31883	0.946045
		2.32	0.317574	2.32017	0.273705	2.32	-1.70851	2.321	0.227928	2.32117	0.417709	2.32017	30.9038	2.32017	18.7602	2.32133	14.8768	2.32117	2.42424															2.3205	0.92268
		2.32167	0.296116	2.32183	0.252724	2.32167	-1.73044	2.32267	0.221252	2.32283	0.400543	2.32183	30.7865	2.32183	18.7192	2.323	14.874	2.32283	2.4128															2.32217	0.897884
		2.32333	0.28801	2.3235	0.255585	2.32333	-1.74046	2.32433	0.225544	2.3245	0.393867	2.3235	30.7012	2.3235	18.6949	2.32467	14.8664	2.3245	2.41423															2.32383	0.885487
		2.325	0.298023	2.32517	0.277996	2.325	-1.73426	2.326	0.221729	2.32617	0.382423	2.32517	30.6473	2.32517	18.6796	2.32633	14.8621	2.32617	2.41327															2.3255	0.86689
		2.32667	0.323772	2.32683	0.281334	2.32667	-1.73378	2.32767	0.237465	2.32783	0.370026	2.32683	30.5648	2.32683	18.6496	2.328	14.8549	2.32783	2.41566															2.32717	0.858307
		2.32833	0.354767	2.3285	0.291824	2.32833	-1.71471	2.32933	0.267506	2.3295	0.366688	2.3285	30.489	2.3285	18.631	2.32967	14.8287	2.3295	2.42472															2.32883	0.87738
		2.33	0.383854	2.33017	0.317097	2.33	-1.67513	2.331	0.286579	2.33117	0.373363	2.33017	30.4446	2.33017	18.6229	2.33133	14.802	2.33117	2.45285															2.3305	0.898361
		2.33167	0.409126	2.33183	0.335693	2.33167	-1.62983	2.33267	0.288486	2.33283	0.383377	2.33183	30.4122	2.33183	18.5976	2.333	14.7939	2.33283	2.47669															2.33217	0.908375
		2.33333	0.423908	2.3335	0.332832	2.33333	-1.61505	2.33433	0.296593	2.3345	0.395298	2.3335	30.3545	2.3335	18.5523	2.33467	14.7791	2.3345	2.50101															2.33383	0.911713
		2.335	0.432014	2.33517	0.337601	2.335	-1.60265	2.336	0.319958	2.33617	0.414848	2.33517	30.3011	2.33517	18.5232	2.33633	14.7772	2.33617	2.53105															2.3355	0.920296
		2.33667	0.412941	2.33683	0.341892	2.33667	-1.58644	2.33767	0.310898	2.33783	0.432491	2.33683	30.2663	2.33683	18.4908	2.338	14.791	2.33783	2.54822															2.33717	0.927448
		2.33833	0.374794	2.3385	0.329494	2.33833	-1.59311	2.33933	0.278473	2.3395	0.437737	2.3385	30.21	2.3385	18.4402	2.33967	14.8149	2.3395	2.54679															2.33883	0.929832
		2.34	0.344753	2.34017	0.308037	2.34	-1.62029	2.341	0.249863	2.34117	0.43726	2.34017	30.1309	2.34017	18.3911	2.34133	14.8253	2.34117	2.51865															2.3405	0.934124
		2.34167	0.332832	2.34183	0.306129	2.34167	-1.64557	2.34267	0.23222	2.34283	0.43726	2.34183	30.0608	2.34183	18.3563	2.343	14.8287	2.34283	2.48718															2.34217	0.926971
		2.34333	0.32568	2.3435	0.30899	2.34333	-1.64652	2.34433	0.21553	2.3445	0.426292	2.3435	30.0069	2.3435	18.3301	2.34467	14.8368	2.3445	2.46143															2.34383	0.902653
		2.345	0.309944	2.34517	0.301838	2.345	-1.64986	2.346	0.201225	2.34617	0.398636	2.34517	29.932	2.34517	18.301	2.34633	14.8196	2.34617	2.43998															2.3455	0.896931
		2.34667	0.304222	2.34683	0.307083	2.34667	-1.65319	2.34767	0.213146	2.34783	0.380039	2.34683	29.8491	2.34683	18.2848	2.348	14.801	2.34783	2.43282															2.34717	0.897408
		2.34833	0.305653	2.3485	0.31662	2.34833	-1.65081	2.34933	0.218391	2.3495	0.360966	2.3485	29.7966	2.3485	18.2662	2.34967	14.7872	2.3495	2.43664															2.34883	0.880241
		2.35	0.306606	2.35017	0.335217	2.35	-1.65081	2.351	0.237465	2.35117	0.358105	2.35017	29.748	2.35017	18.2376	2.35133	14.7858	2.35117	2.4581															2.3505	0.855923
		2.35167	0.317097	2.35183	0.349998	2.35167	-1.65367	2.35267	0.259399	2.35283	0.353813	2.35183	29.7103	2.35183	18.2157	2.353	14.7753	2.35283	2.47717															2.35217	0.867844
		2.35333	0.329494	2.3535	0.37241	2.35333	-1.64938	2.35433	0.283718	2.3545	0.374794	2.3535	29.6836	2.3535	18.2137	2.35467	14.7719	2.3545	2.50196															2.35383	0.893593
		2.355	0.338554	2.35517	0.389576	2.355	-1.62363	2.356	0.292778	2.35617	0.400543	2.35517	29.6607	2.35517	18.1961	2.35633	14.7805	2.35617	2.49958															2.3555	0.901699
		2.35667	0.32711	2.35683	0.388622	2.35667	-1.61695	2.35767	0.276089	2.35783	0.395775	2.35683	29.6106	2.35683	18.1489	2.358	14.7729	2.35783	2.47574															2.35717	0.912189
		2.35833	0.330448	2.3585	0.384331	2.35833	-1.62697	2.35933	0.278473	2.3595	0.397205	2.3585	29.5463	2.3585	18.1041	2.35967	14.7491	2.3595	2.47049															2.35883	0.929832
		2.36	0.347614	2.36017	0.385761	2.36	-1.62125	2.361	0.27132	2.36117	0.39196	2.36017	29.4943	2.36017	18.0712	2.36133	14.7243	2.36117	2.48289															2.3605	0.929832
		2.36167	0.342369	2.36183	0.375748	2.36167	-1.61171	2.36267	0.272274	2.36283	0.392914	2.36183	29.4223	2.36183	18.0292	2.363	14.7014	2.36283	2.50626															2.36217	0.920296
		2.36333	0.329971	2.3635	0.357151	2.36333	-1.61219	2.36433	0.271797	2.3645	0.361919	2.3635	29.3369	2.3635	17.9815	2.36467	14.6632	2.3645	2.51436															2.36383	0.934124
		2.365	0.32711	2.36517	0.346184	2.365	-1.63031	2.366	0.26083	2.36617	0.339031	2.36517	29.2578	2.36517	17.9477	2.36633	14.6298	2.36617	2.53344															2.3655	0.961781
		2.36667	0.335217	2.36683	0.342846	2.36667	-1.63746	2.36767	0.249863	2.36783	0.340462	2.36683	29.182	2.36683	17.9219	2.368	14.616	2.36783	2.55394															2.36717	0.958443
		2.36833	0.32568	2.3685	0.338078	2.36833	-1.63221	2.36933	0.245571	2.3695	0.338078	2.3685	29.0875	2.3685	17.8852	2.36967	14.6084	2.3695	2.54154															2.36883	0.946999
		2.37	0.308514	2.37017	0.334263	2.37	-1.62745	2.371	0.254154	2.37117	0.329971	2.37017	29.0017	2.37017	17.8456	2.37133	14.5912	2.37117	2.51961															2.3705	0.960827
		2.37167	0.307083	2.37183	0.351429	2.37167	-1.62792	2.37267	0.245094	2.37283	0.329971	2.37183	28.9459	2.37183	17.8156	2.373	14.5822	2.37283	2.51055															2.37217	0.965118
		2.37333	0.302792	2.3735	0.356674	2.37333	-1.63031	2.37433	0.226021	2.3745	0.337124	2.3735	28.8858	2.3735	17.7646	2.37467	14.5822	2.3745	2.5034															2.37383	0.939369
		2.375	0.310421	2.37517	0.356674	2.375	-1.61886	2.376	0.254154	2.37617	0.357628	2.37517	28.8215	2.37517	17.7116	2.37633	14.5736	2.37617	2.51007															2.3755	0.900745
		2.37667	0.335217	2.37683	0.378609	2.37667	-1.59359	2.37767	0.295162	2.37783	0.377655	2.37683	28.7914	2.37683	17.6911	2.378	14.5531	2.37783	2.53057															2.37717	0.90313
		2.37833	0.351906	2.3785	0.386715	2.37833	-1.59025	2.37933	0.295162	2.3795	0.391006	2.3785	28.7704	2.3785	17.6759	2.37967	14.5411	2.3795	2.54965															2.37883	0.910282
		2.38	0.341892	2.38017	0.358105	2.38	-1.61552	2.381	0.272751	2.38117	0.409126	2.38017	28.718	2.38017	17.6392	2.38133	14.5311	2.38117	2.55346															2.3805	0.89407
		2.38167	0.325203	2.38183	0.314236	2.38167	-1.62268	2.38267	0.275135	2.38283	0.430584	2.38183	28.6455	2.38183	17.6005	2.383	14.5173	2.38283	2.55632															2.38217	0.890732
		2.38333	0.329971	2.3835	0.30756	2.38333	-1.60456	2.38433	0.291348	2.3845	0.463963	2.3835	28.5974	2.3835	17.58	2.38467	14.5111	2.3845	2.58732															2.38383	0.907898
		2.385	0.323772	2.38517	0.299931	2.385	-1.60074	2.386	0.278473	2.38617	0.464916	2.38517	28.5387	2.38517	17.5395	2.38633	14.5102	2.38617	2.5959															2.3855	0.926971
		2.38667	0.300884	2.38683	0.267982	2.38667	-1.63507	2.38767	0.258923	2.38783	0.445843	2.38683	28.441	2.38683	17.4689	2.388	14.4987	2.38783	2.58112															2.38717	0.92411
		2.38833	0.286579	2.3885	0.255108	2.38833	-1.65224	2.38933	0.254154	2.3895	0.432968	2.3885	28.3389	2.3885	17.406	2.38967	14.4839	2.3895	2.57397															2.38883	0.916958
		2.39	0.294209	2.39017	0.268459	2.39	-1.64795	2.391	0.236034	2.39117	0.423431	2.39017	28.2564	2.39017	17.3492	2.39133	14.4739	2.39117	2.56968															2.3905	0.916481
		2.39167	0.297546	2.39183	0.279903	2.39167	-1.65272	2.39267	0.219822	2.39283	0.41008	2.39183	28.1811	2.39183	17.2791	2.393	14.4534	2.39283	2.54631															2.39217	0.90313
		2.39333	0.300407	2.3935	0.286579	2.39333	-1.66321	2.39433	0.234127	2.3945	0.391006	2.3935	28.1005	2.3935	17.2238	2.39467	14.4181	2.3945	2.50769															2.39383	0.895977
		2.395	0.308037	2.39517	0.302315	2.395	-1.65224	2.396	0.248909	2.39617	0.376225	2.39517	28.0399	2.39517	17.1876	2.39633	14.4029	2.39617	2.48528															2.3955	0.889301
		2.39667	0.301838	2.39683	0.307083	2.39667	-1.6346	2.39767	0.252247	2.39783	0.373363	2.39683	27.9975	2.39683	17.1442	2.398	14.4033	2.39783	2.47574															2.39717	0.875473
		2.39833	0.285149	2.3985	0.300407	2.39833	-1.63555	2.39933	0.277042	2.3995	0.383377	2.3985	27.957	2.3985	17.0975	2.39967	14.3952	2.3995	2.47765															2.39883	0.873566
		2.4	0.274658	2.40017	0.302792	2.4	-1.63603	2.401	0.312328	2.40117	0.388145	2.40017	27.9274	2.40017	17.0741	2.40133	14.3766	2.40117	2.48814															2.4005	0.888348
		2.40167	0.266075	2.40183	0.319481	2.40167	-1.63364	2.40267	0.310898	2.40283	0.389099	2.40183	27.894	2.40183	17.0579	2.403	14.3838	2.40283	2.50864															2.40217	0.902176
		2.40333	0.247002	2.4035	0.319481	2.40333	-1.65462	2.40433	0.279903	2.4045	0.391006	2.4035	27.8397	2.4035	17.0207	2.40467	14.3971	2.4045	2.5177															2.40383	0.889778
		2.405	0.231743	2.40517	0.310421	2.405	-1.68753	2.406	0.267982	2.40617	0.412941	2.40517	27.7729	2.40517	16.9921	2.40633	14.3986	2.40617	2.52771															2.4055	0.890732
		2.40667	0.243664	2.40683	0.31805	2.40667	-1.69373	2.40767	0.263691	2.40783	0.436783	2.40683	27.7267	2.40683	16.9716	2.408	14.4019	2.40783	2.53391															2.40717	0.908375
		2.40833	0.267506	2.4085	0.326157	2.40833	-1.68085	2.40933	0.236034	2.4095	0.436783	2.4085	27.6747	2.4085	16.9315	2.40967	14.4033	2.4095	2.52342															2.40883	0.91362
		2.41	0.278473	2.41017	0.314713	2.41	-1.68037	2.411	0.221252	2.41117	0.4282	2.41017	27.5874	2.41017	16.8719	2.41133	14.4	2.41117	2.51198															2.4105	0.912666
		2.41167	0.293732	2.41183	0.310898	2.41167	-1.68562	2.41267	0.23365	2.41283	0.416279	2.41183	27.5102	2.41183	16.84	2.413	14.3814	2.41283	2.50816															2.41217	0.930309
		2.41333	0.300884	2.4135	0.311375	2.41333	-1.68467	2.41433	0.229836	2.4145	0.402927	2.4135	27.4544	2.4135	16.8095	2.41467	14.3623	2.4145	2.50196															2.41383	0.952244
		2.415	0.28944	2.41517	0.282764	2.415	-1.70517	2.416	0.201702	2.41617	0.367641	2.41517	27.3876	2.41517	16.7313	2.41633	14.3371	2.41617	2.48528															2.4155	0.941277
		2.41667	0.267029	2.41683	0.251293	2.41667	-1.74284	2.41767	0.199318	2.41783	0.348568	2.41683	27.3037	2.41683	16.6521	2.418	14.3027	2.41783	2.47955															2.41717	0.929356
		2.41833	0.264645	2.4185	0.257015	2.41833	-1.76954	2.41933	0.213146	2.4195	0.360489	2.4185	27.2622	2.4185	16.614	2.41967	14.2832	2.4195	2.48957															2.41883	0.935555
		2.42	0.256062	2.42017	0.264645	2.42	-1.76764	2.421	0.211239	2.42117	0.375271	2.42017	27.2446	2.42017	16.5882	2.42133	14.276	2.42117	2.49147															2.4205	0.944138
		2.42167	0.240803	2.42183	0.239372	2.42167	-1.77288	2.42267	0.208378	2.42283	0.367165	2.42183	27.1902	2.42183	16.5315	2.423	14.2708	2.42283	2.48337															2.42217	0.937462
		2.42333	0.234127	2.4235	0.211716	2.42333	-1.78432	2.42433	0.23222	2.4245	0.359535	2.4235	27.1134	2.4235	16.4728	2.42467	14.2689	2.4245	2.48671															2.42383	0.939369
		2.425	0.247955	2.42517	0.236034	2.425	-1.76716	2.426	0.258446	2.42617	0.37241	2.42517	27.0677	2.42517	16.4418	2.42633	14.2708	2.42617	2.50149															2.4255	0.964642
		2.42667	0.264168	2.42683	0.263691	2.42667	-1.73187	2.42767	0.255585	2.42783	0.369549	2.42683	27.0309	2.42683	16.3999	2.428	14.2655	2.42783	2.49577															2.42717	0.975132
		2.42833	0.263214	2.4285	0.265598	2.42833	-1.71041	2.42933	0.26226	2.4295	0.343323	2.4285	26.9804	2.4285	16.3465	2.42967	14.2479	2.4295	2.48528															2.42883	0.975132
		2.43	0.284195	2.43017	0.285149	2.43	-1.69277	2.431	0.278473	2.43117	0.326157	2.43017	26.9465	2.43017	16.305	2.43133	14.2355	2.43117	2.4991															2.4305	0.972271
		2.43167	0.311375	2.43183	0.31662	2.43167	-1.66321	2.43267	0.277996	2.43283	0.337124	2.43183	26.9394	2.43183	16.2673	2.433	14.2279	2.43283	2.52056															2.43217	0.96941
		2.43333	0.318527	2.4335	0.33474	2.43333	-1.64223	2.43433	0.270367	2.4345	0.352383	2.4335	26.9265	2.4335	16.2225	2.43467	14.2102	2.4345	2.52628															2.43383	0.952244
		2.435	0.308037	2.43517	0.330925	2.435	-1.64413	2.436	0.26226	2.43617	0.345707	2.43517	26.8993	2.43517	16.1872	2.43633	14.1883	2.43617	2.5177															2.4355	0.952721
		2.43667	0.300884	2.43683	0.335217	2.43667	-1.65081	2.43767	0.257015	2.43783	0.341415	2.43683	26.8865	2.43683	16.1705	2.438	14.1692	2.43783	2.52342															2.43717	0.970364
		2.43833	0.302315	2.4385	0.327587	2.43833	-1.64747	2.43933	0.252724	2.4395	0.357628	2.4385	26.8555	2.4385	16.1328	2.43967	14.1392	2.4395	2.53439															2.43883	0.975132
		2.44	0.304222	2.44017	0.29707	2.44	-1.66368	2.441	0.265598	2.44117	0.369549	2.44017	26.8021	2.44017	16.0761	2.44133	14.0986	2.44117	2.5239															2.4405	0.975609
		2.44167	0.306606	2.44183	0.27895	2.44167	-1.68467	2.44267	0.28038	2.44283	0.366211	2.44183	26.7553	2.44183	16.0232	2.443	14.0548	2.44283	2.5177															2.44217	0.986099
		2.44333	0.313759	2.4435	0.274181	2.44333	-1.68419	2.44433	0.26226	2.4445	0.355721	2.4435	26.7282	2.4435	15.9779	2.44467	14.0381	2.4445	2.50769															2.44383	0.994682
		2.445	0.303268	2.44517	0.26083	2.445	-1.67227	2.446	0.25034	2.44617	0.377655	2.44517	26.6814	2.44517	15.9159	2.44633	14.04	2.44617	2.5053															2.4455	0.983238
		2.44667	0.305653	2.44683	0.245571	2.44667	-1.65939	2.44767	0.261784	2.44783	0.404835	2.44683	26.6132	2.44683	15.8606	2.448	14.0505	2.44783	2.50864															2.44717	0.977516
		2.44833	0.308514	2.4485	0.26083	2.44833	-1.64843	2.44933	0.273228	2.4495	0.421524	2.4485	26.5532	2.4485	15.8205	2.44967	14.0729	2.4495	2.51818															2.44883	0.994205
		2.45	0.299454	2.45017	0.285625	2.45	-1.63126	2.451	0.256062	2.45117	0.41914	2.45017	26.5002	2.45017	15.7714	2.45133	14.0991	2.45117	2.5177															2.4505	0.997543
		2.45167	0.277996	2.45183	0.288963	2.45167	-1.63507	2.45267	0.246525	2.45283	0.418186	2.45183	26.4335	2.45183	15.7118	2.453	14.0977	2.45283	2.50053															2.45217	1.00231
		2.45333	0.269413	2.4535	0.295639	2.45333	-1.65653	2.45433	0.268936	2.4545	0.432491	2.4535	26.3772	2.4535	15.6641	2.45467	14.0748	2.4545	2.5053															2.45383	1.02711
		2.455	0.293732	2.45517	0.317574	2.455	-1.67179	2.456	0.282764	2.45617	0.442982	2.45517	26.351	2.45517	15.6355	2.45633	14.0505	2.45617	2.52533															2.4555	1.05667
		2.45667	0.310421	2.45683	0.329494	2.45667	-1.68324	2.45767	0.283241	2.45783	0.440598	2.45683	26.3195	2.45683	15.5864	2.458	14.0281	2.45783	2.5382															2.45717	1.0581
		2.45833	0.322819	2.4585	0.322342	2.45833	-1.69754	2.45933	0.28801	2.4595	0.417709	2.4585	26.2685	2.4585	15.5368	2.45967	13.9999	2.4595	2.53248															2.45883	1.04284
		2.46	0.3438	2.46017	0.331879	2.46	-1.70326	2.461	0.299454	2.46117	0.419617	2.46017	26.2227	2.46017	15.5039	2.46133	13.9799	2.46117	2.54393															2.4605	1.04761
		2.46167	0.370026	2.46183	0.356197	2.46167	-1.68705	2.46267	0.302792	2.46283	0.4282	2.46183	26.2008	2.46183	15.4734	2.463	13.9799	2.46283	2.56157															2.46217	1.05238
		2.46333	0.383377	2.4635	0.368118	2.46333	-1.6675	2.46433	0.292301	2.4645	0.436783	2.4635	26.1612	2.4635	15.4204	2.46467	13.9742	2.4645	2.56729															2.46383	1.05667
		2.465	0.388622	2.46517	0.371933	2.465	-1.65176	2.466	0.293732	2.46617	0.432968	2.46517	26.123	2.46517	15.3685	2.46633	13.9508	2.46617	2.57206															2.4655	1.07193
		2.46667	0.391483	2.46683	0.378609	2.46667	-1.63269	2.46767	0.290871	2.46783	0.438213	2.46683	26.1011	2.46683	15.3284	2.468	13.9289	2.46783	2.57969															2.46717	1.10292
		2.46833	0.394344	2.4685	0.376701	2.46833	-1.60742	2.46933	0.282288	2.4695	0.460625	2.4685	26.0677	2.4685	15.2745	2.46967	13.9151	2.4695	2.58684															2.46883	1.12247
		2.47	0.382423	2.47017	0.347137	2.47	-1.60646	2.471	0.282288	2.47117	0.460625	2.47017	26.0024	2.47017	15.2187	2.47133	13.8946	2.47117	2.57349															2.4705	1.1425
		2.47167	0.362396	2.47183	0.318527	2.47167	-1.61934	2.47267	0.284195	2.47283	0.447273	2.47183	25.9333	2.47183	15.1644	2.473	13.8822	2.47283	2.55728															2.47217	1.15967
		2.47333	0.34523	2.4735	0.2985	2.47333	-1.62935	2.47433	0.294685	2.4745	0.436783	2.4735	25.8784	2.4735	15.1091	2.47467	13.8779	2.4745	2.54726															2.47383	1.16539
		2.475	0.321388	2.47517	0.282288	2.475	-1.63412	2.476	0.292778	2.47617	0.4282	2.47517	25.7993	2.47517	15.0347	2.47633	13.8683	2.47617	2.52581															2.4755	1.13964
		2.47667	0.295639	2.47683	0.281811	2.47667	-1.65367	2.47767	0.288486	2.47783	0.401974	2.47683	25.7034	2.47683	14.9693	2.478	13.8488	2.47783	2.5053															2.47717	1.12724
		2.47833	0.263214	2.4785	0.284195	2.47833	-1.66273	2.47933	0.268459	2.4795	0.369549	2.4785	25.6457	2.4785	14.9164	2.47967	13.8383	2.4795	2.48766															2.47883	1.13916
		2.48	0.236511	2.48017	0.270367	2.48	-1.66035	2.481	0.247002	2.48117	0.342369	2.48017	25.6186	2.48017	14.8478	2.48133	13.8292	2.48117	2.46906															2.4805	1.13678
		2.48167	0.218868	2.48183	0.247955	2.48167	-1.67036	2.48267	0.245571	2.48283	0.342369	2.48183	25.5799	2.48183	14.7796	2.483	13.8173	2.48283	2.46572															2.48217	1.11723
		2.48333	0.227451	2.4835	0.257492	2.48333	-1.66845	2.48433	0.243187	2.4845	0.354767	2.4835	25.5427	2.4835	14.7595	2.48467	13.8073	2.4845	2.4848															2.48383	1.12009
		2.485	0.249863	2.48517	0.290394	2.485	-1.64986	2.486	0.231743	2.48617	0.37241	2.48517	25.5275	2.48517	14.7495	2.48633	13.8168	2.48617	2.5034															2.4855	1.15252
		2.48667	0.257969	2.48683	0.2985	2.48667	-1.63603	2.48767	0.221729	2.48783	0.393391	2.48683	25.5075	2.48683	14.7181	2.488	13.8206	2.48783	2.5053															2.48717	1.16444
		2.48833	0.266075	2.4885	0.294685	2.48833	-1.65987	2.48933	0.225544	2.4895	0.409603	2.4885	25.4641	2.4885	14.6832	2.48967	13.8125	2.4895	2.51293															2.48883	1.16682
		2.49	0.271797	2.49017	0.319958	2.49	-1.67656	2.491	0.23365	2.49117	0.44632	2.49017	25.4264	2.49017	14.6599	2.49133	13.7982	2.49117	2.55489															2.4905	1.17445
		2.49167	0.277519	2.49183	0.355244	2.49167	-1.6737	2.49267	0.223637	2.49283	0.473976	2.49183	25.4006	2.49183	14.6356	2.493	13.7768	2.49283	2.57397															2.49217	1.1816
		2.49333	0.266552	2.4935	0.352859	2.49333	-1.68228	2.49433	0.225067	2.4945	0.475407	2.4935	25.3601	2.4935	14.5726	2.49467	13.7482	2.4945	2.56062															2.49383	1.1611
		2.495	0.256538	2.49517	0.328541	2.495	-1.70517	2.496	0.248432	2.49617	0.472546	2.49517	25.3124	2.49517	14.5173	2.49633	13.7229	2.49617	2.56109															2.4955	1.14059
		2.49667	0.26083	2.49683	0.317097	2.49667	-1.70565	2.49767	0.258923	2.49783	0.479221	2.49683	25.2838	2.49683	14.4672	2.498	13.7262	2.49783	2.57683															2.49717	1.13249
		2.49833	0.258923	2.4985	0.311375	2.49833	-1.69516	2.49933	0.265598	2.4995	0.490665	2.4985	25.2624	2.4985	14.3986	2.49967	13.7258	2.4995	2.5835															2.49883	1.12104
		2.5	0.266552	2.50017	0.310898	2.5	-1.68467	2.501	0.291824	2.50117	0.488758	2.50017	25.2414	2.50017	14.3371	2.50133	13.7253	2.50117	2.58017															2.5005	1.10245
		2.50167	0.285625	2.50183	0.321388	2.50167	-1.66464	2.50267	0.301361	2.50283	0.473499	2.50183	25.2328	2.50183	14.2932	2.503	13.7353	2.50283	2.5816															2.50217	1.10006
		2.50333	0.281811	2.5035	0.320435	2.50333	-1.6489	2.50433	0.274658	2.5045	0.450134	2.5035	25.2218	2.5035	14.2236	2.50467	13.7463	2.5045	2.57778															2.50383	1.11628
		2.505	0.262737	2.50517	0.299931	2.505	-1.66607	2.506	0.246525	2.50617	0.417709	2.50517	25.1842	2.50517	14.1335	2.50633	13.742	2.50617	2.56491															2.5055	1.13106
		2.50667	0.252724	2.50683	0.284195	2.50667	-1.68228	2.50767	0.242233	2.50783	0.403404	2.50683	25.1389	2.50683	14.0586	2.508	13.7219	2.50783	2.56777															2.50717	1.13869
		2.50833	0.268459	2.5085	0.301838	2.50833	-1.66988	2.50933	0.217915	2.5095	0.39959	2.5085	25.105	2.5085	14.0119	2.50967	13.7129	2.5095	2.57969															2.50883	1.14632
		2.51	0.261307	2.51017	0.299454	2.51	-1.66893	2.511	0.160217	2.51117	0.387669	2.51017	25.0626	2.51017	13.947	2.51133	13.7081	2.51117	2.56586															2.5105	1.14393
		2.51167	0.241756	2.51183	0.276566	2.51167	-1.69802	2.51267	0.151634	2.51283	0.388622	2.51183	24.9963	2.51183	13.8707	2.513	13.6957	2.51283	2.55632															2.51217	1.13201
		2.51333	0.258923	2.5135	0.285625	2.51333	-1.71375	2.51433	0.184536	2.5145	0.421047	2.5135	24.9596	2.5135	13.8402	2.51467	13.6957	2.5145	2.58493															2.51383	1.11485
		2.515	0.301838	2.51517	0.316143	2.515	-1.69373	2.516	0.208855	2.51617	0.464916	2.51517	24.9505	2.51517	13.8259	2.51633	13.7067	2.51617	2.61068															2.5155	1.08957
		2.51667	0.326633	2.51683	0.32711	2.51667	-1.67608	2.51767	0.228405	2.51783	0.473499	2.51683	24.9314	2.51683	13.803	2.518	13.7072	2.51783	2.60782															2.51717	1.05858
		2.51833	0.315666	2.5185	0.306129	2.51833	-1.68562	2.51933	0.253677	2.5195	0.460625	2.5185	24.9023	2.5185	13.7587	2.51967	13.6914	2.5195	2.58684															2.51883	1.03664
		2.52	0.309944	2.52017	0.286579	2.52	-1.6861	2.521	0.269413	2.52117	0.463486	2.52017	24.8718	2.52017	13.7143	2.52133	13.68	2.52117	2.58303															2.5205	1.03617
		2.52167	0.309467	2.52183	0.268459	2.52167	-1.65606	2.52267	0.263691	2.52283	0.484467	2.52183	24.8356	2.52183	13.659	2.523	13.6786	2.52283	2.60305															2.52217	1.03474
		2.52333	0.308514	2.5235	0.255585	2.52333	-1.6222	2.52433	0.267029	2.5245	0.482559	2.5235	24.7817	2.5235	13.6075	2.52467	13.6676	2.5245	2.60496															2.52383	1.03474
		2.525	0.302315	2.52517	0.260353	2.525	-1.60265	2.526	0.267029	2.52617	0.46587	2.52517	24.7431	2.52517	13.5546	2.52633	13.6495	2.52617	2.60401															2.5255	1.05143
		2.52667	0.303268	2.52683	0.277519	2.52667	-1.59645	2.52767	0.245571	2.52783	0.467777	2.52683	24.7126	2.52683	13.4945	2.528	13.6414	2.52783	2.59876															2.52717	1.07718
		2.52833	0.311375	2.5285	0.29707	2.52833	-1.58787	2.52933	0.261784	2.5295	0.488758	2.5285	24.6882	2.5285	13.4401	2.52967	13.6294	2.5295	2.60687															2.52883	1.07813
		2.53	0.341415	2.53017	0.329018	2.53	-1.58548	2.531	0.293255	2.53117	0.49448	2.53017	24.6668	2.53017	13.4068	2.53133	13.6132	2.53117	2.6207															2.5305	1.07145
		2.53167	0.371456	2.53183	0.363827	2.53167	-1.59073	2.53267	0.301361	2.53283	0.476837	2.53183	24.662	2.53183	13.3796	2.533	13.6018	2.53283	2.61402															2.53217	1.07098
		2.53333	0.376225	2.5335	0.368595	2.53333	-1.60694	2.53433	0.269413	2.5345	0.460148	2.5335	24.6482	2.5335	13.3204	2.53467	13.5865	2.5345	2.57778															2.53383	1.06049
		2.535	0.361919	2.53517	0.346184	2.535	-1.63078	2.536	0.255108	2.53617	0.453949	2.53517	24.6086	2.53517	13.2561	2.53633	13.5593	2.53617	2.54059															2.5355	1.02711
		2.53667	0.342846	2.53683	0.330925	2.53667	-1.65033	2.53767	0.251293	2.53783	0.447273	2.53683	24.5738	2.53683	13.2079	2.538	13.5355	2.53783	2.53057															2.53717	0.995159
		2.53833	0.329971	2.5385	0.319481	2.53833	-1.65939	2.53933	0.211239	2.5395	0.433445	2.5385	24.538	2.5385	13.1559	2.53967	13.5365	2.5395	2.53391															2.53883	0.996113
		2.54	0.301838	2.54017	0.302792	2.54	-1.67322	2.541	0.173092	2.54117	0.425339	2.54017	24.4923	2.54017	13.0877	2.54133	13.5341	2.54117	2.52056															2.5405	0.994205
		2.54167	0.281334	2.54183	0.286102	2.54167	-1.69945	2.54267	0.176907	2.54283	0.424862	2.54183	24.4384	2.54183	13.0281	2.543	13.5293	2.54283	2.51818															2.54217	0.988007
		2.54333	0.281334	2.5435	0.298023	2.54333	-1.70517	2.54433	0.20504	2.5445	0.432491	2.5435	24.4141	2.5435	12.9895	2.54467	13.5384	2.5445	2.54393															2.54383	0.988007
		2.545	0.283718	2.54517	0.312328	2.545	-1.68753	2.546	0.196934	2.54617	0.432491	2.54517	24.404	2.54517	12.9514	2.54633	13.5674	2.54617	2.54869															2.5455	0.988483
		2.54667	0.276566	2.54683	0.311852	2.54667	-1.6818	2.54767	0.18692	2.54783	0.432491	2.54683	24.3807	2.54683	12.9008	2.548	13.566	2.54783	2.53582															2.54717	0.967503
		2.54833	0.274181	2.5485	0.320911	2.54833	-1.68467	2.54933	0.203609	2.5495	0.432491	2.5485	24.3659	2.5485	12.8675	2.54967	13.5498	2.5495	2.5301															2.54883	0.94986
		2.55	0.274181	2.55017	0.336647	2.55	-1.67179	2.551	0.219345	2.55117	0.442982	2.55017	24.3716	2.55017	12.846	2.55133	13.5393	2.55117	2.54583															2.5505	0.950336
		2.55167	0.265121	2.55183	0.349045	2.55167	-1.64557	2.55267	0.219345	2.55283	0.457287	2.55183	24.3688	2.55183	12.8145	2.553	13.5236	2.55283	2.54917															2.55217	0.951767
		2.55333	0.256062	2.5535	0.352859	2.55333	-1.6408	2.55433	0.227928	2.5545	0.455856	2.5535	24.3325	2.5535	12.7811	2.55467	13.4912	2.5545	2.5363															2.55383	0.954628
		2.555	0.253677	2.55517	0.362873	2.555	-1.65033	2.556	0.25034	2.55617	0.439644	2.55517	24.2929	2.55517	12.7482	2.55633	13.4621	2.55617	2.54202															2.5555	0.96941
		2.55667	0.257969	2.55683	0.378132	2.55667	-1.64795	2.55767	0.261307	2.55783	0.42057	2.55683	24.2677	2.55683	12.7039	2.558	13.4578	2.55783	2.54488															2.55717	0.988483
		2.55833	0.255108	2.5585	0.372887	2.55833	-1.64843	2.55933	0.265121	2.5595	0.418663	2.5585	24.2209	2.5585	12.6452	2.55967	13.4587	2.5595	2.53296															2.55883	0.992775
		2.56	0.26226	2.56017	0.376701	2.56	-1.66035	2.561	0.285149	2.56117	0.424862	2.56017	24.1718	2.56017	12.5899	2.56133	13.4487	2.56117	2.51913															2.5605	1.00136
		2.56167	0.270844	2.56183	0.380993	2.56167	-1.66655	2.56267	0.286102	2.56283	0.427723	2.56183	24.1408	2.56183	12.5418	2.563	13.4463	2.56283	2.51913															2.56217	1.01233
		2.56333	0.265121	2.5635	0.362396	2.56333	-1.66464	2.56433	0.27132	2.5645	0.432014	2.5635	24.1227	2.5635	12.4841	2.56467	13.4411	2.5645	2.5363															2.56383	1.00613
		2.565	0.26083	2.56517	0.329018	2.565	-1.67227	2.566	0.269413	2.56617	0.444889	2.56517	24.0979	2.56517	12.4307	2.56633	13.432	2.56617	2.56443															2.5655	0.983238
		2.56667	0.283718	2.56683	0.309944	2.56667	-1.68562	2.56767	0.277519	2.56783	0.454903	2.56683	24.0774	2.56683	12.3844	2.568	13.4306	2.56783	2.59161															2.56717	0.968933
		2.56833	0.298977	2.5685	0.296593	2.56833	-1.69611	2.56933	0.266552	2.5695	0.448227	2.5685	24.0583	2.5685	12.3172	2.56967	13.4363	2.5695	2.60258															2.56883	0.962257
		2.57	0.300884	2.57017	0.269413	2.57	-1.70279	2.571	0.25177	2.57117	0.432491	2.57017	24.0188	2.57017	12.2504	2.57133	13.4435	2.57117	2.60687															2.5705	0.945568
		2.57167	0.311852	2.57183	0.257015	2.57167	-1.70708	2.57267	0.256062	2.57283	0.418186	2.57183	23.9849	2.57183	12.217	2.573	13.4387	2.57283	2.60639															2.57217	0.936985
		2.57333	0.336647	2.5735	0.268936	2.57333	-1.71137	2.57433	0.259399	2.5745	0.415802	2.5735	23.9654	2.5735	12.188	2.57467	13.4587	2.5745	2.59686															2.57383	0.926495
		2.575	0.341415	2.57517	0.279427	2.575	-1.71089	2.576	0.256062	2.57617	0.421524	2.57517	23.9463	2.57517	12.1417	2.57633	13.4711	2.57617	2.56729															2.5755	0.917912
		2.57667	0.319004	2.57683	0.28038	2.57667	-1.7066	2.57767	0.272751	2.57783	0.435352	2.57683	23.9172	2.57683	12.1074	2.578	13.4621	2.57783	2.55013															2.57717	0.911713
		2.57833	0.322819	2.5785	0.295162	2.57833	-1.69516	2.57933	0.308037	2.5795	0.456333	2.5785	23.9077	2.5785	12.1012	2.57967	13.4516	2.5795	2.56062															2.57883	0.911713
		2.58	0.335217	2.58017	0.319481	2.58	-1.67418	2.581	0.310421	2.58117	0.462532	2.58017	23.9053	2.58017	12.0707	2.58133	13.4645	2.58117	2.56681															2.5805	0.900745
		2.58167	0.323296	2.58183	0.308514	2.58167	-1.67608	2.58267	0.29707	2.58283	0.449657	2.58183	23.8724	2.58183	11.9863	2.583	13.4764	2.58283	2.56252															2.58217	0.880718
		2.58333	0.309467	2.5835	0.290871	2.58333	-1.69516	2.58433	0.278473	2.5845	0.448704	2.5835	23.828	2.5835	11.9047	2.58467	13.4664	2.5845	2.55346															2.58383	0.890255
		2.585	0.318527	2.58517	0.288486	2.585	-1.70422	2.586	0.266075	2.58617	0.451565	2.58517	23.7994	2.58517	11.8427	2.58633	13.4497	2.58617	2.56634															2.5855	0.911713
		2.58667	0.326157	2.58683	0.288963	2.58667	-1.70708	2.58767	0.250816	2.58783	0.455856	2.58683	23.7699	2.58683	11.7764	2.588	13.4511	2.58783	2.57158															2.58717	0.929832
		2.58833	0.319004	2.5885	0.29707	2.58833	-1.71471	2.58933	0.236988	2.5895	0.453472	2.5885	23.715	2.5885	11.7064	2.58967	13.4459	2.5895	2.55203															2.58883	0.916958
		2.59	0.298977	2.59017	0.309944	2.59	-1.71995	2.591	0.245094	2.59117	0.465393	2.59017	23.6669	2.59017	11.6701	2.59133	13.4382	2.59117	2.52819															2.5905	0.909805
		2.59167	0.300884	2.59183	0.340462	2.59167	-1.69134	2.59267	0.265121	2.59283	0.494003	2.59183	23.6559	2.59183	11.6534	2.593	13.443	2.59283	2.52104															2.59217	0.910282
		2.59333	0.28944	2.5935	0.346661	2.59333	-1.65462	2.59433	0.273228	2.5945	0.478268	2.5935	23.6411	2.5935	11.6267	2.59467	13.4454	2.5945	2.50816															2.59383	0.899315
		2.595	0.266552	2.59517	0.340939	2.595	-1.64843	2.596	0.270367	2.59617	0.452995	2.59517	23.602	2.59517	11.5929	2.59633	13.4463	2.59617	2.47908															2.5955	0.885487
		2.59667	0.26226	2.59683	0.31805	2.59667	-1.64795	2.59767	0.231743	2.59783	0.426292	2.59683	23.56	2.59683	11.5623	2.598	13.4602	2.59783	2.45476															2.59717	0.887394
		2.59833	0.249863	2.5985	0.26989	2.59833	-1.66082	2.59933	0.183582	2.5995	0.414848	2.5985	23.5314	2.5985	11.5166	2.59967	13.4835	2.5995	2.45047															2.59883	0.898361
		2.6	0.246048	2.60017	0.218868	2.6	-1.67465	2.601	0.16737	2.60117	0.413418	2.60017	23.5014	2.60017	11.4474	2.60133	13.4821	2.60117	2.46															2.6005	0.904083
		2.60167	0.252724	2.60183	0.20647	2.60167	-1.70326	2.60267	0.163078	2.60283	0.405788	2.60183	23.4766	2.60183	11.3969	2.603	13.4625	2.60283	2.47097															2.60217	0.90456
		2.60333	0.274658	2.6035	0.222683	2.60333	-1.71852	2.60433	0.163078	2.6045	0.422955	2.6035	23.4666	2.6035	11.3511	2.60467	13.4635	2.6045	2.49481															2.60383	0.911713
		2.605	0.284672	2.60517	0.238895	2.605	-1.72234	2.606	0.159264	2.60617	0.443459	2.60517	23.4632	2.60517	11.2948	2.60633	13.4764	2.60617	2.51865															2.6055	0.907421
		2.60667	0.277519	2.60683	0.265121	2.60667	-1.72329	2.60767	0.189304	2.60783	0.459671	2.60683	23.4509	2.60683	11.2414	2.608	13.4697	2.60783	2.52581															2.60717	0.897408
		2.60833	0.278473	2.6085	0.303268	2.60833	-1.70803	2.60933	0.229359	2.6095	0.468254	2.6085	23.4385	2.6085	11.2238	2.60967	13.4592	2.6095	2.52724															2.60883	0.907421
		2.61	0.28038	2.61017	0.330448	2.61	-1.69754	2.611	0.225067	2.61117	0.45681	2.61017	23.4323	2.61017	11.2085	2.61133	13.4664	2.61117	2.51961															2.6105	0.920773
		2.61167	0.267982	2.61183	0.319958	2.61167	-1.70469	2.61267	0.216484	2.61283	0.449181	2.61183	23.3927	2.61183	11.1766	2.613	13.4783	2.61283	2.5034															2.61217	0.916481
		2.61333	0.251293	2.6135	0.306129	2.61333	-1.72377	2.61433	0.231266	2.6145	0.436783	2.6135	23.3412	2.6135	11.148	2.61467	13.4892	2.6145	2.47717															2.61383	0.902653
		2.615	0.244617	2.61517	0.299454	2.615	-1.74093	2.616	0.253201	2.61617	0.42963	2.61517	23.2983	2.61517	11.1232	2.61633	13.5069	2.61617	2.46191															2.6155	0.912189
		2.61667	0.231266	2.61683	0.287056	2.61667	-1.75858	2.61767	0.26083	2.61783	0.431061	2.61683	23.2701	2.61683	11.0836	2.618	13.5231	2.61783	2.46811															2.61717	0.914097
		2.61833	0.226974	2.6185	0.273228	2.61833	-1.78099	2.61933	0.261307	2.6195	0.429153	2.6185	23.2344	2.6185	11.0335	2.61967	13.5169	2.6195	2.46525															2.61883	0.895023
		2.62	0.231266	2.62017	0.268936	2.62	-1.79386	2.621	0.276566	2.62117	0.424862	2.62017	23.2081	2.62017	11.0049	2.62133	13.5083	2.62117	2.46382															2.6205	0.880718
		2.62167	0.228405	2.62183	0.274658	2.62167	-1.78528	2.62267	0.266552	2.62283	0.412464	2.62183	23.2062	2.62183	10.9735	2.623	13.5102	2.62283	2.45428															2.62217	0.885963
		2.62333	0.209808	2.6235	0.26083	2.62333	-1.78957	2.62433	0.235558	2.6245	0.395775	2.6235	23.1924	2.6235	10.9262	2.62467	13.5002	2.6245	2.4457															2.62383	0.885963
		2.625	0.192165	2.62517	0.24128	2.625	-1.79291	2.626	0.211239	2.62617	0.375748	2.62517	23.1609	2.62517	10.8867	2.62633	13.484	2.62617	2.44331															2.6255	0.872135
		2.62667	0.195503	2.62683	0.231743	2.62667	-1.7848	2.62767	0.193119	2.62783	0.349998	2.62683	23.1414	2.62683	10.859	2.628	13.4811	2.62783	2.44188															2.62717	0.867844
		2.62833	0.191212	2.6285	0.225544	2.62833	-1.76811	2.62933	0.180721	2.6295	0.330448	2.6285	23.1366	2.6285	10.8123	2.62967	13.4854	2.6295	2.44379															2.62883	0.880241
		2.63	0.186443	2.63017	0.222206	2.63	-1.75858	2.631	0.169277	2.63117	0.317574	2.63017	23.1237	2.63017	10.7598	2.63133	13.4926	2.63117	2.43998															2.6305	0.880718
		2.63167	0.202179	2.63183	0.223637	2.63167	-1.75953	2.63267	0.176907	2.63283	0.319004	2.63183	23.1032	2.63183	10.7203	2.633	13.514	2.63283	2.45428															2.63217	0.88644
		2.63333	0.23222	2.6335	0.231743	2.63333	-1.74427	2.63433	0.183105	2.6345	0.336647	2.6335	23.0999	2.6335	10.6907	2.63467	13.5422	2.6345	2.4786															2.63383	0.907421
		2.635	0.247955	2.63517	0.226974	2.635	-1.72806	2.636	0.185013	2.63617	0.356674	2.63517	23.1013	2.63517	10.6511	2.63633	13.5546	2.63617	2.48575															2.6355	0.925064
		2.63667	0.245571	2.63683	0.21553	2.63667	-1.72997	2.63767	0.192642	2.63783	0.380039	2.63683	23.0956	2.63683	10.6235	2.638	13.5579	2.63783	2.47908															2.63717	0.931263
		2.63833	0.24271	2.6385	0.216484	2.63833	-1.7314	2.63933	0.190258	2.6395	0.404835	2.6385	23.0937	2.6385	10.6096	2.63967	13.5765	2.6395	2.48241															2.63883	0.930786
		2.64	0.244141	2.64017	0.220299	2.64	-1.71995	2.641	0.188351	2.64117	0.446796	2.64017	23.0937	2.64017	10.5786	2.64133	13.5942	2.64117	2.49481															2.6405	0.942707
		2.64167	0.247478	2.64183	0.22459	2.64167	-1.70374	2.64267	0.190258	2.64283	0.477791	2.64183	23.0823	2.64183	10.5357	2.643	13.5856	2.64283	2.48623															2.64217	0.943184
		2.64333	0.251293	2.6435	0.234604	2.64333	-1.69992	2.64433	0.201225	2.6445	0.491619	2.6435	23.0722	2.6435	10.5023	2.64467	13.5722	2.6445	2.47526															2.64383	0.941277
		2.645	0.257969	2.64517	0.253201	2.645	-1.68848	2.646	0.203609	2.64617	0.511646	2.64517	23.0784	2.64517	10.4694	2.64633	13.5808	2.64617	2.47145															2.6455	0.943661
		2.64667	0.272274	2.64683	0.267506	2.64667	-1.65796	2.64767	0.202179	2.64783	0.526428	2.64683	23.0832	2.64683	10.4284	2.648	13.5927	2.64783	2.47383															2.64717	0.942707
		2.64833	0.296116	2.6485	0.278473	2.64833	-1.647	2.64933	0.207901	2.6495	0.524998	2.6485	23.0718	2.6485	10.4012	2.64967	13.6056	2.6495	2.4581															2.64883	0.941753
		2.65	0.30899	2.65017	0.282764	2.65	-1.66559	2.651	0.200272	2.65117	0.50211	2.65017	23.0565	2.65017	10.3765	2.65133	13.617	2.65117	2.43235															2.6505	0.946045
		2.65167	0.289917	2.65183	0.263214	2.65167	-1.69659	2.65267	0.176907	2.65283	0.479221	2.65183	23.0513	2.65183	10.3364	2.653	13.6418	2.65283	2.40374															2.65217	0.962257
		2.65333	0.252724	2.6535	0.235558	2.65333	-1.71471	2.65433	0.164032	2.6545	0.461102	2.6535	23.0322	2.6535	10.2868	2.65467	13.6633	2.6545	2.37703															2.65383	0.96035
		2.655	0.237465	2.65517	0.225067	2.655	-1.72472	2.656	0.175476	2.65617	0.440121	2.65517	23.0203	2.65517	10.2701	2.65633	13.6819	2.65617	2.35367															2.6555	0.957966
		2.65667	0.232697	2.65683	0.227928	2.65667	-1.73903	2.65767	0.179768	2.65783	0.417709	2.65683	23.0317	2.65683	10.2482	2.658	13.7019	2.65783	2.33269															2.65717	0.962734
		2.65833	0.199795	2.6585	0.207424	2.65833	-1.74618	2.65933	0.185966	2.6595	0.398159	2.6585	23.0551	2.6585	10.1924	2.65967	13.7229	2.6595	2.32363															2.65883	0.973701
		2.66	0.170708	2.66017	0.19598	2.66	-1.74332	2.661	0.21553	2.66117	0.381947	2.66017	23.0765	2.66017	10.1471	2.66133	13.7396	2.66117	2.33507															2.6605	0.97847
		2.66167	0.177383	2.66183	0.226498	2.66167	-1.71709	2.66267	0.249386	2.66283	0.384808	2.66183	23.1133	2.66183	10.1428	2.663	13.7601	2.66283	2.36988															2.66217	0.986576
		2.66333	0.207901	2.6635	0.268459	2.66333	-1.68514	2.66433	0.250816	2.6645	0.40102	2.6635	23.1552	2.6635	10.1366	2.66467	13.7849	2.6645	2.39277															2.66383	1.00136
		2.665	0.219822	2.66517	0.295639	2.665	-1.67942	2.666	0.251293	2.66617	0.424862	2.66517	23.17	2.66517	10.0851	2.66633	13.8054	2.66617	2.40421															2.6655	1.00136
		2.66667	0.23222	2.66683	0.319958	2.66667	-1.68753	2.66767	0.267982	2.66783	0.451565	2.66683	23.1695	2.66683	10.0479	2.668	13.8245	2.66783	2.41184															2.66717	0.998497
		2.66833	0.263214	2.6685	0.352859	2.66833	-1.69468	2.66933	0.264645	2.6695	0.482559	2.6685	23.1853	2.6685	10.0384	2.66967	13.844	2.6695	2.42996															2.66883	0.989437
		2.67	0.28801	2.67017	0.360489	2.67	-1.69468	2.671	0.243187	2.67117	0.499725	2.67017	23.2091	2.67017	10.0212	2.67133	13.8626	2.67117	2.4333															2.6705	0.974178
		2.67167	0.28801	2.67183	0.338554	2.67167	-1.70565	2.67267	0.23365	2.67283	0.498295	2.67183	23.2224	2.67183	9.99212	2.673	13.8569	2.67283	2.43235															2.67217	0.943184
		2.67333	0.292301	2.6735	0.340939	2.67333	-1.7128	2.67433	0.264168	2.6745	0.496864	2.6735	23.2587	2.6735	9.98306	2.67467	13.8621	2.6745	2.45094															2.67383	0.926495
		2.675	0.312328	2.67517	0.351906	2.675	-1.69802	2.676	0.278473	2.67617	0.489712	2.67517	23.3183	2.67517	9.98735	2.67633	13.8836	2.67617	2.47145															2.6755	0.938892
		2.67667	0.326633	2.67683	0.352859	2.67667	-1.6799	2.67767	0.271797	2.67783	0.484467	2.67683	23.3612	2.67683	9.97686	2.678	13.9027	2.67783	2.46859															2.67717	0.951767
		2.67833	0.32568	2.6785	0.3438	2.67833	-1.66416	2.67933	0.283241	2.6795	0.476837	2.6785	23.3808	2.6785	9.9597	2.67967	13.9136	2.6795	2.44188															2.67883	0.948906
		2.68	0.323296	2.68017	0.343323	2.68	-1.64652	2.681	0.298977	2.68117	0.490665	2.68017	23.3998	2.68017	9.93681	2.68133	13.9294	2.68117	2.41756															2.6805	0.947952
		2.68167	0.317574	2.68183	0.339508	2.68167	-1.6284	2.68267	0.304699	2.68283	0.508308	2.68183	23.4284	2.68183	9.88054	2.683	13.9608	2.68283	2.38371															2.68217	0.953197
		2.68333	0.291824	2.6835	0.308037	2.68333	-1.63555	2.68433	0.284672	2.6845	0.507832	2.6835	23.4451	2.6835	9.80377	2.68467	13.9794	2.6845	2.33316															2.68383	0.9408
		2.685	0.271797	2.68517	0.270367	2.685	-1.65224	2.686	0.27132	2.68617	0.506401	2.68517	23.4823	2.68517	9.7518	2.68633	13.9914	2.68617	2.30742															2.6855	0.908375
		2.68667	0.245094	2.68683	0.248909	2.68667	-1.65749	2.68767	0.270367	2.68783	0.495911	2.68683	23.5686	2.68683	9.71413	2.688	14.0152	2.68783	2.30837															2.68717	0.892162
		2.68833	0.22316	2.6885	0.24128	2.68833	-1.66321	2.68933	0.263691	2.6895	0.483513	2.6885	23.6549	2.6885	9.66454	2.68967	14.0448	2.6895	2.31314															2.68883	0.888348
		2.69	0.207901	2.69017	0.238895	2.69	-1.67036	2.691	0.26083	2.69117	0.4673	2.69017	23.7398	2.69017	9.62734	2.69133	14.07	2.69117	2.31552															2.6905	0.884056
		2.69167	0.212193	2.69183	0.246525	2.69167	-1.67894	2.69267	0.257015	2.69283	0.463486	2.69183	23.849	2.69183	9.62019	2.693	14.1115	2.69283	2.32697															2.69217	0.891685
		2.69333	0.224113	2.6935	0.259876	2.69333	-1.66988	2.69433	0.252724	2.6945	0.462055	2.6935	23.9663	2.6935	9.61018	2.69467	14.1616	2.6945	2.33936															2.69383	0.921249
		2.695	0.211716	2.69517	0.270367	2.695	-1.66607	2.696	0.248432	2.69617	0.441551	2.69517	24.0474	2.69517	9.58061	2.69633	14.1954	2.69617	2.31647															2.6955	0.945091
		2.69667	0.204086	2.69683	0.281334	2.69667	-1.67179	2.69767	0.258923	2.69783	0.43726	2.69683	24.1146	2.69683	9.56202	2.698	14.2212	2.69783	2.32172															2.69717	0.946522
		2.69833	0.218868	2.6985	0.299454	2.69833	-1.6737	2.69933	0.269413	2.6995	0.448704	2.6985	24.2305	2.6985	9.5582	2.69967	14.2522	2.6995	2.33746															2.69883	0.945568
		2.7	0.229359	2.70017	0.310421	2.7	-1.67656	2.701	0.270367	2.70117	0.445366	2.70017	24.3597	2.70017	9.52816	2.70133	14.2808	2.70117	2.34079															2.7005	0.953197
		2.70167	0.221729	2.70183	0.309944	2.70167	-1.69182	2.70267	0.279903	2.70283	0.435829	2.70183	24.4527	2.70183	9.48095	2.703	14.2865	2.70283	2.32506															2.70217	0.948429
		2.70333	0.218868	2.7035	0.312805	2.70333	-1.69802	2.70433	0.299931	2.7045	0.446796	2.7035	24.5695	2.7035	9.45616	2.70467	14.2875	2.7045	2.32267															2.70383	0.929356
		2.705	0.239372	2.70517	0.324726	2.705	-1.69039	2.706	0.30899	2.70617	0.463963	2.70517	24.7226	2.70517	9.43375	2.70633	14.3089	2.70617	2.33841															2.7055	0.908375
		2.70667	0.253677	2.70683	0.31805	2.70667	-1.6861	2.70767	0.304222	2.70783	0.462532	2.70683	24.8628	2.70683	9.38702	2.708	14.3433	2.70783	2.31409															2.70717	0.889301
		2.70833	0.252247	2.7085	0.31662	2.70833	-1.68467	2.70933	0.306129	2.7095	0.455856	2.7085	24.9839	2.7085	9.34505	2.70967	14.3747	2.7095	2.28882															2.70883	0.887394
		2.71	0.252724	2.71017	0.329494	2.71	-1.67513	2.711	0.312328	2.71117	0.470638	2.71017	25.1365	2.71017	9.32121	2.71133	14.4219	2.71117	2.28739															2.7105	0.890732
		2.71167	0.266552	2.71183	0.339031	2.71167	-1.65081	2.71267	0.29707	2.71283	0.478268	2.71183	25.3153	2.71183	9.30309	2.713	14.4734	2.71283	2.29502															2.71217	0.881195
		2.71333	0.267506	2.7135	0.335693	2.71333	-1.64604	2.71433	0.282764	2.7145	0.462532	2.7135	25.4688	2.7135	9.27973	2.71467	14.5206	2.7145	2.28691															2.71383	0.886917
		2.715	0.253677	2.71517	0.341415	2.715	-1.65272	2.716	0.277042	2.71617	0.465393	2.71517	25.6262	2.71517	9.2597	2.71633	14.5631	2.71617	2.27547															2.7155	0.911236
		2.71667	0.252247	2.71683	0.356674	2.71667	-1.63984	2.71767	0.267982	2.71783	0.478268	2.71683	25.8102	2.71683	9.23204	2.718	14.5941	2.71783	2.28071															2.71717	0.928402
		2.71833	0.25034	2.7185	0.342846	2.71833	-1.62888	2.71933	0.260353	2.7195	0.491142	2.7185	26.001	2.7185	9.19294	2.71967	14.6174	2.7195	2.27833															2.71883	0.91362
		2.72	0.247955	2.72017	0.322819	2.72	-1.63937	2.721	0.265121	2.72117	0.497341	2.72017	26.1798	2.72017	9.17482	2.72133	14.6327	2.72117	2.27451															2.7205	0.88644
		2.72167	0.246048	2.72183	0.330925	2.72167	-1.65033	2.72267	0.275135	2.72283	0.505924	2.72183	26.3715	2.72183	9.17196	2.723	14.6646	2.72283	2.27594															2.72217	0.881195
		2.72333	0.244141	2.7235	0.3438	2.72333	-1.65367	2.72433	0.266552	2.7245	0.509262	2.7235	26.5613	2.7235	9.15432	2.72467	14.7057	2.7245	2.27213															2.72383	0.864506
		2.725	0.237465	2.72517	0.332832	2.725	-1.66416	2.726	0.266075	2.72617	0.500679	2.72517	26.7248	2.72517	9.13858	2.72633	14.7343	2.72617	2.24924															2.7255	0.83971
		2.72667	0.23222	2.72683	0.322819	2.72667	-1.69897	2.72767	0.265121	2.72783	0.50211	2.72683	26.8941	2.72683	9.14669	2.728	14.77	2.72783	2.23398															2.72717	0.820637
		2.72833	0.235081	2.7285	0.324726	2.72833	-1.71518	2.72933	0.250816	2.7295	0.490665	2.7285	27.0743	2.7285	9.14812	2.72967	14.8187	2.7295	2.22349															2.72883	0.82922
		2.73	0.226974	2.73017	0.31662	2.73	-1.71995	2.731	0.230789	2.73117	0.472069	2.73017	27.245	2.73017	9.12714	2.73133	14.8644	2.73117	2.2049															2.7305	0.849247
		2.73167	0.21553	2.73183	0.302315	2.73167	-1.7128	2.73267	0.236988	2.73283	0.454426	2.73183	27.4029	2.73183	9.10711	2.733	14.8835	2.73283	2.18964															2.73217	0.865936
		2.73333	0.227451	2.7335	0.291348	2.73333	-1.69945	2.73433	0.240803	2.7345	0.452995	2.7335	27.5893	2.7335	9.10854	2.73467	14.9097	2.7345	2.18487															2.73383	0.880718
		2.735	0.234127	2.73517	0.288963	2.735	-1.67179	2.736	0.225544	2.73617	0.455856	2.73517	27.7843	2.73517	9.09948	2.73633	14.9527	2.73617	2.20442															2.7355	0.891685
		2.73667	0.24128	2.73683	0.293255	2.73667	-1.64604	2.73767	0.214577	2.73783	0.457287	2.73683	27.9713	2.73683	9.07803	2.738	14.9837	2.73783	2.20823															2.73717	0.892639
		2.73833	0.258446	2.7385	0.305653	2.73833	-1.64604	2.73933	0.224113	2.7395	0.463486	2.7385	28.1725	2.7385	9.07612	2.73967	15.0123	2.7395	2.21109															2.73883	0.893116
		2.74	0.276566	2.74017	0.315666	2.74	-1.63651	2.741	0.222683	2.74117	0.466347	2.74017	28.388	2.74017	9.0723	2.74133	15.0561	2.74117	2.20728															2.7405	0.896454
		2.74167	0.27132	2.74183	0.298023	2.74167	-1.63794	2.74267	0.196934	2.74283	0.459194	2.74183	28.5821	2.74183	9.04942	2.743	15.1143	2.74283	2.18916															2.74217	0.891209
		2.74333	0.25177	2.7435	0.276089	2.74333	-1.66559	2.74433	0.188828	2.7445	0.445843	2.7435	28.769	2.7435	9.01318	2.74467	15.1553	2.7445	2.16866															2.74383	0.882626
		2.745	0.261307	2.74517	0.269413	2.745	-1.69945	2.746	0.196934	2.74617	0.432491	2.74517	28.9841	2.74517	9.0003	2.74633	15.1925	2.74617	2.15721															2.7455	0.874996
		2.74667	0.264168	2.74683	0.263214	2.74667	-1.71041	2.74767	0.193596	2.74783	0.41008	2.74683	29.1977	2.74683	8.97121	2.748	15.2354	2.74783	2.1534															2.74717	0.890255
		2.74833	0.235081	2.7485	0.241756	2.74833	-1.70708	2.74933	0.186443	2.7495	0.3829	2.7485	29.3736	2.7485	8.91638	2.74967	15.2712	2.7495	2.14529															2.74883	0.891209
		2.75	0.211239	2.75017	0.23222	2.75	-1.71566	2.751	0.181675	2.75117	0.362396	2.75017	29.5424	2.75017	8.88157	2.75133	15.2984	2.75117	2.13242															2.7505	0.884533
		2.75167	0.210285	2.75183	0.241756	2.75167	-1.73521	2.75267	0.175476	2.75283	0.360489	2.75183	29.7422	2.75183	8.87012	2.753	15.3399	2.75283	2.12812															2.75217	0.881672
		2.75333	0.200272	2.7535	0.255108	2.75333	-1.74713	2.75433	0.175953	2.7545	0.369072	2.7535	29.9296	2.7535	8.85105	2.75467	15.3937	2.7545	2.12574															2.75383	0.880718
		2.755	0.173569	2.75517	0.255585	2.755	-1.75428	2.756	0.190258	2.75617	0.379086	2.75517	30.1013	2.75517	8.81386	2.75633	15.4319	2.75617	2.1143															2.7555	0.885487
		2.75667	0.161171	2.75683	0.259399	2.75667	-1.75571	2.75767	0.209332	2.75783	0.393867	2.75683	30.3001	2.75683	8.80814	2.758	15.4696	2.75783	2.11382															2.75717	0.889301
		2.75833	0.170231	2.7585	0.267982	2.75833	-1.75047	2.75933	0.212193	2.7595	0.408173	2.7585	30.53	2.7585	8.8172	2.75967	15.5234	2.7595	2.10857															2.75883	0.901222
		2.76	0.178814	2.76017	0.259876	2.76	-1.75142	2.761	0.217438	2.76117	0.413895	2.76017	30.7436	2.76017	8.80671	2.76133	15.5754	2.76117	2.10571															2.7605	0.902176
		2.76167	0.190735	2.76183	0.257492	2.76167	-1.7333	2.76267	0.23222	2.76283	0.411987	2.76183	30.9463	2.76183	8.7986	2.763	15.6217	2.76283	2.10667															2.76217	0.903606
		2.76333	0.213623	2.7635	0.262737	2.76333	-1.68896	2.76433	0.244617	2.7645	0.413895	2.7635	31.1689	2.7635	8.80671	2.76467	15.6751	2.7645	2.11716															2.76383	0.910282
		2.765	0.226021	2.76517	0.268936	2.765	-1.64938	2.766	0.235558	2.76617	0.412464	2.76517	31.3888	2.76517	8.80337	2.76633	15.7351	2.76617	2.11334															2.7655	0.916481
		2.76667	0.219822	2.76683	0.263691	2.76667	-1.65081	2.76767	0.229359	2.76783	0.414371	2.76683	31.579	2.76683	8.78239	2.768	15.7819	2.76783	2.08139															2.76717	0.916958
		2.76833	0.219822	2.7685	0.277996	2.76833	-1.66178	2.76933	0.243664	2.7695	0.442982	2.7685	31.7645	2.7685	8.76713	2.76967	15.8281	2.7695	2.08378															2.76883	0.905037
		2.77	0.231266	2.77017	0.309944	2.77	-1.65129	2.771	0.248909	2.77117	0.480175	2.77017	31.9786	2.77017	8.75664	2.77133	15.9001	2.77117	2.0895															2.7705	0.91362
		2.77167	0.228405	2.77183	0.319958	2.77167	-1.65081	2.77267	0.25034	2.77283	0.497818	2.77183	32.1913	2.77183	8.72326	2.773	15.9678	2.77283	2.08235															2.77217	0.915051
		2.77333	0.221252	2.7735	0.315189	2.77333	-1.6737	2.77433	0.249386	2.7745	0.486374	2.7735	32.3739	2.7735	8.68607	2.77467	16.0141	2.7745	2.06089															2.77383	0.905514
		2.775	0.226974	2.77517	0.313282	2.775	-1.68848	2.776	0.244617	2.77617	0.477791	2.77517	32.5789	2.77517	8.66652	2.77633	16.0661	2.77617	2.05708															2.7755	0.892162
		2.77667	0.237942	2.77683	0.304222	2.77667	-1.67036	2.77767	0.227451	2.77783	0.472546	2.77683	32.7945	2.77683	8.64553	2.778	16.139	2.77783	2.05564															2.77717	0.878334
		2.77833	0.231266	2.7785	0.279903	2.77833	-1.65653	2.77933	0.207424	2.7795	0.458717	2.7785	33.0038	2.7785	8.62217	2.77967	16.1929	2.7795	2.02227															2.77883	0.870705
		2.78	0.221252	2.78017	0.263214	2.78	-1.66416	2.781	0.194073	2.78117	0.438213	2.78017	33.2174	2.78017	8.605	2.78133	16.2201	2.78117	1.99175															2.7805	0.84877
		2.78167	0.208855	2.78183	0.257015	2.78167	-1.67513	2.78267	0.181198	2.78283	0.431061	2.78183	33.4463	2.78183	8.59547	2.783	16.2582	2.78283	1.98078															2.78217	0.834942
		2.78333	0.188828	2.7835	0.252247	2.78333	-1.68037	2.78433	0.166893	2.7845	0.436306	2.7835	33.6804	2.7835	8.5721	2.78467	16.2954	2.7845	1.97458															2.78383	0.829697
		2.785	0.163078	2.78517	0.24271	2.785	-1.7004	2.786	0.163078	2.78617	0.438213	2.78517	33.8936	2.78517	8.54301	2.78633	16.3226	2.78617	1.96886															2.7855	0.822544
		2.78667	0.145912	2.78683	0.251293	2.78667	-1.73283	2.78767	0.156879	2.78783	0.448704	2.78683	34.1177	2.78683	8.53014	2.788	16.3617	2.78783	1.9803															2.78717	0.823498
		2.78833	0.136375	2.7885	0.259399	2.78833	-1.75762	2.78933	0.135422	2.7895	0.444412	2.7885	34.3361	2.7885	8.5063	2.78967	16.4318	2.7895	1.99175															2.78883	0.838757
		2.79	0.123978	2.79017	0.252724	2.79	-1.77622	2.791	0.130177	2.79117	0.43726	2.79017	34.5368	2.79017	8.48055	2.79133	16.5033	2.79117	1.99938															2.7905	0.845909
		2.79167	0.132561	2.79183	0.249863	2.79167	-1.7767	2.79267	0.148773	2.79283	0.448704	2.79183	34.7414	2.79183	8.47435	2.793	16.5563	2.79283	2.00987															2.79217	0.854015
		2.79333	0.169277	2.7935	0.262737	2.79333	-1.74713	2.79433	0.190258	2.7945	0.478745	2.7935	34.9951	2.7935	8.48627	2.79467	16.6283	2.7945	2.03371															2.79383	0.859261
		2.795	0.217915	2.79517	0.277519	2.795	-1.69754	2.796	0.214577	2.79617	0.492096	2.79517	35.2602	2.79517	8.49533	2.79633	16.7074	2.79617	2.02703															2.7955	0.873089
		2.79667	0.246525	2.79683	0.273228	2.79667	-1.66655	2.79767	0.236034	2.79783	0.462532	2.79683	35.5024	2.79683	8.49676	2.798	16.7632	2.79783	2.0051															2.79717	0.879765
		2.79833	0.264168	2.7985	0.278473	2.79833	-1.65701	2.79933	0.239372	2.7995	0.440121	2.7985	35.7423	2.7985	8.50153	2.79967	16.7999	2.7995	2.00033															2.79883	0.880718
		2.8	0.269413	2.80017	0.279427	2.8	-1.65129	2.801	0.219822	2.80117	0.444889	2.80017	35.9693	2.80017	8.48866	2.80133	16.8562	2.80117	2.00987															2.8005	0.895023
		2.80167	0.260353	2.80183	0.273705	2.80167	-1.65319	2.80267	0.195026	2.80283	0.46587	2.80183	36.1853	2.80183	8.46243	2.803	16.9196	2.80283	2.00605															2.80217	0.905514
		2.80333	0.237942	2.8035	0.265598	2.80333	-1.67751	2.80433	0.174999	2.8045	0.458717	2.8035	36.3965	2.8035	8.44193	2.80467	16.9849	2.8045	1.99747															2.80383	0.908375
		2.805	0.208378	2.80517	0.275135	2.805	-1.70183	2.806	0.171661	2.80617	0.46587	2.80517	36.6235	2.80517	8.43239	2.80633	17.0608	2.80617	2.01321															2.8055	0.905514
		2.80667	0.185966	2.80683	0.286102	2.80667	-1.71566	2.80767	0.173569	2.80783	0.485897	2.80683	36.8452	2.80683	8.41188	2.808	17.1409	2.80783	2.02084															2.80717	0.907898
		2.80833	0.166893	2.8085	0.276566	2.80833	-1.71661	2.80933	0.196457	2.8095	0.50211	2.8085	37.0584	2.8085	8.39949	2.80967	17.2024	2.8095	2.01559															2.80883	0.905514
		2.81	0.166893	2.81017	0.277042	2.81	-1.71423	2.811	0.228405	2.81117	0.496387	2.81017	37.2915	2.81017	8.42476	2.81133	17.2591	2.81117	1.99986															2.8105	0.884533
		2.81167	0.174999	2.81183	0.281811	2.81167	-1.70803	2.81267	0.220299	2.81283	0.463963	2.81183	37.5237	2.81183	8.4424	2.813	17.3326	2.81283	1.98174															2.81217	0.865459
		2.81333	0.166416	2.8135	0.26989	2.81333	-1.72281	2.81433	0.191689	2.8145	0.452042	2.8135	37.7131	2.8135	8.42524	2.81467	17.4017	2.8145	1.9598															2.81383	0.850201
		2.815	0.167847	2.81517	0.247955	2.815	-1.74046	2.816	0.17643	2.81617	0.442028	2.81517	37.8981	2.81517	8.41379	2.81633	17.4561	2.81617	1.94073															2.8155	0.82922
		2.81667	0.182629	2.81683	0.233173	2.81667	-1.73712	2.81767	0.171185	2.81783	0.443459	2.81683	38.1193	2.81683	8.42571	2.818	17.5204	2.81783	1.94168															2.81717	0.816822
		2.81833	0.198841	2.8185	0.215054	2.81833	-1.72043	2.81933	0.153065	2.8195	0.444412	2.8185	38.3358	2.8185	8.43239	2.81967	17.6005	2.8195	1.92928															2.81883	0.82159
		2.82	0.194073	2.82017	0.186443	2.82	-1.72663	2.821	0.133991	2.82117	0.438213	2.82017	38.5175	2.82017	8.40616	2.82133	17.663	2.82117	1.91593															2.8205	0.826836
		2.82167	0.195026	2.82183	0.181675	2.82167	-1.74904	2.82267	0.146389	2.82283	0.440121	2.82183	38.6996	2.82183	8.39233	2.823	17.7083	2.82283	1.91069															2.82217	0.818253
		2.82333	0.215054	2.8235	0.20647	2.82333	-1.74236	2.82433	0.149727	2.8245	0.430107	2.8235	38.8994	2.8235	8.39424	2.82467	17.766	2.8245	1.90687															2.82383	0.829697
		2.825	0.22316	2.82517	0.221729	2.825	-1.73998	2.826	0.134468	2.82617	0.405312	2.82517	39.0553	2.82517	8.37803	2.82633	17.8342	2.82617	1.88208															2.8255	0.855446
		2.82667	0.206947	2.82683	0.228405	2.82667	-1.75953	2.82767	0.131607	2.82783	0.38147	2.82683	39.1879	2.82683	8.36039	2.828	17.8895	2.82783	1.85108															2.82717	0.859737
		2.82833	0.194073	2.8285	0.253201	2.82833	-1.78146	2.82933	0.146866	2.8295	0.388145	2.8285	39.3457	2.8285	8.35609	2.82967	17.9458	2.8295	1.86014															2.82883	0.843525
		2.83	0.194073	2.83017	0.279427	2.83	-1.77002	2.831	0.144958	2.83117	0.391483	2.83017	39.5336	2.83017	8.36658	2.83133	18.024	2.83117	1.88637															2.8305	0.844955
		2.83167	0.185966	2.83183	0.287533	2.83167	-1.75142	2.83267	0.141621	2.83283	0.377655	2.83183	39.6895	2.83183	8.36372	2.833	18.0988	2.83283	1.90115															2.83217	0.854969
		2.83333	0.176907	2.8335	0.286579	2.83333	-1.75381	2.83433	0.151634	2.8345	0.383854	2.8335	39.835	2.8335	8.37326	2.83467	18.1589	2.8345	1.90687															2.83383	0.841618
		2.835	0.160217	2.83517	0.278473	2.835	-1.7581	2.836	0.15974	2.83617	0.400543	2.83517	39.9961	2.83517	8.38995	2.83633	18.2185	2.83617	1.90926															2.8355	0.820637
		2.83667	0.139236	2.83683	0.258923	2.83667	-1.76048	2.83767	0.141621	2.83783	0.39959	2.83683	40.1268	2.83683	8.38995	2.838	18.2881	2.83783	1.8959															2.83717	0.812531
		2.83833	0.116825	2.8385	0.234604	2.83833	-1.7786	2.83933	0.140667	2.8395	0.377655	2.8385	40.2255	2.8385	8.37755	2.83967	18.3544	2.8395	1.87063															2.83883	0.813007
		2.84	0.114918	2.84017	0.227928	2.84	-1.79482	2.841	0.172615	2.84117	0.391483	2.84017	40.3223	2.84017	8.37946	2.84133	18.4088	2.84117	1.85823															2.8405	0.808716
		2.84167	0.121117	2.84183	0.217438	2.84167	-1.78957	2.84267	0.186443	2.84283	0.414371	2.84183	40.4372	2.84183	8.38041	2.843	18.4798	2.84283	1.86205															2.84217	0.808716
		2.84333	0.114441	2.8435	0.193119	2.84333	-1.78003	2.84433	0.193119	2.8445	0.418663	2.8435	40.5345	2.8435	8.37278	2.84467	18.548	2.8445	1.85585															2.84383	0.821114
		2.845	0.125408	2.84517	0.196934	2.845	-1.76668	2.846	0.205994	2.84617	0.415325	2.84517	40.6413	2.84517	8.37946	2.84633	18.6114	2.84617	1.87111															2.8455	0.832558
		2.84667	0.160694	2.84683	0.226498	2.84667	-1.73712	2.84767	0.217915	2.84783	0.433922	2.84683	40.7596	2.84683	8.40187	2.848	18.6882	2.84783	1.91116															2.84717	0.832081
		2.84833	0.191212	2.8485	0.257015	2.84833	-1.6942	2.84933	0.215054	2.8495	0.459194	2.8485	40.864	2.8485	8.4095	2.84967	18.774	2.8495	1.93882															2.84883	0.834465
		2.85	0.198841	2.85017	0.268936	2.85	-1.67227	2.851	0.205994	2.85117	0.446796	2.85017	40.9355	2.85017	8.40282	2.85133	18.8546	2.85117	1.91879															2.8505	0.837803
		2.85167	0.197411	2.85183	0.27132	2.85167	-1.6923	2.85267	0.209332	2.85283	0.443459	2.85183	40.987	2.85183	8.41761	2.853	18.9219	2.85283	1.90783															2.85217	0.852585
		2.85333	0.192165	2.8535	0.282288	2.85333	-1.7004	2.85433	0.188351	2.8545	0.441074	2.8535	41.0337	2.8535	8.43573	2.85467	18.9958	2.8545	1.91927															2.85383	0.862598
		2.855	0.173092	2.85517	0.284195	2.855	-1.7004	2.856	0.162125	2.85617	0.447273	2.85517	41.048	2.85517	8.4424	2.85633	19.0721	2.85617	1.91975															2.8555	0.86832
		2.85667	0.159264	2.85683	0.284195	2.85667	-1.70708	2.85767	0.163078	2.85783	0.439644	2.85683	41.0686	2.85683	8.44955	2.858	19.134	2.85783	1.89495															2.85717	0.861645
		2.85833	0.154018	2.8585	0.275612	2.85833	-1.71947	2.85933	0.173569	2.8595	0.434399	2.8585	41.1053	2.8585	8.47578	2.85967	19.1994	2.8595	1.88494															2.85883	0.846386
		2.86	0.154972	2.86017	0.272274	2.86	-1.72138	2.861	0.177383	2.86117	0.446796	2.86017	41.1506	2.86017	8.49056	2.86133	19.2738	2.86117	1.90687															2.8605	0.836849
		2.86167	0.154018	2.86183	0.28801	2.86167	-1.70803	2.86267	0.193119	2.86283	0.450611	2.86183	41.193	2.86183	8.49009	2.863	19.351	2.86283	1.92451															2.86217	0.823498
		2.86333	0.1688	2.8635	0.305653	2.86333	-1.70231	2.86433	0.218391	2.8645	0.452995	2.8635	41.2374	2.8635	8.49819	2.86467	19.4292	2.8645	1.92547															2.86383	0.800133
		2.865	0.185966	2.86517	0.308514	2.865	-1.71328	2.866	0.228882	2.86617	0.454426	2.86517	41.2822	2.86517	8.49867	2.86633	19.5231	2.86617	1.93357															2.8655	0.789165
		2.86667	0.178337	2.86683	0.303268	2.86667	-1.71947	2.86767	0.226974	2.86783	0.467777	2.86683	41.296	2.86683	8.4796	2.868	19.5985	2.86783	1.95551															2.86717	0.807285
		2.86833	0.175476	2.8685	0.317097	2.86833	-1.71041	2.86933	0.229359	2.8695	0.473976	2.8685	41.3022	2.8685	8.47721	2.86967	19.659	2.8695	1.96743															2.86883	0.819683
		2.87	0.17786	2.87017	0.3438	2.87	-1.69897	2.871	0.216961	2.87117	0.473499	2.87017	41.317	2.87017	8.49152	2.87133	19.7268	2.87117	1.96981															2.8705	0.819683
		2.87167	0.171185	2.87183	0.341892	2.87167	-1.69086	2.87267	0.175476	2.87283	0.458241	2.87183	41.3175	2.87183	8.49152	2.873	19.8121	2.87283	1.94788															2.87217	0.827312
		2.87333	0.148296	2.8735	0.317097	2.87333	-1.69516	2.87433	0.164986	2.8745	0.452518	2.8735	41.306	2.8735	8.47626	2.87467	19.886	2.8745	1.92404															2.87383	0.846863
		2.875	0.145435	2.87517	0.313282	2.875	-1.68943	2.876	0.187397	2.87617	0.463963	2.87517	41.306	2.87517	8.48722	2.87633	19.9547	2.87617	1.89352															2.8755	0.845909
		2.87667	0.169754	2.87683	0.316143	2.87667	-1.67751	2.87767	0.209808	2.87783	0.47493	2.87683	41.3051	2.87683	8.50391	2.878	20.04	2.87783	1.87683															2.87717	0.829697
		2.87833	0.171661	2.8785	0.298977	2.87833	-1.68705	2.87933	0.210762	2.8795	0.475883	2.8785	41.275	2.8785	8.49867	2.87967	20.1216	2.8795	1.86253															2.87883	0.840187
		2.88	0.171661	2.88017	0.272274	2.88	-1.69516	2.881	0.229359	2.88117	0.480175	2.88017	41.224	2.88017	8.49628	2.88133	20.1869	2.88117	1.85442															2.8805	0.859261
		2.88167	0.195026	2.88183	0.279427	2.88167	-1.68896	2.88267	0.258446	2.88283	0.482559	2.88183	41.2016	2.88183	8.52728	2.883	20.247	2.88283	1.85442															2.88217	0.864983
		2.88333	0.218391	2.8835	0.284195	2.88333	-1.67799	2.88433	0.257015	2.8845	0.466824	2.8835	41.1611	2.8835	8.55732	2.88467	20.3252	2.8845	1.85537															2.88383	0.871658
		2.885	0.212193	2.88517	0.276089	2.885	-1.67751	2.886	0.242233	2.88617	0.435829	2.88517	41.0824	2.88517	8.55494	2.88633	20.3848	2.88617	1.85823															2.8855	0.901222
		2.88667	0.204563	2.88683	0.274181	2.88667	-1.68371	2.88767	0.236988	2.88783	0.42057	2.88683	41.018	2.88683	8.56018	2.888	20.4434	2.88783	1.85394															2.88717	0.925541
		2.88833	0.220299	2.8885	0.290871	2.88833	-1.67227	2.88933	0.231266	2.8895	0.423908	2.8885	40.9794	2.8885	8.57067	2.88967	20.5178	2.8895	1.84917															2.88883	0.924587
		2.89	0.219345	2.89017	0.290871	2.89	-1.6818	2.891	0.205994	2.89117	0.420094	2.89017	40.9255	2.89017	8.56972	2.89133	20.5975	2.89117	1.82199															2.8905	0.918388
		2.89167	0.18692	2.89183	0.26989	2.89167	-1.71041	2.89267	0.180244	2.89283	0.39959	2.89183	40.8254	2.89183	8.55589	2.893	20.6599	2.89283	1.78432															2.89217	0.92411
		2.89333	0.174999	2.8935	0.249863	2.89333	-1.73235	2.89433	0.15831	2.8945	0.400066	2.8935	40.7386	2.8935	8.56304	2.89467	20.7243	2.8945	1.76144															2.89383	0.929356
		2.895	0.175476	2.89517	0.242233	2.895	-1.72377	2.896	0.142574	2.89617	0.415802	2.89517	40.6771	2.89517	8.58736	2.89633	20.802	2.89617	1.77097															2.8955	0.920296
		2.89667	0.15974	2.89683	0.239372	2.89667	-1.72186	2.89767	0.127792	2.89783	0.409603	2.89683	40.5989	2.89683	8.61883	2.898	20.8774	2.89783	1.77526															2.89717	0.917435
		2.89833	0.136375	2.8985	0.228882	2.89833	-1.72663	2.89933	0.122547	2.8995	0.382423	2.8985	40.5045	2.8985	8.64363	2.89967	20.9599	2.8995	1.77717															2.89883	0.908852
		2.9	0.128746	2.90017	0.23365	2.9	-1.71566	2.901	0.134945	2.90117	0.370979	2.90017	40.4186	2.90017	8.67319	2.90133	21.0571	2.90117	1.79052															2.9005	0.910282
		2.90167	0.144005	2.90183	0.244617	2.90167	-1.68514	2.90267	0.156403	2.90283	0.383854	2.90183	40.3471	2.90183	8.69179	2.903	21.1558	2.90283	1.80006															2.90217	0.914574
		2.90333	0.154495	2.9035	0.27132	2.90333	-1.66702	2.90433	0.201225	2.9045	0.39959	2.9035	40.2775	2.9035	8.7266	2.90467	21.2321	2.9045	1.81007															2.90383	0.916958
		2.905	0.182629	2.90517	0.279427	2.905	-1.67179	2.906	0.217438	2.90617	0.39196	2.90517	40.2141	2.90517	8.77571	2.90633	21.3079	2.90617	1.80006															2.9055	0.918865
		2.90667	0.193119	2.90683	0.27132	2.90667	-1.6799	2.90767	0.20504	2.90783	0.388145	2.90683	40.153	2.90683	8.79717	2.908	21.3923	2.90783	1.79529															2.90717	0.943184
		2.90833	0.190258	2.9085	0.25034	2.90833	-1.69611	2.90933	0.18549	2.9095	0.378609	2.9085	40.0705	2.9085	8.79478	2.90967	21.4639	2.9095	1.76907															2.90883	0.982761
		2.91	0.177383	2.91017	0.227451	2.91	-1.72615	2.911	0.178814	2.91117	0.361919	2.91017	39.9728	2.91017	8.78811	2.91133	21.5206	2.91117	1.73521															2.9105	1.01376
		2.91167	0.172615	2.91183	0.218391	2.91167	-1.74427	2.91267	0.174046	2.91283	0.359535	2.91183	39.8808	2.91183	8.79526	2.913	21.5864	2.91283	1.73187															2.91217	1.01519
		2.91333	0.157356	2.9135	0.202656	2.91333	-1.73473	2.91433	0.13876	2.9145	0.346661	2.9135	39.7825	2.9135	8.77762	2.91467	21.6694	2.9145	1.71661															2.91383	1.01805
		2.915	0.116825	2.91517	0.190735	2.915	-1.73569	2.916	0.124931	2.91617	0.329018	2.91517	39.6662	2.91517	8.75092	2.91633	21.7538	2.91617	1.69516															2.9155	1.03331
		2.91667	0.103474	2.91683	0.19598	2.91667	-1.73473	2.91767	0.146866	2.91783	0.31805	2.91683	39.5589	2.91683	8.7533	2.918	21.8358	2.91783	1.68848															2.91717	1.03807
		2.91833	0.11158	2.9185	0.222683	2.91833	-1.71709	2.91933	0.162601	2.9195	0.330448	2.9185	39.4883	2.9185	8.7862	2.91967	21.9245	2.9195	1.69992															2.91883	1.04952
		2.92	0.119209	2.92017	0.240326	2.92	-1.6942	2.921	0.150204	2.92117	0.345707	2.92017	39.4125	2.92017	8.81672	2.92133	22.016	2.92117	1.70946															2.9205	1.06096
		2.92167	0.115871	2.92183	0.242233	2.92167	-1.70279	2.92267	0.136375	2.92283	0.350952	2.92183	39.3186	2.92183	8.84819	2.923	22.0895	2.92283	1.7004															2.92217	1.07002
		2.92333	0.125408	2.9235	0.25034	2.92333	-1.71423	2.92433	0.14925	2.9245	0.359535	2.9235	39.2361	2.9235	8.88157	2.92467	22.1639	2.9245	1.71518															2.92383	1.06287
		2.925	0.13876	2.92517	0.271797	2.925	-1.70517	2.926	0.163078	2.92617	0.391483	2.92517	39.166	2.92517	8.90875	2.92633	22.2449	2.92617	1.73712															2.9255	1.05333
		2.92667	0.136375	2.92683	0.273228	2.92667	-1.69897	2.92767	0.166893	2.92783	0.413418	2.92683	39.0735	2.92683	8.92496	2.928	22.3131	2.92783	1.72901															2.92717	1.04952
		2.92833	0.134468	2.9285	0.27895	2.92833	-1.71328	2.92933	0.18549	2.9295	0.431061	2.9285	38.9538	2.9285	8.94594	2.92967	22.3765	2.9295	1.7333															2.92883	1.0376
		2.93	0.14925	2.93017	0.305176	2.93	-1.71471	2.931	0.198364	2.93117	0.448704	2.93017	38.866	2.93017	8.97932	2.93133	22.4514	2.93117	1.75285															2.9305	1.03521
		2.93167	0.161171	2.93183	0.319481	2.93167	-1.69706	2.93267	0.211239	2.93283	0.472546	2.93183	38.7926	2.93183	9.00221	2.933	22.5534	2.93283	1.77097															2.93217	1.05381
		2.93333	0.161648	2.9335	0.320911	2.93333	-1.70803	2.93433	0.226974	2.9345	0.484943	2.9335	38.713	2.9335	9.02796	2.93467	22.6359	2.9345	1.7662															2.93383	1.0891
		2.935	0.160217	2.93517	0.313759	2.935	-1.74236	2.936	0.234604	2.93617	0.478745	2.93517	38.6229	2.93517	9.05609	2.93633	22.7132	2.93617	1.76573															2.9355	1.11055
		2.93667	0.168324	2.93683	0.316143	2.93667	-1.75762	2.93767	0.22316	2.93783	0.4673	2.93683	38.5351	2.93683	9.0766	2.938	22.8047	2.93783	1.76668															2.93717	1.13249
		2.93833	0.155926	2.9385	0.286102	2.93833	-1.7519	2.93933	0.209332	2.9395	0.449181	2.9385	38.4417	2.9385	9.07707	2.93967	22.8972	2.9395	1.74904															2.93883	1.16825
		2.94	0.139236	2.94017	0.251293	2.94	-1.7581	2.941	0.224113	2.94117	0.437737	2.94017	38.3339	2.94017	9.09138	2.94133	22.9716	2.94117	1.73569															2.9405	1.20974
		2.94167	0.125408	2.94183	0.246525	2.94167	-1.76668	2.94267	0.225067	2.94283	0.425339	2.94183	38.2242	2.94183	9.10759	2.943	23.0322	2.94283	1.72567															2.94217	1.25122
		2.94333	0.111103	2.9435	0.248909	2.94333	-1.75619	2.94433	0.197411	2.9445	0.411034	2.9435	38.0983	2.9435	9.09042	2.94467	23.109	2.9445	1.69897															2.94383	1.27983
		2.945	0.0901222	2.94517	0.232697	2.945	-1.74904	2.946	0.185966	2.94617	0.393867	2.94517	37.9772	2.94517	9.06372	2.94633	23.1838	2.94617	1.66321															2.9455	1.30129
		2.94667	0.0777245	2.94683	0.212669	2.94667	-1.7581	2.94767	0.184536	2.94783	0.39053	2.94683	37.889	2.94683	9.06515	2.948	23.2663	2.94783	1.65129															2.94717	1.31321
		2.94833	0.0801086	2.9485	0.200748	2.94833	-1.77383	2.94933	0.174522	2.9495	0.386715	2.9485	37.8246	2.9485	9.07898	2.94967	23.3569	2.9495	1.65939															2.94883	1.31989
		2.95	0.0810623	2.95017	0.192165	2.95	-1.77145	2.951	0.161648	2.95117	0.38147	2.95017	37.7445	2.95017	9.07755	2.95133	23.4556	2.95117	1.66702															2.9505	1.30844
		2.95167	0.0972748	2.95183	0.181675	2.95167	-1.77479	2.95267	0.175953	2.95283	0.383377	2.95183	37.6673	2.95183	9.11283	2.953	23.5572	2.95283	1.68324															2.95217	1.29271
		2.95333	0.13113	2.9535	0.186443	2.95333	-1.7786	2.95433	0.197411	2.9545	0.406265	2.9535	37.612	2.9535	9.17768	2.95467	23.6597	2.9545	1.72043															2.95383	1.27411
		2.955	0.164986	2.95517	0.197411	2.955	-1.75905	2.956	0.19455	2.95617	0.432491	2.95517	37.5447	2.95517	9.22441	2.95633	23.767	2.95617	1.7333															2.9555	1.26457
		2.95667	0.169754	2.95683	0.216961	2.95667	-1.73712	2.95767	0.205994	2.95783	0.451088	2.95683	37.4436	2.95683	9.25016	2.958	23.8533	2.95783	1.73903															2.95717	1.25504
		2.95833	0.171661	2.9585	0.253677	2.95833	-1.72377	2.95933	0.227451	2.9595	0.466347	2.9585	37.3421	2.9585	9.30119	2.95967	23.9401	2.9595	1.73855															2.95883	1.23835
		2.96	0.165939	2.96017	0.277519	2.96	-1.72758	2.961	0.218868	2.96117	0.452995	2.96017	37.2615	2.96017	9.33981	2.96133	24.0388	2.96117	1.72997															2.9605	1.22833
		2.96167	0.136852	2.96183	0.277996	2.96167	-1.73616	2.96267	0.181675	2.96283	0.418663	2.96183	37.1671	2.96183	9.32455	2.963	24.1251	2.96283	1.69754															2.96217	1.22547
		2.96333	0.101089	2.9635	0.263214	2.96333	-1.74952	2.96433	0.163555	2.9645	0.381947	2.9635	37.0569	2.9635	9.31692	2.96467	24.2114	2.9645	1.67513															2.96383	1.24407
		2.965	0.0805855	2.96517	0.264168	2.965	-1.7662	2.966	0.151634	2.96617	0.352859	2.96517	36.9725	2.96517	9.34315	2.96633	24.3015	2.96617	1.66512															2.9655	1.26553
		2.96667	0.0739098	2.96683	0.261307	2.96667	-1.77717	2.96767	0.130177	2.96783	0.332832	2.96683	36.8977	2.96683	9.35841	2.968	24.4093	2.96783	1.65844															2.96717	1.29414
		2.96833	0.0677109	2.9685	0.25177	2.96833	-1.78671	2.96933	0.130653	2.9695	0.32711	2.9685	36.8004	2.9685	9.34887	2.96967	24.5037	2.9695	1.647															2.96883	1.32418
		2.97	0.0853539	2.97017	0.252724	2.97	-1.79243	2.971	0.164032	2.97117	0.343323	2.97017	36.6993	2.97017	9.36174	2.97133	24.5833	2.97117	1.6489															2.9705	1.35612
		2.97167	0.111103	2.97183	0.273228	2.97167	-1.78576	2.97267	0.192165	2.97283	0.377655	2.97183	36.6344	2.97183	9.39512	2.973	24.6797	2.97283	1.66845															2.97217	1.3833
		2.97333	0.117302	2.9735	0.290871	2.97333	-1.76716	2.97433	0.187874	2.9745	0.388145	2.9735	36.5772	2.9735	9.40561	2.97467	24.7693	2.9745	1.66512															2.97383	1.41287
		2.975	0.113964	2.97517	0.294685	2.975	-1.76716	2.976	0.207901	2.97617	0.390053	2.97517	36.4885	2.97517	9.40561	2.97633	24.8303	2.97617	1.67322															2.9755	1.43814
		2.97667	0.122547	2.97683	0.30756	2.97667	-1.76907	2.97767	0.228405	2.97783	0.392437	2.97683	36.406	2.97683	9.43613	2.978	24.8919	2.97783	1.68896															2.97717	1.44815
		2.97833	0.133991	2.9785	0.315666	2.97833	-1.75905	2.97933	0.2141	2.9795	0.398159	2.9785	36.345	2.9785	9.47285	2.97967	24.982	2.9795	1.71089															2.97883	1.47057
		2.98	0.124931	2.98017	0.313282	2.98	-1.74379	2.981	0.197411	2.98117	0.39053	2.98017	36.2792	2.98017	9.48954	2.98133	25.0807	2.98117	1.70755															2.9805	1.48439
		2.98167	0.123501	2.98183	0.306606	2.98167	-1.74284	2.98267	0.200748	2.98283	0.376701	2.98183	36.1977	2.98183	9.50813	2.983	25.1737	2.98283	1.69849															2.98217	1.48439
		2.98333	0.128269	2.9835	0.300407	2.98333	-1.75524	2.98433	0.2141	2.9845	0.380993	2.9835	36.1242	2.9835	9.5396	2.98467	25.2862	2.9845	1.69802															2.98383	1.46055
		2.985	0.120163	2.98517	0.283718	2.985	-1.75953	2.986	0.200272	2.98617	0.393391	2.98517	36.0451	2.98517	9.5582	2.98633	25.4121	2.98617	1.68562															2.9855	1.44148
		2.98667	0.101566	2.98683	0.25177	2.98667	-1.7662	2.98767	0.189781	2.98783	0.389099	2.98683	35.9497	2.98683	9.55725	2.988	25.5256	2.98783	1.65319															2.98717	1.44148
		2.98833	0.0896454	2.9885	0.227451	2.98833	-1.77479	2.98933	0.18692	2.9895	0.368118	2.9885	35.85	2.9885	9.56821	2.98967	25.6228	2.9895	1.63317															2.98883	1.43623
		2.99	0.0801086	2.99017	0.212669	2.99	-1.77431	2.991	0.166416	2.99117	0.358582	2.99017	35.7661	2.99017	9.59206	2.99133	25.7154	2.99117	1.63555															2.9905	1.44434
		2.99167	0.0677109	2.99183	0.195503	2.99167	-1.77765	2.99267	0.140667	2.99283	0.341892	2.99183	35.6722	2.99183	9.62114	2.993	25.8031	2.99283	1.62888															2.99217	1.46723
		2.99333	0.058651	2.9935	0.183105	2.99333	-1.78671	2.99433	0.126839	2.9945	0.322819	2.9935	35.584	2.9935	9.65595	2.99467	25.8799	2.9945	1.62554															2.99383	1.50776
		2.995	0.0610352	2.99517	0.185013	2.995	-1.78432	2.996	0.112534	2.99617	0.300407	2.99517	35.5339	2.99517	9.69362	2.99633	25.9752	2.99617	1.62554															2.9955	1.5521
		2.99667	0.0710487	2.99683	0.19598	2.99667	-1.77145	2.99767	0.0977516	2.99783	0.2985	2.99683	35.4981	2.99683	9.71031	2.998	26.0792	2.99783	1.62649															2.99717	1.58644
		2.99833	0.0801086	2.9985	0.203133	2.99833	-1.76096	2.99933	0.100136	2.9995	0.312805	2.9985	35.4667	2.9985	9.7208	2.99967	26.175	2.9995	1.62554															2.99883	1.60599
		3	0.107765	3.00017	0.221252	3	-1.76096	3.001	0.123501	3.00117	0.339985	3.00017	35.4509	3.00017	9.7599	3.00133	26.2675	3.00117	1.63746															3.0005	1.61028
		3.00167	0.132084	3.00183	0.239372	3.00167	-1.73569	3.00267	0.144005	3.00283	0.370502	3.00183	35.4466	3.00183	9.7971	3.003	26.3762	3.00283	1.66893															3.00217	1.62649
		3.00333	0.148773	3.0035	0.247478	3.00333	-1.70565	3.00433	0.17643	3.0045	0.401497	3.0035	35.4223	3.0035	9.81569	3.00467	26.4902	3.0045	1.6923															3.00383	1.65033
		3.005	0.166416	3.00517	0.261307	3.005	-1.68419	3.006	0.228882	3.00617	0.435352	3.00517	35.3823	3.00517	9.84716	3.00633	26.598	3.00617	1.72138															3.0055	1.67513
		3.00667	0.182629	3.00683	0.28944	3.00667	-1.67608	3.00767	0.264168	3.00783	0.459194	3.00683	35.3632	3.00683	9.91201	3.008	26.7086	3.00783	1.75667															3.00717	1.70135
		3.00833	0.189781	3.0085	0.30899	3.00833	-1.66702	3.00933	0.277519	3.0095	0.464439	3.0085	35.3355	3.0085	9.95731	3.00967	26.8221	3.0095	1.78862															3.00883	1.74046
		3.01	0.171661	3.01017	0.303745	3.01	-1.67322	3.011	0.287533	3.01117	0.447273	3.01017	35.2712	3.01017	9.97066	3.01133	26.9284	3.01117	1.78337															3.0105	1.79958
		3.01167	0.154495	3.01183	0.302315	3.01167	-1.69468	3.01267	0.301361	3.01283	0.444412	3.01183	35.2077	3.01183	9.99689	3.013	27.0276	3.01283	1.77288															3.01217	1.8425
		3.01333	0.148773	3.0135	0.323772	3.01333	-1.6942	3.01433	0.287056	3.0145	0.455379	3.0135	35.1677	3.0135	10.0436	3.01467	27.142	3.0145	1.78003															3.01383	1.86539
		3.015	0.143528	3.01517	0.332832	3.015	-1.69563	3.016	0.254154	3.01617	0.468254	3.01517	35.1133	3.01517	10.0632	3.01633	27.2608	3.01617	1.78337															3.0155	1.89638
		3.01667	0.138283	3.01683	0.321388	3.01667	-1.71089	3.01767	0.243187	3.01783	0.479698	3.01683	35.0432	3.01683	10.0684	3.018	27.3676	3.01783	1.77526															3.01717	1.93787
		3.01833	0.145435	3.0185	0.326633	3.01833	-1.72043	3.01933	0.237465	3.0195	0.494003	3.0185	34.9903	3.0185	10.0994	3.01967	27.4777	3.0195	1.74713															3.01883	1.98174
		3.02	0.154972	3.02017	0.340939	3.02	-1.70994	3.021	0.214577	3.02117	0.499725	3.02017	34.9627	3.02017	10.1185	3.02133	27.6036	3.02117	1.73473															3.0205	2.02274
		3.02167	0.151634	3.02183	0.339508	3.02167	-1.70994	3.02267	0.195026	3.02283	0.480175	3.02183	34.9178	3.02183	10.1166	3.023	27.7314	3.02283	1.71137															3.02217	2.09093
		3.02333	0.144005	3.0235	0.325203	3.02333	-1.72949	3.02433	0.200272	3.0245	0.451088	3.0235	34.8573	3.0235	10.118	3.02467	27.8459	3.0245	1.69992															3.02383	2.18582
		3.025	0.154018	3.02517	0.328064	3.025	-1.72663	3.026	0.21553	3.02617	0.433922	3.02517	34.8186	3.02517	10.1595	3.02633	27.9646	3.02617	1.6942															3.0255	2.2831
		3.02667	0.155926	3.02683	0.324249	3.02667	-1.71709	3.02767	0.208378	3.02783	0.41151	3.02683	34.7686	3.02683	10.1848	3.028	28.0948	3.02783	1.67179															3.02717	2.38132
		3.02833	0.118256	3.0285	0.302315	3.02833	-1.74141	3.02933	0.199318	3.0295	0.379086	3.0285	34.6899	3.0285	10.1876	3.02967	28.2092	3.0295	1.6408															3.02883	2.48194
		3.03	0.0882149	3.03017	0.281811	3.03	-1.77193	3.031	0.19455	3.03117	0.358582	3.03017	34.6141	3.03017	10.2019	3.03133	28.3256	3.03117	1.62745															3.0305	2.57826
		3.03167	0.0786781	3.03183	0.271797	3.03167	-1.7662	3.03267	0.17786	3.03283	0.356674	3.03183	34.5616	3.03183	10.2115	3.033	28.4376	3.03283	1.63651															3.03217	2.67172
		3.03333	0.0715256	3.0335	0.247002	3.03333	-1.76382	3.03433	0.152111	3.0345	0.346661	3.0335	34.5092	3.0335	10.1995	3.03467	28.5411	3.0345	1.60885															3.03383	2.75755
		3.035	0.0476837	3.03517	0.214577	3.035	-1.79148	3.036	0.117779	3.03617	0.324249	3.03517	34.4529	3.03517	10.1824	3.03633	28.6393	3.03617	1.57595															3.0355	2.841
		3.03667	0.0395775	3.03683	0.204563	3.03667	-1.80387	3.03767	0.0915527	3.03783	0.320435	3.03683	34.4205	3.03683	10.2015	3.038	28.7538	3.03783	1.58596															3.03717	2.92635
		3.03833	0.0576973	3.0385	0.199318	3.03833	-1.79768	3.03933	0.0720024	3.0395	0.331879	3.0385	34.41	3.0385	10.2258	3.03967	28.8944	3.0395	1.62125															3.03883	3.01456
		3.04	0.0715256	3.04017	0.191689	3.04	-1.7972	3.041	0.0824928	3.04117	0.350475	3.04017	34.3819	3.04017	10.2568	3.04133	29.0222	3.04117	1.63746															3.0405	3.0899
		3.04167	0.0910759	3.04183	0.198364	3.04167	-1.8177	3.04267	0.0987053	3.04283	0.362396	3.04183	34.3475	3.04183	10.3035	3.043	29.1629	3.04283	1.63364															3.04217	3.15857
		3.04333	0.115395	3.0435	0.217438	3.04333	-1.81198	3.04433	0.0944138	3.0445	0.383377	3.0435	34.3223	3.0435	10.3645	3.04467	29.3179	3.0445	1.64032															3.04383	3.23725
		3.045	0.134945	3.04517	0.220299	3.045	-1.80721	3.046	0.103474	3.04617	0.394344	3.04517	34.2884	3.04517	10.4012	3.04633	29.4647	3.04617	1.63507															3.0455	3.31926
		3.04667	0.151157	3.04683	0.207424	3.04667	-1.81293	3.04767	0.150204	3.04783	0.411034	3.04683	34.2546	3.04683	10.4399	3.048	29.5949	3.04783	1.63698															3.04717	3.38221
		3.04833	0.179768	3.0485	0.221252	3.04833	-1.79243	3.04933	0.185013	3.0495	0.421524	3.0485	34.235	3.0485	10.4885	3.04967	29.7279	3.0495	1.64652															3.04883	3.43037
		3.05	0.192642	3.05017	0.225067	3.05	-1.75095	3.051	0.184536	3.05117	0.423431	3.05017	34.2221	3.05017	10.5186	3.05133	29.8629	3.05117	1.6427															3.0505	3.49855
		3.05167	0.179768	3.05183	0.211716	3.05167	-1.72806	3.05267	0.19455	3.05283	0.426769	3.05183	34.1892	3.05183	10.5438	3.053	29.9859	3.05283	1.63603															3.05217	3.56436
		3.05333	0.17786	3.0535	0.217915	3.05333	-1.73283	3.05433	0.239372	3.0545	0.440598	3.0535	34.1506	3.0535	10.5901	3.05467	30.1166	3.0545	1.64366															3.05383	3.60441
		3.055	0.189781	3.05517	0.242233	3.055	-1.72234	3.056	0.256538	3.05617	0.472546	3.05517	34.1353	3.05517	10.6483	3.05633	30.2639	3.05617	1.67084															3.0555	3.63207
		3.05667	0.188351	3.05683	0.253201	3.05667	-1.70183	3.05767	0.25177	3.05783	0.489712	3.05683	34.0867	3.05683	10.6788	3.058	30.3998	3.05783	1.67847															3.05717	3.67212
		3.05833	0.174522	3.0585	0.247002	3.05833	-1.70994	3.05933	0.267982	3.0595	0.498772	3.0585	34.0142	3.0585	10.7074	3.05967	30.5271	3.0595	1.67036															3.05883	3.71218
		3.06	0.185966	3.06017	0.279903	3.06	-1.73092	3.061	0.287533	3.06117	0.507355	3.06017	33.9608	3.06017	10.7594	3.06133	30.6787	3.06117	1.68085															3.0605	3.73363
		3.06167	0.208378	3.06183	0.319958	3.06167	-1.72997	3.06267	0.270367	3.06283	0.513077	3.06183	33.9327	3.06183	10.8061	3.063	30.8447	3.06283	1.69611															3.06217	3.75175
		3.06333	0.195503	3.0635	0.323296	3.06333	-1.71995	3.06433	0.240803	3.0645	0.512123	3.0635	33.8836	3.0635	10.8223	3.06467	31.004	3.0645	1.70088															3.06383	3.78418
		3.065	0.179291	3.06517	0.319004	3.065	-1.71375	3.066	0.243664	3.06617	0.508785	3.06517	33.8149	3.06517	10.849	3.06633	31.157	3.06617	1.7004															3.0655	3.80659
		3.06667	0.180244	3.06683	0.332832	3.06667	-1.7066	3.06767	0.225067	3.06783	0.489712	3.06683	33.7791	3.06683	10.8895	3.068	31.3187	3.06783	1.69563															3.06717	3.81184
		3.06833	0.175476	3.0685	0.326157	3.06833	-1.70708	3.06933	0.178814	3.0695	0.463963	3.0685	33.7353	3.0685	10.9096	3.06967	31.4746	3.0695	1.67465															3.06883	3.81231
		3.07	0.157833	3.07017	0.284672	3.07	-1.73092	3.071	0.154972	3.07117	0.437737	3.07017	33.6556	3.07017	10.9229	3.07133	31.6195	3.07117	1.65462															3.0705	3.80802
		3.07167	0.138283	3.07183	0.253201	3.07167	-1.75571	3.07267	0.169277	3.07283	0.427723	3.07183	33.5784	3.07183	10.9601	3.073	31.7655	3.07283	1.65129															3.07217	3.79086
		3.07333	0.140667	3.0735	0.247002	3.07333	-1.76811	3.07433	0.161171	3.0745	0.417709	3.0735	33.5302	3.0735	11.0002	3.07467	31.9161	3.0745	1.64843															3.07383	3.76415
		3.075	0.133038	3.07517	0.231743	3.075	-1.791	3.076	0.118732	3.07617	0.386715	3.07517	33.4535	3.07517	11.0064	3.07633	32.0663	3.07617	1.62411															3.0755	3.74651
		3.07667	0.118256	3.07683	0.219822	3.07667	-1.83535	3.07767	0.101089	3.07783	0.37384	3.07683	33.3633	3.07683	11.0173	3.078	32.2261	3.07783	1.60933															3.07717	3.71838
		3.07833	0.11301	3.0785	0.240326	3.07833	-1.84917	3.07933	0.108719	3.0795	0.385284	3.0785	33.3037	3.0785	11.0564	3.07967	32.4078	3.0795	1.62268															3.07883	3.68452
		3.08	0.102997	3.08017	0.257015	3.08	-1.82247	3.081	0.105381	3.08117	0.405312	3.08017	33.2646	3.08017	11.1017	3.08133	32.589	3.08117	1.63555															3.0805	3.6664
		3.08167	0.0867844	3.08183	0.256062	3.08167	-1.81198	3.08267	0.105858	3.08283	0.406742	3.08183	33.2065	3.08183	11.1322	3.083	32.7621	3.08283	1.63364															3.08217	3.66116
		3.08333	0.0929832	3.0835	0.259399	3.08333	-1.81627	3.08433	0.129223	3.0845	0.404835	3.0835	33.1483	3.0835	11.1761	3.08467	32.9275	3.0845	1.63984															3.08383	3.64971
		3.085	0.107765	3.08517	0.282288	3.085	-1.80387	3.086	0.158787	3.08617	0.417233	3.08517	33.123	3.08517	11.2371	3.08633	33.1078	3.08617	1.66464															3.0855	3.62015
		3.08667	0.11301	3.08683	0.288486	3.08667	-1.77956	3.08767	0.173092	3.08783	0.423431	3.08683	33.0811	3.08683	11.2863	3.088	33.2937	3.08783	1.68371															3.08717	3.59917
		3.08833	0.107288	3.0885	0.275135	3.08833	-1.78146	3.08933	0.18549	3.0895	0.421524	3.0885	33.0153	3.0885	11.3368	3.08967	33.4806	3.0895	1.68753															3.08883	3.5696
		3.09	0.114918	3.09017	0.28038	3.09	-1.79958	3.091	0.195503	3.09117	0.426769	3.09017	32.9537	3.09017	11.385	3.09133	33.6704	3.09117	1.68371															3.0905	3.5243
		3.09167	0.12064	3.09183	0.285149	3.09167	-1.79958	3.09267	0.184536	3.09283	0.432014	3.09183	32.8875	3.09183	11.4155	3.093	33.8559	3.09283	1.67084															3.09217	3.47042
		3.09333	0.105381	3.0935	0.267029	3.09333	-1.79911	3.09433	0.171661	3.0945	0.439167	3.0935	32.7945	3.0935	11.4441	3.09467	34.0328	3.0945	1.65653															3.09383	3.41988
		3.095	0.102997	3.09517	0.252247	3.095	-1.81293	3.096	0.181675	3.09617	0.445843	3.09517	32.7086	3.09517	11.5027	3.09633	34.214	3.09617	1.6551															3.0955	3.36981
		3.09667	0.116348	3.09683	0.263691	3.09667	-1.81627	3.09767	0.196457	3.09783	0.463486	3.09683	32.6467	3.09683	11.5757	3.098	34.4038	3.09783	1.66082															3.09717	3.31831
		3.09833	0.125885	3.0985	0.272274	3.09833	-1.8034	3.09933	0.204563	3.0995	0.478268	3.0985	32.5866	3.0985	11.6124	3.09967	34.5864	3.0995	1.66988															3.09883	3.29065
		3.1	0.130653	3.10017	0.272751	3.1	-1.78766	3.101	0.216484	3.10117	0.483513	3.10017	32.5203	3.10017	11.6396	3.10133	34.7614	3.10117	1.68276															3.1005	3.26157
		3.10167	0.163078	3.10183	0.299931	3.10167	-1.77145	3.10267	0.238895	3.10283	0.500202	3.10183	32.4912	3.10183	11.6882	3.103	34.9531	3.10283	1.71947															3.10217	3.23057
		3.10333	0.192642	3.1035	0.333309	3.10333	-1.73569	3.10433	0.252724	3.1045	0.515461	3.1035	32.4812	3.1035	11.734	3.10467	35.1658	3.1045	1.75095															3.10383	3.19147
		3.105	0.197887	3.10517	0.349045	3.105	-1.70565	3.106	0.263214	3.10617	0.522614	3.10517	32.4368	3.10517	11.7497	3.10633	35.3627	3.10617	1.76144															3.1055	3.15857
		3.10667	0.193119	3.10683	0.342369	3.10667	-1.69468	3.10767	0.267029	3.10783	0.517368	3.10683	32.3839	3.10683	11.7688	3.108	35.5549	3.10783	1.75762															3.10717	3.12424
		3.10833	0.198841	3.1085	0.34523	3.10833	-1.69134	3.10933	0.257015	3.1095	0.519753	3.1085	32.3391	3.1085	11.8051	3.10967	35.7752	3.1095	1.74761															3.10883	3.08561
		3.11	0.185013	3.11017	0.337124	3.11	-1.69134	3.111	0.233173	3.11117	0.515938	3.11017	32.2738	3.11017	11.8332	3.11133	36.0284	3.11117	1.71661															3.1105	3.06273
		3.11167	0.152111	3.11183	0.303745	3.11167	-1.70469	3.11267	0.212669	3.11283	0.498295	3.11183	32.1698	3.11183	11.8566	3.113	36.2754	3.11283	1.68324															3.11217	3.04127
		3.11333	0.133514	3.1135	0.289917	3.11333	-1.72949	3.11433	0.191689	3.1145	0.483036	3.1135	32.0764	3.1135	11.8837	3.11467	36.5171	3.1145	1.66273															3.11383	3.02696
		3.115	0.123024	3.11517	0.279903	3.115	-1.72997	3.116	0.160694	3.11617	0.474453	3.11517	32.0153	3.11517	11.9119	3.11633	36.7684	3.11617	1.6427															3.1155	3.0117
		3.11667	0.10252	3.11683	0.266075	3.11667	-1.72853	3.11767	0.134945	3.11783	0.454426	3.11683	31.9428	3.11683	11.9267	3.118	37.0193	3.11783	1.60122															3.11717	3.01361
		3.11833	0.0958443	3.1185	0.248432	3.11833	-1.74427	3.11933	0.131607	3.1195	0.442982	3.1185	31.8546	3.1185	11.9534	3.11967	37.262	3.1195	1.58548															3.11883	3.01695
		3.12	0.126839	3.12017	0.248909	3.12	-1.74284	3.121	0.137806	3.12117	0.455856	3.12017	31.7922	3.12017	12.001	3.12133	37.5113	3.12117	1.60646															3.1205	2.99501
		3.12167	0.154495	3.12183	0.246048	3.12167	-1.7271	3.12267	0.134468	3.12283	0.473499	3.12183	31.7473	3.12183	12.0416	3.123	37.7741	3.12283	1.6098															3.12217	2.97022
		3.12333	0.15974	3.1235	0.239372	3.12333	-1.73044	3.12433	0.139236	3.1245	0.472546	3.1235	31.6834	3.1235	12.0821	3.12467	38.0564	3.1245	1.59979															3.12383	2.94638
		3.125	0.166893	3.12517	0.253677	3.125	-1.75619	3.126	0.153065	3.12617	0.472069	3.12517	31.6124	3.12517	12.1441	3.12633	38.3592	3.12617	1.61982															3.1255	2.92444
		3.12667	0.183582	3.12683	0.280857	3.12667	-1.7457	3.12767	0.158787	3.12783	0.487328	3.12683	31.5709	3.12683	12.2032	3.128	38.6825	3.12783	1.66845															3.12717	2.89488
		3.12833	0.185966	3.1285	0.28944	3.12833	-1.71185	3.12933	0.153542	3.1295	0.498295	3.1285	31.5371	3.1285	12.2428	3.12967	39	3.1295	1.69039															3.12883	2.8677
		3.13	0.172615	3.13017	0.291348	3.13	-1.70803	3.131	0.150204	3.13117	0.489235	3.13017	31.4908	3.13017	12.2747	3.13133	39.3138	3.13117	1.68276															3.1305	2.84433
		3.13167	0.166893	3.13183	0.313282	3.13167	-1.72138	3.13267	0.13876	3.13283	0.481606	3.13183	31.4488	3.13183	12.3076	3.133	39.6523	3.13283	1.6942															3.13217	2.81906
		3.13333	0.159264	3.1335	0.31805	3.13333	-1.72186	3.13433	0.1297	3.1345	0.490189	3.1335	31.4016	3.1335	12.3229	3.13467	40.0105	3.1345	1.70803															3.13383	2.8019
		3.135	0.145435	3.13517	0.289917	3.135	-1.71423	3.136	0.13113	3.13617	0.481129	3.13517	31.3468	3.13517	12.3391	3.13633	40.3767	3.13617	1.69563															3.1355	2.80046
		3.13667	0.142097	3.13683	0.270367	3.13667	-1.73378	3.13767	0.156879	3.13783	0.473022	3.13683	31.2848	3.13683	12.3844	3.138	40.7586	3.13783	1.68514															3.13717	2.79379
		3.13833	0.135422	3.1385	0.27132	3.13833	-1.74427	3.13933	0.162125	3.1395	0.457764	3.1385	31.2328	3.1385	12.4321	3.13967	41.1739	3.1395	1.68276															3.13883	2.77328
		3.14	0.115871	3.14017	0.277996	3.14	-1.75047	3.141	0.153065	3.14117	0.448227	3.14017	31.158	3.14017	12.4588	3.14133	41.6021	3.14117	1.67704															3.1405	2.76852
		3.14167	0.0958443	3.14183	0.26083	3.14167	-1.76287	3.14267	0.149727	3.14283	0.421524	3.14183	31.064	3.14183	12.485	3.143	42.0351	3.14283	1.64461															3.14217	2.76661
		3.14333	0.0925064	3.1435	0.251293	3.14333	-1.78289	3.14433	0.162125	3.1445	0.397682	3.1435	30.9882	3.1435	12.5189	3.14467	42.4867	3.1445	1.62983															3.14383	2.74277
		3.145	0.0863075	3.14517	0.260353	3.145	-1.79195	3.146	0.163555	3.14617	0.391483	3.14517	30.9172	3.14517	12.5246	3.14633	42.9683	3.14617	1.63364															3.1455	2.71559
		3.14667	0.0748634	3.14683	0.259399	3.14667	-1.79529	3.14767	0.152111	3.14783	0.38147	3.14683	30.8218	3.14683	12.5108	3.148	43.4747	3.14783	1.62315															3.14717	2.70796
		3.14833	0.0805855	3.1485	0.257015	3.14833	-1.80817	3.14933	0.170708	3.1495	0.385284	3.1485	30.724	3.1485	12.5237	3.14967	44.0164	3.1495	1.62029															3.14883	2.71225
		3.15	0.106335	3.15017	0.259399	3.15	-1.80292	3.151	0.192642	3.15117	0.394821	3.15017	30.664	3.15017	12.5623	3.15133	44.5938	3.15117	1.64747															3.1505	2.70462
		3.15167	0.113487	3.15183	0.254631	3.15167	-1.78814	3.15267	0.191212	3.15283	0.396252	3.15183	30.602	3.15183	12.5914	3.153	45.1865	3.15283	1.67561															3.15217	2.70414
		3.15333	0.101089	3.1535	0.245094	3.15333	-1.78385	3.15433	0.174522	3.1545	0.3829	3.1535	30.5147	3.1535	12.6181	3.15467	45.7864	3.1545	1.6818															3.15383	2.72226
		3.155	0.114441	3.15517	0.244617	3.155	-1.78003	3.156	0.158787	3.15617	0.380516	3.15517	30.4427	3.15517	12.6758	3.15633	46.4258	3.15617	1.69325															3.1555	2.72417
		3.15667	0.124454	3.15683	0.252247	3.15667	-1.76191	3.15767	0.142097	3.15783	0.392914	3.15683	30.4046	3.15683	12.7382	3.158	47.1187	3.15783	1.71661															3.15717	2.70653
		3.15833	0.116348	3.1585	0.248432	3.15833	-1.75571	3.15933	0.117779	3.1595	0.377178	3.1585	30.3488	3.1585	12.7707	3.15967	47.8454	3.1595	1.71661															3.15883	2.67315
		3.16	0.0872612	3.16017	0.232697	3.16	-1.78194	3.161	0.11301	3.16117	0.348568	3.16017	30.2777	3.16017	12.795	3.16133	48.6159	3.16117	1.69086															3.1605	2.64359
		3.16167	0.0805855	3.16183	0.242233	3.16167	-1.79911	3.16267	0.137806	3.16283	0.358105	3.16183	30.2291	3.16183	12.8355	3.163	49.4704	3.16283	1.70231															3.16217	2.60639
		3.16333	0.0834465	3.1635	0.252724	3.16333	-1.77908	3.16433	0.151634	3.1645	0.37384	3.1635	30.2014	3.1635	12.8675	3.16467	50.4031	3.1645	1.70851															3.16383	2.56777
		3.165	0.0696182	3.16517	0.256538	3.165	-1.76954	3.166	0.173569	3.16617	0.388622	3.16517	30.148	3.16517	12.887	3.16633	51.3725	3.16617	1.70088															3.1655	2.53057
		3.16667	0.0715256	3.16683	0.266075	3.16667	-1.77717	3.16767	0.189781	3.16783	0.401497	3.16683	30.0756	3.16683	12.9189	3.168	52.4006	3.16783	1.69373															3.16717	2.49243
		3.16833	0.0772476	3.1685	0.276566	3.16833	-1.77526	3.16933	0.193119	3.1695	0.421047	3.1685	30.0059	3.1685	12.9495	3.16967	53.5049	3.1695	1.70565															3.16883	2.46096
		3.17	0.0867844	3.17017	0.270844	3.17	-1.75333	3.171	0.186443	3.17117	0.423908	3.17017	29.9339	3.17017	12.9647	3.17133	54.6741	3.17117	1.719															3.1705	2.44856
		3.17167	0.0891685	3.17183	0.263691	3.17167	-1.74427	3.17267	0.183105	3.17283	0.418186	3.17183	29.8495	3.17183	12.9833	3.173	55.8929	3.17283	1.72281															3.17217	2.4333
		3.17333	0.108242	3.1735	0.275135	3.17333	-1.75095	3.17433	0.192642	3.1745	0.432491	3.1735	29.7718	3.1735	13.0219	3.17467	57.1947	3.1745	1.75381															3.17383	2.4004
		3.175	0.127316	3.17517	0.275612	3.175	-1.75619	3.176	0.184059	3.17617	0.425339	3.17517	29.6955	3.17517	13.0467	3.17633	58.6081	3.17617	1.78146															3.1755	2.37417
		3.17667	0.120163	3.17683	0.25177	3.17667	-1.76239	3.17767	0.188351	3.17783	0.402451	3.17683	29.6025	3.17683	13.0539	3.178	60.1091	3.17783	1.81246															3.17717	2.35701
		3.17833	0.119686	3.1785	0.241756	3.17833	-1.76287	3.17933	0.204086	3.1795	0.401497	3.1785	29.5238	3.1785	13.0744	3.17967	61.6984	3.1795	1.83678															3.17883	2.33269
		3.18	0.122547	3.18017	0.25034	3.18	-1.76239	3.181	0.198841	3.18117	0.42963	3.18017	29.4523	3.18017	13.1087	3.18133	63.4003	3.18117	1.86205															3.1805	2.27594
		3.18167	0.104904	3.18183	0.239849	3.18167	-1.75953	3.18267	0.18549	3.18283	0.440598	3.18183	29.3713	3.18183	13.124	3.183	65.2037	3.18283	1.85156															3.18217	2.22349
		3.18333	0.0767708	3.1835	0.221252	3.18333	-1.76048	3.18433	0.190258	3.1845	0.433922	3.1835	29.2788	3.1835	13.1502	3.18467	67.0934	3.1845	1.83201															3.18383	2.18439
		3.185	0.0710487	3.18517	0.23365	3.185	-1.75142	3.186	0.201702	3.18617	0.454903	3.18517	29.2077	3.18517	13.1869	3.18633	69.0961	3.18617	1.82676															3.1855	2.13718
		3.18667	0.0796318	3.18683	0.254154	3.18667	-1.73855	3.18767	0.188828	3.18783	0.476837	3.18683	29.1429	3.18683	13.2198	3.188	71.2094	3.18783	1.8034															3.18717	2.08378
		3.18833	0.0758171	3.1885	0.258446	3.18833	-1.75142	3.18933	0.174999	3.1895	0.490189	3.1885	29.0532	3.1885	13.2451	3.18967	73.4138	3.1895	1.78337															3.18883	2.05803
		3.19	0.0782013	3.19017	0.259399	3.19	-1.76668	3.191	0.178814	3.19117	0.480175	3.19017	28.9593	3.19017	13.278	3.19133	75.7246	3.19117	1.76287															3.1905	2.03609
		3.19167	0.106335	3.19183	0.271797	3.19167	-1.76811	3.19267	0.183105	3.19283	0.48542	3.19183	28.8811	3.19183	13.3209	3.193	78.1755	3.19283	1.76525															3.19217	1.99938
		3.19333	0.126839	3.1935	0.26989	3.19333	-1.76001	3.19433	0.165939	3.1945	0.480175	3.1935	28.7957	3.1935	13.35	3.19467	80.7509	3.1945	1.74236															3.19383	1.95169
		3.195	0.113964	3.19517	0.227928	3.195	-1.78432	3.196	0.154495	3.19617	0.450611	3.19517	28.6932	3.19517	13.3743	3.19633	83.427	3.19617	1.70326															3.1955	1.91784
		3.19667	0.106335	3.19683	0.196457	3.19667	-1.80912	3.19767	0.150204	3.19783	0.432491	3.19683	28.604	3.19683	13.4029	3.198	86.2212	3.19783	1.69945															3.19717	1.88971
		3.19833	0.0987053	3.1985	0.182629	3.19833	-1.80006	3.19933	0.142097	3.1995	0.416756	3.1985	28.5268	3.1985	13.4277	3.19967	89.139	3.1995	1.70088															3.19883	1.84488
		3.2	0.087738	3.20017	0.169277	3.2	-1.78003	3.201	0.149727	3.20117	0.41914	3.20017	28.43	3.20017	13.4449	3.20133	92.1535	3.20117	1.71471															3.2005	1.80721
		3.20167	0.0882149	3.20183	0.16737	3.20167	-1.76573	3.20267	0.171661	3.20283	0.424385	3.20183	28.3399	3.20183	13.4788	3.203	95.2578	3.20283	1.74046															3.20217	1.78623
		3.20333	0.105381	3.2035	0.187874	3.20333	-1.75428	3.20433	0.188351	3.2045	0.439167	3.2035	28.2755	3.2035	13.5188	3.20467	98.5031	3.2045	1.78814															3.20383	1.76191
		3.205	0.123501	3.20517	0.223637	3.205	-1.72663	3.206	0.18549	3.20617	0.449657	3.20517	28.2111	3.20517	13.555	3.20633	101.88	3.20617	1.83535															3.2055	1.72615
		3.20667	0.128269	3.20683	0.26083	3.20667	-1.71185	3.20767	0.199795	3.20783	0.452995	3.20683	28.1305	3.20683	13.6003	3.208	105.376	3.20783	1.84679															3.20717	1.68467
		3.20833	0.154972	3.2085	0.2985	3.20833	-1.71947	3.20933	0.227928	3.2095	0.460625	3.2085	28.0523	3.2085	13.6514	3.20967	109.008	3.2095	1.84679															3.20883	1.647
		3.21	0.174999	3.21017	0.321388	3.21	-1.7271	3.211	0.235558	3.21117	0.468731	3.21017	27.9932	3.21017	13.6948	3.21133	112.797	3.21117	1.83773															3.2105	1.60503
		3.21167	0.171185	3.21183	0.315666	3.21167	-1.74856	3.21267	0.235558	3.21283	0.464916	3.21183	27.9088	3.21183	13.7177	3.213	116.751	3.21283	1.82295															3.21217	1.56498
		3.21333	0.166416	3.2135	0.298023	3.21333	-1.77574	3.21433	0.242233	3.2145	0.460625	3.2135	27.8029	3.2135	13.7472	3.21467	120.833	3.2145	1.81103															3.21383	1.54257
		3.215	0.18549	3.21517	0.28038	3.215	-1.78957	3.216	0.246525	3.21617	0.463009	3.21517	27.7014	3.21517	13.7768	3.21633	125.051	3.21617	1.79005															3.2155	1.52493
		3.21667	0.188828	3.21683	0.243187	3.21667	-1.78242	3.21767	0.22459	3.21783	0.461578	3.21683	27.5927	3.21683	13.7858	3.218	129.374	3.21783	1.77526															3.21717	1.49822
		3.21833	0.169754	3.2185	0.196934	3.21833	-1.77765	3.21933	0.198841	3.2195	0.455379	3.2185	27.473	3.2185	13.7959	3.21967	133.804	3.2195	1.76239															3.21883	1.47152
		3.22	0.167847	3.22017	0.178814	3.22	-1.78576	3.221	0.188351	3.22117	0.454903	3.22017	27.369	3.22017	13.823	3.22133	138.342	3.22117	1.7662															3.2205	1.44339
		3.22167	0.185013	3.22183	0.188828	3.22167	-1.77622	3.22267	0.1688	3.22283	0.459671	3.22183	27.2985	3.22183	13.8564	3.223	142.955	3.22283	1.7662															3.22217	1.41716
		3.22333	0.172138	3.2235	0.198841	3.22333	-1.75905	3.22433	0.153065	3.2245	0.440121	3.2235	27.2083	3.2235	13.8702	3.22467	147.616	3.2245	1.74332															3.22383	1.38092
		3.225	0.140667	3.22517	0.208378	3.225	-1.76716	3.226	0.162125	3.22617	0.442028	3.22517	27.1001	3.22517	13.8922	3.22633	152.317	3.22617	1.74379															3.2255	1.34706
		3.22667	0.137806	3.22683	0.241756	3.22667	-1.76954	3.22767	0.191689	3.22783	0.462055	3.22683	27.0247	3.22683	13.947	3.228	157.084	3.22783	1.77336															3.22717	1.3113
		3.22833	0.143051	3.2285	0.261307	3.22833	-1.75285	3.22933	0.196457	3.2295	0.473022	3.2285	26.9628	3.2285	14.0004	3.22967	161.878	3.2295	1.79672															3.22883	1.29128
		3.23	0.124454	3.23017	0.253201	3.23	-1.74904	3.231	0.194073	3.23117	0.442028	3.23017	26.8722	3.23017	14.029	3.23133	166.642	3.23117	1.78051															3.2305	1.28555
		3.23167	0.108719	3.23183	0.244617	3.23167	-1.77336	3.23267	0.198841	3.23283	0.420094	3.23183	26.7696	3.23183	14.0591	3.233	171.36	3.23283	1.77145															3.23217	1.266
		3.23333	0.110149	3.2335	0.246525	3.23333	-1.78385	3.23433	0.185966	3.2345	0.425339	3.2335	26.6852	3.2335	14.081	3.23467	176.027	3.2345	1.77479															3.23383	1.24025
		3.235	0.0977516	3.23517	0.232697	3.235	-1.77574	3.236	0.171185	3.23617	0.414848	3.23517	26.5989	3.23517	14.0829	3.23633	180.59	3.23617	1.76907															3.2355	1.21975
		3.23667	0.0786781	3.23683	0.206947	3.23667	-1.77813	3.23767	0.171661	3.23783	0.385761	3.23683	26.5021	3.23683	14.0724	3.238	185.015	3.23783	1.74618															3.23717	1.20497
		3.23833	0.0734329	3.2385	0.210285	3.23833	-1.7848	3.23933	0.194073	3.2395	0.380993	3.2385	26.4339	3.2385	14.0777	3.23967	189.312	3.2395	1.75333															3.23883	1.16634
		3.24	0.0810623	3.24017	0.229359	3.24	-1.76144	3.241	0.200272	3.24117	0.407696	3.24017	26.3667	3.24017	14.0862	3.24133	193.483	3.24117	1.7767															3.2405	1.11914
		3.24167	0.0691414	3.24183	0.234127	3.24167	-1.73473	3.24267	0.194073	3.24283	0.417709	3.24183	26.2766	3.24183	14.0815	3.243	197.505	3.24283	1.78242															3.24217	1.09529
		3.24333	0.0629425	3.2435	0.226974	3.24333	-1.74379	3.24433	0.204086	3.2445	0.426769	3.2435	26.1912	3.2435	14.0901	3.24467	201.357	3.2445	1.79815															3.24383	1.08957
		3.245	0.0839233	3.24517	0.239372	3.245	-1.75858	3.246	0.200272	3.24617	0.436306	3.24517	26.1307	3.24517	14.1234	3.24633	205.047	3.24617	1.82295															3.2455	1.08099
		3.24667	0.10252	3.24683	0.246048	3.24667	-1.76573	3.24767	0.17643	3.24783	0.45681	3.24683	26.0468	3.24683	14.1492	3.248	208.558	3.24783	1.83439															3.24717	1.08147
		3.24833	0.113487	3.2485	0.245571	3.24833	-1.76811	3.24933	0.164509	3.2495	0.472546	3.2485	25.938	3.2485	14.1745	3.24967	211.867	3.2495	1.83153															3.24883	1.10054
		3.25	0.136375	3.25017	0.257492	3.25	-1.77526	3.251	0.169754	3.25117	0.482082	3.25017	25.8422	3.25017	14.2193	3.25133	214.989	3.25117	1.84584															3.2505	1.12247
		3.25167	0.157356	3.25183	0.266075	3.25167	-1.7724	3.25267	0.179768	3.25283	0.493526	3.25183	25.7554	3.25183	14.2622	3.253	217.927	3.25283	1.87397															3.25217	1.13153
		3.25333	0.163078	3.2535	0.258923	3.25333	-1.75714	3.25433	0.190258	3.2545	0.500679	3.2535	25.6681	3.2535	14.297	3.25467	220.678	3.2545	1.88875															3.25383	1.14584
		3.255	0.154495	3.25517	0.251293	3.255	-1.7395	3.256	0.202656	3.25617	0.512123	3.25517	25.579	3.25517	14.3394	3.25633	223.262	3.25617	1.88208															3.2555	1.16825
		3.25667	0.153065	3.25683	0.247478	3.25667	-1.73044	3.25767	0.200272	3.25783	0.510693	3.25683	25.5136	3.25683	14.3695	3.258	225.719	3.25783	1.88446															3.25717	1.1735
		3.25833	0.127792	3.2585	0.232697	3.25833	-1.7395	3.25933	0.185013	3.2595	0.491142	3.2585	25.4259	3.2585	14.3681	3.25967	228.044	3.2595	1.88255															3.25883	1.15824
		3.26	0.0891685	3.26017	0.204086	3.26	-1.7662	3.261	0.193119	3.26117	0.47636	3.26017	25.3253	3.26017	14.359	3.26133	230.235	3.26117	1.88446															3.2605	1.14822
		3.26167	0.0724792	3.26183	0.208855	3.26167	-1.76525	3.26267	0.206947	3.26283	0.481606	3.26183	25.2452	3.26183	14.3805	3.263	232.308	3.26283	1.88446															3.26217	1.14155
		3.26333	0.0805855	3.2635	0.22316	3.26333	-1.74236	3.26433	0.190258	3.2645	0.477791	3.2635	25.1613	3.2635	14.41	3.26467	234.29	3.2645	1.87063															3.26383	1.13058
		3.265	0.0829697	3.26517	0.216484	3.265	-1.73855	3.266	0.170231	3.26617	0.45681	3.26517	25.0554	3.26517	14.4162	3.26633	236.152	3.26617	1.85537															3.2655	1.10817
		3.26667	0.0839233	3.26683	0.201225	3.26667	-1.75619	3.26767	0.172615	3.26783	0.451088	3.26683	24.9395	3.26683	14.4372	3.268	237.885	3.26783	1.85537															3.26717	1.08671
		3.26833	0.117779	3.2685	0.204086	3.26833	-1.75047	3.26933	0.182629	3.2695	0.463486	3.2685	24.8604	3.2685	14.4825	3.26967	239.511	3.2695	1.88541															3.26883	1.08004
		3.27	0.155926	3.27017	0.218868	3.27	-1.71709	3.271	0.160217	3.27117	0.460625	3.27017	24.7927	3.27017	14.5254	3.27133	241.058	3.27117	1.88971															3.2705	1.07193
		3.27167	0.160694	3.27183	0.20647	3.27167	-1.71232	3.27267	0.143528	3.27283	0.442028	3.27183	24.6916	3.27183	14.555	3.273	242.501	3.27283	1.89114															3.27217	1.04952
		3.27333	0.151157	3.2735	0.210285	3.27333	-1.73759	3.27433	0.168324	3.2745	0.453949	3.2735	24.5996	3.2735	14.5965	3.27467	243.835	3.2745	1.92261															3.27383	1.02234
		3.275	0.154018	3.27517	0.234127	3.275	-1.73426	3.276	0.205517	3.27617	0.496387	3.27517	24.5371	3.27517	14.6432	3.27633	245.107	3.27617	1.97887															3.2755	1.00565
		3.27667	0.15831	3.27683	0.266075	3.27667	-1.70898	3.27767	0.237942	3.27783	0.514507	3.27683	24.4837	3.27683	14.6794	3.278	246.337	3.27783	1.99509															3.27717	1.0066
		3.27833	0.15974	3.2785	0.284672	3.27833	-1.70183	3.27933	0.257015	3.2795	0.514507	3.2785	24.4117	3.2785	14.7138	3.27967	247.509	3.2795	1.98317															3.27883	1.00708
		3.28	0.173092	3.28017	0.304222	3.28	-1.70851	3.281	0.274658	3.28117	0.522137	3.28017	24.3478	3.28017	14.7505	3.28133	248.604	3.28117	1.99556															3.2805	0.992775
		3.28167	0.191689	3.28183	0.31805	3.28167	-1.71137	3.28267	0.268459	3.28283	0.534534	3.28183	24.2958	3.28183	14.7719	3.283	249.673	3.28283	2.00415															3.28217	0.993729
		3.28333	0.195026	3.2835	0.30756	3.28333	-1.70994	3.28433	0.242233	3.2845	0.514507	3.2835	24.2138	3.2835	14.7734	3.28467	250.7	3.2845	1.97601															3.28383	0.995159
		3.285	0.187397	3.28517	0.301838	3.285	-1.72853	3.286	0.223637	3.28617	0.495911	3.28517	24.1137	3.28517	14.7843	3.28633	251.686	3.28617	1.9474															3.2855	0.99802
		3.28667	0.185013	3.28683	0.313282	3.28667	-1.73235	3.28767	0.213623	3.28783	0.498295	3.28683	24.0202	3.28683	14.7977	3.288	252.617	3.28783	1.95217															3.28717	0.989914
		3.28833	0.167847	3.2885	0.323772	3.28833	-1.72997	3.28933	0.204086	3.2895	0.483036	3.2885	23.9229	3.2885	14.7996	3.28967	253.531	3.2895	1.9412															3.28883	0.992298
		3.29	0.13113	3.29017	0.310898	3.29	-1.74904	3.291	0.209808	3.29117	0.471592	3.29017	23.8152	3.29017	14.8096	3.29133	254.428	3.29117	1.91498															3.2905	1.01089
		3.29167	0.115871	3.29183	0.304699	3.29167	-1.7705	3.29267	0.221729	3.29283	0.473022	3.29183	23.7379	3.29183	14.8439	3.293	255.291	3.29283	1.9083															3.29217	1.02806
		3.29333	0.120163	3.2935	0.304699	3.29333	-1.77765	3.29433	0.220299	3.2945	0.49305	3.2935	23.6745	3.2935	14.8711	3.29467	256.141	3.2945	1.91784															3.29383	1.04713
		3.295	0.126362	3.29517	0.286102	3.295	-1.77574	3.296	0.208378	3.29617	0.479698	3.29517	23.5872	3.29517	14.8811	3.29633	256.952	3.29617	1.90592															3.2955	1.05047
		3.29667	0.131607	3.29683	0.27132	3.29667	-1.79386	3.29767	0.20647	3.29783	0.457764	3.29683	23.4919	3.29683	14.8973	3.298	257.745	3.29783	1.89304															3.29717	1.06382
		3.29833	0.145435	3.2985	0.268459	3.29833	-1.80531	3.29933	0.197411	3.2995	0.454903	3.2985	23.4175	3.2985	14.9283	3.29967	258.536	3.2995	1.90783															3.29883	1.06764
		3.3	0.14782	3.30017	0.264168	3.3	-1.79338	3.301	0.175476	3.30117	0.458241	3.30017	23.3378	3.30017	14.9417	3.30133	259.288	3.30117	1.9145															3.3005	1.06621
		3.30167	0.143051	3.30183	0.249386	3.30167	-1.78432	3.30267	0.177383	3.30283	0.453472	3.30183	23.2253	3.30183	14.9484	3.303	260.01	3.30283	1.90926															3.30217	1.06335
		3.30333	0.153542	3.3035	0.253677	3.30333	-1.77574	3.30433	0.192165	3.3045	0.452518	3.3035	23.129	3.3035	14.9746	3.30467	260.735	3.3045	1.92261															3.30383	1.04904
		3.305	0.16737	3.30517	0.266075	3.305	-1.76811	3.306	0.190735	3.30617	0.4673	3.30517	23.0598	3.30517	15.0113	3.30633	261.468	3.30617	1.94407															3.3055	1.03951
		3.30667	0.15831	3.30683	0.248432	3.30667	-1.76573	3.30767	0.179768	3.30783	0.471115	3.30683	22.9883	3.30683	15.0375	3.308	262.151	3.30783	1.95694															3.30717	1.02806
		3.30833	0.148773	3.3085	0.23365	3.30833	-1.7705	3.30933	0.188351	3.3095	0.48399	3.3085	22.9182	3.3085	15.0585	3.30967	262.778	3.3095	1.95122															3.30883	1.01757
		3.31	0.152588	3.31017	0.247478	3.31	-1.76334	3.311	0.207901	3.31117	0.505924	3.31017	22.8643	3.31017	15.0943	3.31133	263.404	3.31117	1.96505															3.3105	1.00088
		3.31167	0.152588	3.31183	0.266075	3.31167	-1.74332	3.31267	0.197411	3.31283	0.505447	3.31183	22.8024	3.31183	15.1219	3.313	264.009	3.31283	1.97124															3.31217	0.985146
		3.31333	0.135422	3.3135	0.267029	3.31333	-1.73903	3.31433	0.200272	3.3145	0.494957	3.3135	22.7237	3.3135	15.1477	3.31467	264.587	3.3145	1.97411															3.31383	0.984192
		3.315	0.137329	3.31517	0.279903	3.315	-1.73903	3.316	0.23222	3.31617	0.513077	3.31517	22.6598	3.31517	15.1749	3.31633	265.161	3.31617	1.98793															3.3155	0.987053
		3.31667	0.156879	3.31683	0.299454	3.31667	-1.7066	3.31767	0.245571	3.31783	0.54884	3.31683	22.6064	3.31683	15.2168	3.318	265.779	3.31783	2.0051															3.31717	0.982285
		3.31833	0.170708	3.3185	0.295162	3.31833	-1.68324	3.31933	0.240326	3.3195	0.552654	3.3185	22.5253	3.3185	15.2574	3.31967	266.379	3.3195	2.01845															3.31883	0.97847
		3.32	0.185013	3.32017	0.277519	3.32	-1.68848	3.321	0.246048	3.32117	0.54884	3.32017	22.428	3.32017	15.2984	3.32133	266.946	3.32117	2.03323															3.3205	0.9799
		3.32167	0.205994	3.32183	0.282288	3.32167	-1.69992	3.32267	0.252724	3.32283	0.554562	3.32183	22.357	3.32183	15.3337	3.323	267.531	3.32283	2.04134															3.32217	0.967979
		3.32333	0.19455	3.3235	0.282764	3.32333	-1.70517	3.32433	0.222206	3.3245	0.545979	3.3235	22.2826	3.3235	15.3432	3.32467	268.106	3.3245	2.01607															3.32383	0.961781
		3.325	0.154495	3.32517	0.255108	3.325	-1.72758	3.326	0.199318	3.32617	0.519276	3.32517	22.1839	3.32517	15.3422	3.32633	268.645	3.32617	1.98555															3.3255	0.964165
		3.32667	0.127316	3.32683	0.243664	3.32667	-1.76477	3.32767	0.212193	3.32783	0.507355	3.32683	22.0957	3.32683	15.3542	3.328	269.166	3.32783	1.99175															3.32717	0.977516
		3.32833	0.109673	3.3285	0.272751	3.32833	-1.77002	3.32933	0.216484	3.3295	0.521183	3.3285	22.0356	3.3285	15.3852	3.32967	269.722	3.3295	2.01654															3.32883	0.979424
		3.33	0.0920296	3.33017	0.28944	3.33	-1.76191	3.331	0.187874	3.33117	0.509262	3.33017	21.9688	3.33017	15.408	3.33133	270.281	3.33117	2.01559															3.3305	0.972271
		3.33167	0.0762939	3.33183	0.26989	3.33167	-1.76716	3.33267	0.186443	3.33283	0.506878	3.33183	21.8749	3.33183	15.4347	3.333	270.792	3.33283	2.02274															3.33217	0.973225
		3.33333	0.108242	3.3335	0.264645	3.33333	-1.77431	3.33433	0.212669	3.3345	0.522137	3.3335	21.7967	3.3335	15.4772	3.33467	271.322	3.3345	2.05564															3.33383	0.972748
		3.335	0.134468	3.33517	0.269413	3.335	-1.7643	3.336	0.210285	3.33617	0.530243	3.33517	21.7295	3.33517	15.5115	3.33633	271.871	3.33617	2.07806															3.3355	0.96941
		3.33667	0.133991	3.33683	0.257969	3.33667	-1.76239	3.33767	0.185966	3.33783	0.511169	3.33683	21.6403	3.33683	15.5253	3.338	272.394	3.33783	2.04945															3.33717	0.955105
		3.33833	0.130653	3.3385	0.227928	3.33833	-1.78289	3.33933	0.182629	3.3395	0.491619	3.3385	21.5468	3.3385	15.5354	3.33967	272.905	3.3395	2.01654															3.33883	0.948906
		3.34	0.136375	3.34017	0.213146	3.34	-1.8034	3.341	0.186443	3.34117	0.49448	3.34017	21.4758	3.34017	15.5444	3.34133	273.446	3.34117	2.00891															3.3405	0.949383
		3.34167	0.133038	3.34183	0.205517	3.34167	-1.82247	3.34267	0.174046	3.34283	0.500679	3.34183	21.4014	3.34183	15.5501	3.343	274.016	3.34283	2.00033															3.34217	0.965118
		3.34333	0.114441	3.3435	0.19455	3.34333	-1.83201	3.34433	0.174999	3.3445	0.510216	3.3435	21.3165	3.3435	15.5668	3.34467	274.553	3.3445	1.99318															3.34383	0.977039
		3.345	0.130653	3.34517	0.211239	3.345	-1.82533	3.346	0.176907	3.34617	0.515938	3.34517	21.2541	3.34517	15.6112	3.34633	275.101	3.34617	1.99175															3.3455	0.9799
		3.34667	0.145912	3.34683	0.224113	3.34667	-1.81484	3.34767	0.162125	3.34783	0.517845	3.34683	21.2002	3.34683	15.6503	3.348	275.661	3.34783	2.00224															3.34717	0.966072
		3.34833	0.142097	3.3485	0.211716	3.34833	-1.81103	3.34933	0.150681	3.3495	0.520706	3.3485	21.1272	3.3485	15.677	3.34967	276.197	3.3495	2.0113															3.34883	0.952244
		3.35	0.137806	3.35017	0.207424	3.35	-1.80912	3.351	0.165939	3.35117	0.534058	3.35017	21.0505	3.35017	15.7166	3.35133	276.715	3.35117	2.04659															3.3505	0.942707
		3.35167	0.148773	3.35183	0.22459	3.35167	-1.78385	3.35267	0.178337	3.35283	0.549793	3.35183	21.0204	3.35183	15.7566	3.353	277.277	3.35283	2.08664															3.35217	0.932693
		3.35333	0.144482	3.3535	0.238419	3.35333	-1.7643	3.35433	0.170231	3.3545	0.548363	3.3535	20.9818	3.3535	15.7747	3.35467	277.88	3.3545	2.11048															3.35383	0.918865
		3.355	0.116348	3.35517	0.212193	3.355	-1.76287	3.356	0.172615	3.35617	0.54121	3.35517	20.9017	3.35517	15.7828	3.35633	278.455	3.35617	2.10714															3.3555	0.913143
		3.35667	0.109196	3.35683	0.193596	3.35667	-1.76573	3.35767	0.200272	3.35783	0.571251	3.35683	20.833	3.35683	15.8072	3.358	279.031	3.35783	2.12288															3.35717	0.923157
		3.35833	0.125408	3.3585	0.199795	3.35833	-1.74999	3.35933	0.213146	3.3595	0.60463	3.3585	20.7896	3.3585	15.8281	3.35967	279.662	3.3595	2.13861															3.35883	0.930309
		3.36	0.128269	3.36017	0.202656	3.36	-1.73569	3.361	0.210762	3.36117	0.605106	3.36017	20.7262	3.36017	15.831	3.36133	280.321	3.36117	2.11811															3.3605	0.93317
		3.36167	0.114441	3.36183	0.195503	3.36167	-1.74332	3.36267	0.214577	3.36283	0.585556	3.36183	20.6122	3.36183	15.8434	3.363	280.937	3.36283	2.09618															3.36217	0.925064
		3.36333	0.110626	3.3635	0.196934	3.36333	-1.73616	3.36433	0.228882	3.3645	0.598431	3.3635	20.5173	3.3635	15.8844	3.36467	281.552	3.3645	2.11191															3.36383	0.927925
		3.365	0.107765	3.36517	0.211239	3.365	-1.70231	3.366	0.231266	3.36617	0.612736	3.36517	20.4535	3.36517	15.923	3.36633	282.193	3.36617	2.14624															3.3655	0.935078
		3.36667	0.0963211	3.36683	0.226974	3.36667	-1.69039	3.36767	0.223637	3.36783	0.592709	3.36683	20.3824	3.36683	15.9502	3.368	282.822	3.36783	2.15435															3.36717	0.936508
		3.36833	0.0944138	3.3685	0.248432	3.36833	-1.70422	3.36933	0.220776	3.3695	0.565529	3.3685	20.2985	3.3685	15.9941	3.36967	283.43	3.3695	2.1677															3.36883	0.931263
		3.37	0.103951	3.37017	0.260353	3.37	-1.70565	3.371	0.214577	3.37117	0.560284	3.37017	20.2355	3.37017	16.0322	3.37133	284.028	3.37117	2.18391															3.3705	0.93317
		3.37167	0.105381	3.37183	0.25177	3.37167	-1.6942	3.37267	0.201702	3.37283	0.558376	3.37183	20.195	3.37183	16.0618	3.373	284.637	3.37283	2.17533															3.37217	0.95129
		3.37333	0.0915527	3.3735	0.226021	3.37333	-1.72329	3.37433	0.180721	3.3745	0.528336	3.3735	20.1468	3.3735	16.0875	3.37467	285.243	3.3745	2.14386															3.37383	0.962734
		3.375	0.0772476	3.37517	0.2141	3.375	-1.77193	3.376	0.162601	3.37617	0.502586	3.37517	20.0977	3.37517	16.1114	3.37633	285.884	3.37617	2.12908															3.3755	0.964165
		3.37667	0.0634193	3.37683	0.202179	3.37667	-1.79243	3.37767	0.144482	3.37783	0.501156	3.37683	20.0243	3.37683	16.1161	3.378	286.55	3.37783	2.13099															3.37717	0.973225
		3.37833	0.0400543	3.3785	0.180244	3.37833	-1.80149	3.37933	0.143528	3.3795	0.51403	3.3785	19.9351	3.3785	16.1071	3.37967	287.186	3.3795	2.12097															3.37883	0.98896
		3.38	0.0247955	3.38017	0.1688	3.38	-1.81389	3.381	0.141144	3.38117	0.527859	3.38017	19.8588	3.38017	16.1338	3.38133	287.815	3.38117	2.1224															3.3805	0.998497
		3.38167	0.0300407	3.38183	0.173092	3.38167	-1.82581	3.38267	0.132561	3.38283	0.534058	3.38183	19.7992	3.38183	16.1834	3.383	288.471	3.38283	2.13957															3.38217	0.992298
		3.38333	0.0495911	3.3835	0.174046	3.38333	-1.81484	3.38433	0.126362	3.3845	0.530243	3.3835	19.7282	3.3835	16.2272	3.38467	289.124	3.3845	2.14386															3.38383	0.986576
		3.385	0.0772476	3.38517	0.17786	3.385	-1.80244	3.386	0.138283	3.38617	0.535011	3.38517	19.6381	3.38517	16.2787	3.38633	289.718	3.38617	2.15006															3.3855	0.984192
		3.38667	0.118256	3.38683	0.204086	3.38667	-1.77288	3.38767	0.14782	3.38783	0.549316	3.38683	19.5851	3.38683	16.355	3.388	290.3	3.38783	2.17295															3.38717	0.983238
		3.38833	0.144482	3.3885	0.231743	3.38833	-1.74141	3.38933	0.134945	3.3895	0.554085	3.3885	19.5556	3.3885	16.4108	3.38967	290.91	3.3895	2.19345															3.38883	0.986576
		3.39	0.15831	3.39017	0.24128	3.39	-1.72997	3.391	0.132084	3.39117	0.552654	3.39017	19.5026	3.39017	16.4399	3.39133	291.528	3.39117	2.19488															3.3905	0.995636
		3.39167	0.175476	3.39183	0.261784	3.39167	-1.72329	3.39267	0.163078	3.39283	0.581264	3.39183	19.4378	3.39183	16.4819	3.393	292.121	3.39283	2.21014															3.39217	1.01233
		3.39333	0.195503	3.3935	0.295639	3.39333	-1.70326	3.39433	0.199318	3.3945	0.626087	3.3935	19.3963	3.3935	16.5286	3.39467	292.728	3.3945	2.24161															3.39383	1.02329
		3.395	0.203133	3.39517	0.317574	3.395	-1.69134	3.396	0.220299	3.39617	0.650406	3.39517	19.3563	3.39517	16.5586	3.39633	293.359	3.39617	2.25163															3.3955	1.03617
		3.39667	0.187874	3.39683	0.313759	3.39667	-1.71518	3.39767	0.244617	3.39783	0.647068	3.39683	19.2838	3.39683	16.5739	3.398	293.985	3.39783	2.24113															3.39717	1.05
		3.39833	0.18692	3.3985	0.312805	3.39833	-1.73426	3.39933	0.27132	3.3995	0.640392	3.3985	19.2161	3.3985	16.6221	3.39967	294.61	3.3995	2.24495															3.39883	1.06192
		3.4	0.175476	3.40017	0.311375	3.4	-1.73521	3.401	0.273228	3.40117	0.627041	3.40017	19.1565	3.40017	16.6745	3.40133	295.223	3.40117	2.24733															3.4005	1.06859
		3.40167	0.14019	3.40183	0.282288	3.40167	-1.75095	3.40267	0.247955	3.40283	0.581741	3.40183	19.0749	3.40183	16.6941	3.403	295.815	3.40283	2.23637															3.40217	1.0705
		3.40333	0.113964	3.4035	0.257015	3.40333	-1.78337	3.40433	0.237942	3.4045	0.547886	3.4035	18.9896	3.4035	16.7222	3.40467	296.38	3.4045	2.2378															3.40383	1.07861
		3.405	0.105381	3.40517	0.252247	3.405	-1.79052	3.406	0.222206	3.40617	0.546932	3.40517	18.9347	3.40517	16.7675	3.40633	296.926	3.40617	2.26021															3.4055	1.08576
		3.40667	0.102043	3.40683	0.243664	3.40667	-1.77526	3.40767	0.199795	3.40783	0.562668	3.40683	18.8961	3.40683	16.8171	3.408	297.478	3.40783	2.27165															3.40717	1.08814
		3.40833	0.0925064	3.4085	0.218391	3.40833	-1.76907	3.40933	0.180721	3.4095	0.570297	3.4085	18.837	3.4085	16.8614	3.40967	297.994	3.4095	2.26641															3.40883	1.09673
		3.41	0.0972748	3.41017	0.210285	3.41	-1.77908	3.411	0.177383	3.41117	0.586987	3.41017	18.7721	3.41017	16.9134	3.41133	298.516	3.41117	2.27118															3.4105	1.10102
		3.41167	0.108242	3.41183	0.231266	3.41167	-1.76716	3.41267	0.17786	3.41283	0.611305	3.41183	18.7178	3.41183	16.9601	3.413	299.049	3.41283	2.28262															3.41217	1.09959
		3.41333	0.0963211	3.4135	0.236988	3.41333	-1.75762	3.41433	0.165939	3.4145	0.618935	3.4135	18.6424	3.4135	16.9673	3.41467	299.562	3.4145	2.26927															3.41383	1.09291
		3.415	0.0772476	3.41517	0.228882	3.415	-1.77574	3.416	0.164509	3.41617	0.613689	3.41517	18.5504	3.41517	16.9773	3.41633	300.044	3.41617	2.25115															3.4155	1.09673
		3.41667	0.0705719	3.41683	0.231743	3.41667	-1.79195	3.41767	0.15974	3.41783	0.609875	3.41683	18.4741	3.41683	17.005	3.418	300.519	3.41783	2.25687															3.41717	1.09959
		3.41833	0.0596046	3.4185	0.242233	3.41833	-1.79577	3.41933	0.15831	3.4195	0.602722	3.4185	18.404	3.4185	17.0264	3.41967	300.98	3.4195	2.2645															3.41883	1.09529
		3.42	0.043869	3.42017	0.23365	3.42	-1.79958	3.421	0.154495	3.42117	0.577927	3.42017	18.3249	3.42017	17.0407	3.42133	301.393	3.42117	2.25544															3.4205	1.10292
		3.42167	0.0305176	3.42183	0.227451	3.42167	-1.81723	3.42267	0.160217	3.42283	0.55933	3.42183	18.2571	3.42183	17.0774	3.423	301.78	3.42283	2.24829															3.42217	1.12486
		3.42333	0.0400543	3.4235	0.247478	3.42333	-1.81627	3.42433	0.153065	3.4245	0.562668	3.4235	18.2137	3.4235	17.1523	3.42467	302.165	3.4245	2.2583															3.42383	1.14393
		3.425	0.0557899	3.42517	0.25177	3.425	-1.7972	3.426	0.152588	3.42617	0.554562	3.42517	18.1565	3.42517	17.2224	3.42633	302.532	3.42617	2.26355															3.4255	1.14012
		3.42667	0.0638962	3.42683	0.253677	3.42667	-1.79243	3.42767	0.163078	3.42783	0.526428	3.42683	18.0788	3.42683	17.2868	3.428	302.836	3.42783	2.25401															3.42717	1.13153
		3.42833	0.0739098	3.4285	0.266552	3.42833	-1.80149	3.42933	0.176907	3.4295	0.516415	3.4285	18.0187	3.4285	17.3545	3.42967	303.172	3.4295	2.25687															3.42883	1.12486
		3.43	0.0805855	3.43017	0.286102	3.43	-1.7972	3.431	0.183582	3.43117	0.529766	3.43017	17.9763	3.43017	17.4165	3.43133	303.539	3.43117	2.28262															3.4305	1.122
		3.43167	0.0977516	3.43183	0.276089	3.43167	-1.79386	3.43267	0.18549	3.43283	0.551701	3.43183	17.9272	3.43183	17.4837	3.433	303.888	3.43283	2.31409															3.43217	1.10817
		3.43333	0.110149	3.4335	0.256538	3.43333	-1.80483	3.43433	0.190735	3.4345	0.553131	3.4335	17.8804	3.4335	17.5586	3.43467	304.198	3.4345	2.33889															3.43383	1.10197
		3.435	0.106812	3.43517	0.256538	3.435	-1.81198	3.436	0.18692	3.43617	0.559807	3.43517	17.8533	3.43517	17.6363	3.43633	304.513	3.43617	2.36988															3.4355	1.11675
		3.43667	0.0896454	3.43683	0.255108	3.43667	-1.8115	3.43767	0.182152	3.43783	0.563145	3.43683	17.8213	3.43683	17.7011	3.438	304.834	3.43783	2.38657															3.43717	1.14775
		3.43833	0.084877	3.4385	0.252247	3.43833	-1.81246	3.43933	0.180721	3.4395	0.563622	3.4385	17.7689	3.4385	17.7636	3.43967	305.11	3.4395	2.38895															3.43883	1.17683
		3.44	0.0915527	3.44017	0.251293	3.44	-1.81103	3.441	0.173092	3.44117	0.565052	3.44017	17.715	3.44017	17.839	3.44133	305.34	3.44117	2.39277															3.4405	1.19352
		3.44167	0.0844002	3.44183	0.256062	3.44167	-1.80197	3.44267	0.163555	3.44283	0.56076	3.44183	17.6606	3.44183	17.8971	3.443	305.556	3.44283	2.39611															3.44217	1.20878
		3.44333	0.0686646	3.4435	0.252724	3.44333	-1.78719	3.44433	0.163555	3.4445	0.545979	3.4435	17.5996	3.4435	17.9443	3.44467	305.763	3.4445	2.37465															3.44383	1.21689
		3.445	0.0600815	3.44517	0.24271	3.445	-1.79338	3.446	0.186443	3.44617	0.545979	3.44517	17.5323	3.44517	17.9996	3.44633	305.954	3.44617	2.37036															3.4455	1.22404
		3.44667	0.0796318	3.44683	0.251293	3.44667	-1.79386	3.44767	0.20504	3.44783	0.577927	3.44683	17.4904	3.44683	18.0702	3.448	306.12	3.44783	2.40707															3.44717	1.23024
		3.44833	0.0958443	3.4485	0.240326	3.44833	-1.78385	3.44933	0.198364	3.4495	0.586033	3.4485	17.4603	3.4485	18.1346	3.44967	306.256	3.4495	2.43664															3.44883	1.22786
		3.45	0.0925064	3.45017	0.227451	3.45	-1.79338	3.451	0.202656	3.45117	0.574589	3.45017	17.4203	3.45017	18.1923	3.45133	306.361	3.45117	2.43664															3.4505	1.22786
		3.45167	0.0977516	3.45183	0.236034	3.45167	-1.81246	3.45267	0.20647	3.45283	0.575066	3.45183	17.3888	3.45183	18.2548	3.453	306.457	3.45283	2.43759															3.45217	1.24598
		3.45333	0.104904	3.4535	0.255585	3.45333	-1.81675	3.45433	0.197887	3.4545	0.595093	3.4535	17.3559	3.4535	18.3177	3.45467	306.55	3.4545	2.47049															3.45383	1.26553
		3.455	0.109673	3.45517	0.257492	3.455	-1.81246	3.456	0.165462	3.45617	0.585079	3.45517	17.3082	3.45517	18.3759	3.45633	306.626	3.45617	2.45762															3.4555	1.26934
		3.45667	0.102043	3.45683	0.240326	3.45667	-1.82009	3.45767	0.14782	3.45783	0.554562	3.45683	17.242	3.45683	18.4498	3.458	306.697	3.45783	2.42901															3.45717	1.27029
		3.45833	0.100136	3.4585	0.245094	3.45833	-1.82199	3.45933	0.143528	3.4595	0.54884	3.4585	17.1895	3.4585	18.5442	3.45967	306.761	3.4595	2.42615															3.45883	1.29128
		3.46	0.110626	3.46017	0.26083	3.46	-1.79958	3.461	0.135422	3.46117	0.546932	3.46017	17.149	3.46017	18.6253	3.46133	306.812	3.46117	2.44427															3.4605	1.3113
		3.46167	0.120163	3.46183	0.26083	3.46167	-1.77717	3.46267	0.139713	3.46283	0.527859	3.46183	17.0836	3.46183	18.7101	3.463	306.823	3.46283	2.44379															3.46217	1.30987
		3.46333	0.14019	3.4635	0.25177	3.46333	-1.77765	3.46433	0.150681	3.4645	0.513077	3.4635	17.0164	3.4635	18.805	3.46467	306.809	3.4645	2.44045															3.46383	1.31464
		3.465	0.162125	3.46517	0.253677	3.465	-1.77526	3.466	0.154018	3.46617	0.518799	3.46517	16.9673	3.46517	18.8918	3.46633	306.806	3.46617	2.45523															3.4655	1.33848
		3.46667	0.163078	3.46683	0.247478	3.46667	-1.78671	3.46767	0.136375	3.46783	0.515461	3.46683	16.9101	3.46683	18.949	3.468	306.777	3.46783	2.45476															3.46717	1.35851
		3.46833	0.145912	3.4685	0.23365	3.46833	-1.81675	3.46933	0.141621	3.4695	0.52309	3.4685	16.8271	3.4685	19.0115	3.46967	306.724	3.4695	2.44951															3.46883	1.37138
		3.47	0.126839	3.47017	0.221252	3.47	-1.84679	3.471	0.156403	3.47117	0.536442	3.47017	16.757	3.47017	19.1083	3.47133	306.669	3.47117	2.44951															3.4705	1.40047
		3.47167	0.106812	3.47183	0.210285	3.47167	-1.86253	3.47267	0.156879	3.47283	0.549793	3.47183	16.7184	3.47183	19.1951	3.473	306.631	3.47283	2.45428															3.47217	1.43623
		3.47333	0.0815392	3.4735	0.192642	3.47333	-1.85823	3.47433	0.160217	3.4745	0.55027	3.4735	16.6774	3.4735	19.2752	3.47467	306.584	3.4745	2.44761															3.47383	1.46294
		3.475	0.0691414	3.47517	0.192165	3.475	-1.85537	3.476	0.181198	3.47617	0.561237	3.47517	16.633	3.47517	19.3753	3.47633	306.509	3.47617	2.4519															3.4755	1.49345
		3.47667	0.0801086	3.47683	0.212669	3.47667	-1.83439	3.47767	0.207424	3.47783	0.590324	3.47683	16.6097	3.47683	19.4907	3.478	306.432	3.47783	2.47192															3.47717	1.52731
		3.47833	0.102997	3.4785	0.226021	3.47833	-1.81293	3.47933	0.216007	3.4795	0.598907	3.4785	16.5911	3.4785	19.5813	3.47967	306.336	3.4795	2.48098															3.47883	1.55354
		3.48	0.117302	3.48017	0.216007	3.48	-1.8034	3.481	0.236034	3.48117	0.612736	3.48017	16.5491	3.48017	19.6643	3.48133	306.218	3.48117	2.47765															3.4805	1.56879
		3.48167	0.131607	3.48183	0.226021	3.48167	-1.78909	3.48267	0.267029	3.48283	0.639915	3.48183	16.5038	3.48183	19.7635	3.483	306.079	3.48283	2.50864															3.48217	1.59645
		3.48333	0.145435	3.4835	0.252247	3.48333	-1.77574	3.48433	0.267982	3.4845	0.655651	3.4835	16.4647	3.4835	19.8574	3.48467	305.914	3.4845	2.53868															3.48383	1.62268
		3.485	0.132561	3.48517	0.255108	3.485	-1.78719	3.486	0.250816	3.48617	0.633717	3.48517	16.4165	3.48517	19.9389	3.48633	305.723	3.48617	2.53677															3.4855	1.6346
		3.48667	0.117779	3.48683	0.245094	3.48667	-1.81866	3.48767	0.234604	3.48783	0.611305	3.48683	16.3665	3.48683	20.04	3.488	305.545	3.48783	2.52533															3.48717	1.65653
		3.48833	0.109196	3.4885	0.237942	3.48833	-1.82152	3.48933	0.23365	3.4895	0.613689	3.4885	16.3226	3.4885	20.1645	3.48967	305.377	3.4895	2.53201															3.48883	1.67799
		3.49	0.110149	3.49017	0.240803	3.49	-1.79815	3.491	0.219345	3.49117	0.607014	3.49017	16.2864	3.49017	20.2775	3.49133	305.197	3.49117	2.54345															3.4905	1.70088
		3.49167	0.103951	3.49183	0.223637	3.49167	-1.79672	3.49267	0.203609	3.49283	0.587463	3.49183	16.2277	3.49183	20.3781	3.493	304.982	3.49283	2.52771															3.49217	1.71661
		3.49333	0.0977516	3.4935	0.218391	3.49333	-1.81627	3.49433	0.209808	3.4945	0.58794	3.4935	16.18	3.4935	20.4935	3.49467	304.78	3.4945	2.54631															3.49383	1.73807
		3.495	0.106335	3.49517	0.238419	3.495	-1.80769	3.496	0.222683	3.49617	0.617504	3.49517	16.1529	3.49517	20.6232	3.49633	304.605	3.49617	2.59352															3.4955	1.76334
		3.49667	0.108242	3.49683	0.244617	3.49667	-1.7786	3.49767	0.23365	3.49783	0.617027	3.49683	16.1085	3.49683	20.7291	3.498	304.395	3.49783	2.61736															3.49717	1.78194
		3.49833	0.0882149	3.4985	0.230312	3.49833	-1.78385	3.49933	0.226974	3.4995	0.598907	3.4985	16.0427	3.4985	20.8292	3.49967	304.185	3.4995	2.62499															3.49883	1.82962
		3.5	0.0743866	3.50017	0.223637	3.5	-1.81103	3.501	0.218391	3.50117	0.615597	3.50017	15.9907	3.50017	20.9465	3.50133	303.981	3.50117	2.65884															3.5005	1.87731
		3.50167	0.0801086	3.50183	0.230789	3.50167	-1.81675	3.50267	0.203133	3.50283	0.635147	3.50183	15.9655	3.50183	21.0733	3.503	303.783	3.50283	2.68793															3.50217	1.91116
		3.50333	0.0767708	3.5035	0.225067	3.50333	-1.82438	3.50433	0.191689	3.5045	0.634193	3.5035	15.9245	3.5035	21.1821	3.50467	303.553	3.5045	2.68412															3.50383	1.94836
		3.505	0.0772476	3.50517	0.210762	3.505	-1.83344	3.506	0.185966	3.50617	0.626087	3.50517	15.8815	3.50517	21.2917	3.50633	303.298	3.50617	2.67744															3.5055	1.98889
		3.50667	0.0696182	3.50683	0.2141	3.50667	-1.83249	3.50767	0.185966	3.50783	0.651836	3.50683	15.8615	3.50683	21.4157	3.508	303.046	3.50783	2.70081															3.50717	2.01321
		3.50833	0.0720024	3.5085	0.234127	3.50833	-1.81437	3.50933	0.19598	3.5095	0.663757	3.5085	15.8525	3.5085	21.5454	3.50967	302.745	3.5095	2.72465															3.50883	2.01654
		3.51	0.0700951	3.51017	0.25177	3.51	-1.81627	3.511	0.205517	3.51117	0.637531	3.51017	15.8238	3.51017	21.6703	3.51133	302.418	3.51117	2.72465															3.5105	2.02799
		3.51167	0.0648499	3.51183	0.26083	3.51167	-1.81246	3.51267	0.203609	3.51283	0.612259	3.51183	15.7919	3.51183	21.7957	3.513	302.101	3.51283	2.72942															3.51217	2.0566
		3.51333	0.064373	3.5135	0.259399	3.51333	-1.791	3.51433	0.198841	3.5145	0.608444	3.5135	15.7652	3.5135	21.9254	3.51467	301.782	3.5145	2.74038															3.51383	2.07615
		3.515	0.0572205	3.51517	0.241756	3.515	-1.77097	3.516	0.200272	3.51617	0.591278	3.51517	15.7318	3.51517	22.058	3.51633	301.428	3.51617	2.73085															3.5155	2.10285
		3.51667	0.0762939	3.51683	0.22316	3.51667	-1.77956	3.51767	0.212669	3.51783	0.567436	3.51683	15.687	3.51683	22.1953	3.518	301.083	3.51783	2.71988															3.51717	2.15197
		3.51833	0.100613	3.5185	0.212193	3.51833	-1.77765	3.51933	0.206947	3.5195	0.563145	3.5185	15.6493	3.5185	22.3351	3.51967	300.777	3.5195	2.71034															3.51883	2.19774
		3.52	0.110149	3.52017	0.205517	3.52	-1.76191	3.521	0.186443	3.52117	0.562191	3.52017	15.6059	3.52017	22.4552	3.52133	300.442	3.52117	2.70796															3.5205	2.22731
		3.52167	0.105381	3.52183	0.199795	3.52167	-1.77383	3.52267	0.18692	3.52283	0.571251	3.52183	15.5544	3.52183	22.5897	3.523	300.073	3.52283	2.71416															3.52217	2.25592
		3.52333	0.106812	3.5235	0.211716	3.52333	-1.78957	3.52433	0.187874	3.5245	0.580311	3.5235	15.5149	3.5235	22.738	3.52467	299.714	3.5245	2.73275															3.52383	2.29311
		3.525	0.118256	3.52517	0.228882	3.525	-1.79005	3.526	0.170708	3.52617	0.607491	3.52517	15.4839	3.52517	22.8672	3.52633	299.377	3.52617	2.77328															3.5255	2.32124
		3.52667	0.107765	3.52683	0.240326	3.52667	-1.77288	3.52767	0.150204	3.52783	0.622749	3.52683	15.4324	3.52683	22.9812	3.528	298.993	3.52783	2.8038															3.52717	2.3365
		3.52833	0.101089	3.5285	0.248432	3.52833	-1.77526	3.52933	0.142574	3.5295	0.629902	3.5285	15.3785	3.5285	23.1013	3.52967	298.572	3.5295	2.83241															3.52883	2.35367
		3.53	0.10252	3.53017	0.258446	3.53	-1.7705	3.531	0.14925	3.53117	0.638485	3.53017	15.3522	3.53017	23.2463	3.53133	298.182	3.53117	2.85292															3.5305	2.38037
		3.53167	0.119209	3.53183	0.258446	3.53167	-1.74809	3.53267	0.149727	3.53283	0.63467	3.53183	15.326	3.53183	23.3793	3.533	297.791	3.53283	2.85864															3.53217	2.39801
		3.53333	0.118732	3.5335	0.240326	3.53333	-1.7395	3.53433	0.148296	3.5345	0.617027	3.5335	15.2822	3.5335	23.5105	3.53467	297.379	3.5345	2.84529															3.53383	2.42329
		3.535	0.112534	3.53517	0.225067	3.535	-1.74475	3.536	0.153065	3.53617	0.60606	3.53517	15.2345	3.53517	23.6621	3.53633	296.968	3.53617	2.83861															3.5355	2.44713
		3.53667	0.113487	3.53683	0.210762	3.53667	-1.74522	3.53767	0.135422	3.53783	0.603199	3.53683	15.2102	3.53683	23.8209	3.538	296.584	3.53783	2.8286															3.53717	2.48051
		3.53833	0.100136	3.5385	0.184536	3.53833	-1.75333	3.53933	0.114441	3.5395	0.57745	3.5385	15.1567	3.5385	23.9596	3.53967	296.196	3.5395	2.80571															3.53883	2.51341
		3.54	0.0896454	3.54017	0.150681	3.54	-1.78242	3.541	0.115871	3.54117	0.568867	3.54017	15.0886	3.54017	24.1032	3.54133	295.777	3.54117	2.80571															3.5405	2.54869
		3.54167	0.0805855	3.54183	0.139713	3.54167	-1.80006	3.54267	0.125408	3.54283	0.575542	3.54183	15.0399	3.54183	24.2624	3.543	295.367	3.54283	2.82955															3.54217	2.58827
		3.54333	0.0886917	3.5435	0.140667	3.54333	-1.78909	3.54433	0.13113	3.5445	0.584602	3.5435	15.0046	3.5435	24.4012	3.54467	294.948	3.5445	2.8677															3.54383	2.62976
		3.545	0.0915527	3.54517	0.132561	3.545	-1.78766	3.546	0.129223	3.54617	0.557423	3.54517	14.9484	3.54517	24.5152	3.54633	294.506	3.54617	2.85912															3.5455	2.65932
		3.54667	0.0929832	3.54683	0.135899	3.54667	-1.8177	3.54767	0.145912	3.54783	0.538349	3.54683	14.8883	3.54683	24.6248	3.548	294.068	3.54783	2.87104															3.54717	2.67982
		3.54833	0.112057	3.5485	0.170708	3.54833	-1.82772	3.54933	0.182629	3.5495	0.556469	3.5485	14.8797	3.5485	24.7698	3.54967	293.635	3.5495	2.90585															3.54883	2.70462
		3.55	0.127792	3.55017	0.200272	3.55	-1.81675	3.551	0.194073	3.55117	0.551701	3.55017	14.8711	3.55017	24.8952	3.55133	293.202	3.55117	2.92349															3.5505	2.72179
		3.55167	0.1297	3.55183	0.212193	3.55167	-1.82009	3.55267	0.197411	3.55283	0.537395	3.55183	14.8435	3.55183	25.0025	3.553	292.758	3.55283	2.93303															3.55217	2.72703
		3.55333	0.133991	3.5535	0.216961	3.55333	-1.82867	3.55433	0.195026	3.5545	0.53215	3.5535	14.8163	3.5535	25.1298	3.55467	292.352	3.5545	2.93207															3.55383	2.72369
		3.555	0.133038	3.55517	0.218868	3.555	-1.83249	3.556	0.188351	3.55617	0.537395	3.55517	14.7967	3.55517	25.2719	3.55633	291.936	3.55617	2.95258															3.5555	2.72846
		3.55667	0.12207	3.55683	0.201225	3.55667	-1.82486	3.55767	0.186443	3.55783	0.528336	3.55683	14.7653	3.55683	25.4259	3.558	291.484	3.55783	2.9583															3.55717	2.74563
		3.55833	0.0991821	3.5585	0.18549	3.55833	-1.82295	3.55933	0.173569	3.5595	0.520706	3.5585	14.7157	3.5585	25.5756	3.55967	291.032	3.5595	2.96974															3.55883	2.76089
		3.56	0.0905991	3.56017	0.184059	3.56	-1.8096	3.561	0.160694	3.56117	0.536919	3.56017	14.6813	3.56017	25.7268	3.56133	290.616	3.56117	2.98977															3.5605	2.77519
		3.56167	0.0815392	3.56183	0.176907	3.56167	-1.80244	3.56267	0.146866	3.56283	0.55027	3.56183	14.6384	3.56183	25.8689	3.563	290.184	3.56283	2.99263															3.56217	2.80476
		3.56333	0.0715256	3.5635	0.174522	3.56333	-1.81341	3.56433	0.152111	3.5645	0.54884	3.5635	14.5931	3.5635	26.0215	3.56467	289.699	3.5645	3.00455															3.56383	2.84767
		3.565	0.0824928	3.56517	0.189304	3.565	-1.81866	3.566	0.169277	3.56617	0.562668	3.56517	14.5736	3.56517	26.1893	3.56633	289.221	3.56617	3.03268															3.5655	2.89536
		3.56667	0.0925064	3.56683	0.198364	3.56667	-1.79911	3.56767	0.15974	3.56783	0.575542	3.56683	14.5636	3.56683	26.3252	3.568	288.781	3.56783	3.05033															3.56717	2.92349
		3.56833	0.0886917	3.5685	0.17643	3.56833	-1.80149	3.56933	0.144005	3.5695	0.578403	3.5685	14.5316	3.5685	26.4249	3.56967	288.332	3.5695	3.0508															3.56883	2.95448
		3.57	0.087738	3.57017	0.15974	3.57	-1.82438	3.571	0.14019	3.57117	0.563145	3.57017	14.4877	3.57017	26.546	3.57133	287.843	3.57117	3.04747															3.5705	2.99358
		3.57167	0.103474	3.57183	0.169754	3.57167	-1.8363	3.57267	0.13876	3.57283	0.568867	3.57183	14.4644	3.57183	26.6752	3.573	287.365	3.57283	3.07655															3.57217	3.0179
		3.57333	0.112534	3.5735	0.179768	3.57333	-1.81627	3.57433	0.125885	3.5745	0.579834	3.5735	14.4277	3.5735	26.7868	3.57467	286.894	3.5745	3.09849															3.57383	3.02362
		3.575	0.104427	3.57517	0.18549	3.575	-1.80531	3.576	0.125885	3.57617	0.593662	3.57517	14.3585	3.57517	26.8979	3.57633	286.409	3.57617	3.12519															3.5755	3.05033
		3.57667	0.116348	3.57683	0.218391	3.57667	-1.79148	3.57767	0.161171	3.57783	0.618935	3.57683	14.308	3.57683	27.0491	3.578	285.897	3.57783	3.17955															3.57717	3.10802
		3.57833	0.140667	3.5785	0.265598	3.57833	-1.75762	3.57933	0.173569	3.5795	0.632763	3.5785	14.2865	3.5785	27.2059	3.57967	285.39	3.5795	3.21913															3.57883	3.15952
		3.58	0.133038	3.58017	0.280857	3.58	-1.7314	3.581	0.174046	3.58117	0.627041	3.58017	14.2622	3.58017	27.3252	3.58133	284.87	3.58117	3.23534															3.5805	3.21817
		3.58167	0.108242	3.58183	0.265598	3.58167	-1.73998	3.58267	0.174522	3.58283	0.601768	3.58183	14.2112	3.58183	27.4482	3.583	284.362	3.58283	3.22485															3.58217	3.29781
		3.58333	0.0905991	3.5835	0.254154	3.58333	-1.76525	3.58433	0.187874	3.5845	0.588894	3.5835	14.1821	3.5835	27.5698	3.58467	283.882	3.5845	3.24154															3.58383	3.3927
		3.585	0.0929832	3.58517	0.247955	3.585	-1.7767	3.586	0.175476	3.58617	0.566483	3.58517	14.1735	3.58517	27.679	3.58633	283.406	3.58617	3.24154															3.5855	3.47137
		3.58667	0.0739098	3.58683	0.217438	3.58667	-1.8158	3.58767	0.144958	3.58783	0.530243	3.58683	14.1392	3.58683	27.761	3.588	282.9	3.58783	3.22199															3.58717	3.54767
		3.58833	0.0624657	3.5885	0.181198	3.58833	-1.86157	3.58933	0.139236	3.5895	0.516891	3.5885	14.0967	3.5885	27.854	3.58967	282.388	3.5895	3.23963															3.58883	3.63827
		3.59	0.0782013	3.59017	0.17786	3.59	-1.863	3.591	0.139236	3.59117	0.53072	3.59017	14.0681	3.59017	27.9651	3.59133	281.917	3.59117	3.28255															3.5905	3.73316
		3.59167	0.0920296	3.59183	0.186443	3.59167	-1.84011	3.59267	0.133038	3.59283	0.551701	3.59183	14.0481	3.59183	28.0652	3.593	281.419	3.59283	3.32546															3.59217	3.8271
		3.59333	0.0977516	3.5935	0.193119	3.59333	-1.82819	3.59433	0.126839	3.5945	0.567913	3.5935	14.0128	3.5935	28.1796	3.59467	280.872	3.5945	3.34406															3.59383	3.92771
		3.595	0.0872612	3.59517	0.191212	3.595	-1.81675	3.596	0.151634	3.59617	0.593662	3.59517	13.9818	3.59517	28.3041	3.59633	280.328	3.59617	3.3927															3.5955	4.0431
		3.59667	0.0963211	3.59683	0.20647	3.59667	-1.78051	3.59767	0.174999	3.59783	0.623703	3.59683	13.9647	3.59683	28.429	3.598	279.799	3.59783	3.45135															3.59717	4.16422
		3.59833	0.0958443	3.5985	0.22316	3.59833	-1.75858	3.59933	0.187874	3.5995	0.627995	3.5985	13.9289	3.5985	28.5378	3.59967	279.228	3.5995	3.4852															3.59883	4.2944
		3.6	0.0977516	3.60017	0.233173	3.6	-1.77193	3.601	0.195026	3.60117	0.631809	3.60017	13.8974	3.60017	28.6465	3.60133	278.623	3.60117	3.51048															3.6005	4.43792
		3.60167	0.118732	3.60183	0.243664	3.60167	-1.76096	3.60267	0.201225	3.60283	0.645638	3.60183	13.886	3.60183	28.7604	3.603	278.022	3.60283	3.5429															3.60217	4.59623
		3.60333	0.131607	3.6035	0.247955	3.60333	-1.73521	3.60433	0.19598	3.6045	0.644207	3.6035	13.8659	3.6035	28.8606	3.60467	277.444	3.6045	3.55864															3.60383	4.76217
		3.605	0.150204	3.60517	0.245571	3.605	-1.73807	3.606	0.176907	3.60617	0.618935	3.60517	13.8283	3.60517	28.9383	3.60633	276.852	3.60617	3.55339															3.6055	4.93574
		3.60667	0.160694	3.60683	0.230789	3.60667	-1.76573	3.60767	0.154495	3.60783	0.602245	3.60683	13.7844	3.60683	29.0079	3.608	276.266	3.60783	3.54624															3.60717	5.12075
		3.60833	0.165939	3.6085	0.21553	3.60833	-1.77145	3.60933	0.133991	3.6095	0.611305	3.6085	13.7548	3.6085	29.0661	3.60967	275.708	3.6095	3.54862															3.60883	5.3072
		3.61	0.154972	3.61017	0.191689	3.61	-1.78432	3.611	0.117779	3.61117	0.602722	3.61017	13.7129	3.61017	29.1219	3.61133	275.156	3.61117	3.53432															3.6105	5.49459
		3.61167	0.132561	3.61183	0.176907	3.61167	-1.82819	3.61267	0.107288	3.61283	0.584126	3.61183	13.6657	3.61183	29.1829	3.613	274.588	3.61283	3.53098															3.61217	5.68962
		3.61333	0.117302	3.6135	0.165939	3.61333	-1.86491	3.61433	0.0891685	3.6145	0.566006	3.6135	13.6342	3.6135	29.2325	3.61467	274.031	3.6145	3.55244															3.61383	5.8918
		3.615	0.0872612	3.61517	0.159264	3.615	-1.87731	3.616	0.0758171	3.61617	0.56982	3.61517	13.5922	3.61517	29.2549	3.61633	273.463	3.61617	3.58438															3.6155	6.08683
		3.61667	0.0600815	3.61683	0.161171	3.61667	-1.8816	3.61767	0.0834465	3.61783	0.572205	3.61683	13.5579	3.61683	29.285	3.618	272.866	3.61783	3.61586															3.61717	6.28424
		3.61833	0.0600815	3.6185	0.169277	3.61833	-1.89304	3.61933	0.100613	3.6195	0.56076	3.6185	13.5417	3.6185	29.346	3.61967	272.264	3.6195	3.64447															3.61883	6.49405
		3.62	0.0653267	3.62017	0.1688	3.62	-1.89018	3.621	0.107288	3.62117	0.556946	3.62017	13.5264	3.62017	29.3994	3.62133	271.682	3.62117	3.68595															3.6205	6.71291
		3.62167	0.0715256	3.62183	0.152588	3.62167	-1.86348	3.62267	0.132084	3.62283	0.556946	3.62183	13.5026	3.62183	29.4375	3.623	271.082	3.62283	3.72124															3.62217	6.93178
		3.62333	0.0929832	3.6235	0.142574	3.62333	-1.84155	3.62433	0.171661	3.6245	0.576973	3.6235	13.4869	3.6235	29.4871	3.62467	270.447	3.6245	3.75319															3.62383	7.15733
		3.625	0.128269	3.62517	0.15831	3.625	-1.81866	3.626	0.189304	3.62617	0.598907	3.62517	13.4907	3.62517	29.5601	3.62633	269.83	3.62617	3.77607															3.6255	7.39813
		3.62667	0.154495	3.62683	0.168324	3.62667	-1.79195	3.62767	0.169754	3.62783	0.598907	3.62683	13.4716	3.62683	29.6087	3.628	269.254	3.62783	3.78609															3.62717	7.63941
		3.62833	0.148773	3.6285	0.172615	3.62833	-1.76048	3.62933	0.171185	3.6295	0.597477	3.6285	13.4349	3.6285	29.635	3.62967	268.682	3.6295	3.80898															3.62883	7.87163
		3.63	0.154495	3.63017	0.203609	3.63	-1.73378	3.631	0.190735	3.63117	0.598907	3.63017	13.4254	3.63017	29.675	3.63133	268.106	3.63117	3.84665															3.6305	8.10719
		3.63167	0.161171	3.63183	0.245094	3.63167	-1.71614	3.63267	0.179768	3.63283	0.594616	3.63183	13.4239	3.63183	29.7012	3.633	267.56	3.63283	3.87955															3.63217	8.34274
		3.63333	0.144482	3.6335	0.259399	3.63333	-1.73044	3.63433	0.155926	3.6345	0.56982	3.6335	13.3867	3.6335	29.7022	3.63467	267.005	3.6345	3.90148															3.63383	8.56304
		3.635	0.124454	3.63517	0.254631	3.635	-1.75667	3.636	0.166893	3.63617	0.54884	3.63517	13.3443	3.63517	29.6984	3.63633	266.433	3.63617	3.93629															3.6355	8.77619
		3.63667	0.123501	3.63683	0.267982	3.63667	-1.7581	3.63767	0.191689	3.63783	0.557899	3.63683	13.3357	3.63683	29.7246	3.638	265.849	3.63783	4.00114															3.63717	8.9922
		3.63833	0.136375	3.6385	0.273228	3.63833	-1.75619	3.63933	0.175476	3.6395	0.561714	3.6385	13.3276	3.6385	29.736	3.63967	265.269	3.6395	4.04119															3.63883	9.20963
		3.64	0.133514	3.64017	0.246048	3.64	-1.76144	3.641	0.155926	3.64117	0.565052	3.64017	13.2742	3.64017	29.7213	3.64133	264.662	3.64117	4.06075															3.6405	9.40418
		3.64167	0.136375	3.64183	0.217915	3.64167	-1.77765	3.64267	0.169277	3.64283	0.568867	3.64183	13.2036	3.64183	29.7217	3.643	264.05	3.64283	4.09365															3.64217	9.60159
		3.64333	0.145912	3.6435	0.212669	3.64333	-1.76716	3.64433	0.185966	3.6445	0.596046	3.6435	13.1717	3.6435	29.7341	3.64467	263.473	3.6445	4.14276															3.64383	9.80663
		3.645	0.150681	3.64517	0.20647	3.645	-1.75095	3.646	0.175476	3.64617	0.601292	3.64517	13.1493	3.64517	29.7279	3.64633	262.898	3.64617	4.16231															3.6455	10.0169
		3.64667	0.13876	3.64683	0.183582	3.64667	-1.7767	3.64767	0.179291	3.64783	0.600815	3.64683	13.1083	3.64683	29.6974	3.648	262.296	3.64783	4.16756															3.64717	10.2115
		3.64833	0.137806	3.6485	0.175953	3.64833	-1.80531	3.64933	0.19598	3.6495	0.620365	3.6485	13.0744	3.6485	29.6807	3.64967	261.671	3.6495	4.19807															3.64883	10.4012
		3.65	0.144958	3.65017	0.185966	3.65	-1.81055	3.651	0.191212	3.65117	0.623226	3.65017	13.0568	3.65017	29.6607	3.65133	261.042	3.65117	4.22764															3.6505	10.5901
		3.65167	0.137329	3.65183	0.185013	3.65167	-1.81389	3.65267	0.180721	3.65283	0.623226	3.65183	13.0377	3.65183	29.6297	3.653	260.396	3.65283	4.24576															3.65217	10.7574
		3.65333	0.142097	3.6535	0.180721	3.65333	-1.83201	3.65433	0.189781	3.6545	0.626564	3.6535	13.0119	3.6535	29.6059	3.65467	259.746	3.6545	4.26912															3.65383	10.9138
		3.655	0.157356	3.65517	0.194073	3.655	-1.83725	3.656	0.207424	3.65617	0.669003	3.65517	12.9919	3.65517	29.6049	3.65633	259.108	3.65617	4.3354															3.6555	11.0593
		3.65667	0.184059	3.65683	0.209808	3.65667	-1.81246	3.65767	0.205994	3.65783	0.678539	3.65683	12.9685	3.65683	29.6087	3.658	258.485	3.65783	4.38309															3.65717	11.1828
		3.65833	0.185966	3.6585	0.2141	3.65833	-1.79672	3.65933	0.209332	3.6595	0.647545	3.6585	12.9209	3.6585	29.5997	3.65967	257.843	3.6595	4.39644															3.65883	11.2967
		3.66	0.181198	3.66017	0.214577	3.66	-1.7972	3.661	0.233173	3.66117	0.634193	3.66017	12.8856	3.66017	29.5901	3.66133	257.19	3.66117	4.4241															3.6605	11.3921
		3.66167	0.17786	3.66183	0.222206	3.66167	-1.78289	3.66267	0.235081	3.66283	0.620365	3.66183	12.8641	3.66183	29.563	3.663	256.547	3.66283	4.4508															3.66217	11.4851
		3.66333	0.162601	3.6635	0.2141	3.66333	-1.77336	3.66433	0.222206	3.6645	0.589848	3.6635	12.8226	3.6635	29.5081	3.66467	255.867	3.6645	4.46606															3.66383	11.56
		3.665	0.155449	3.66517	0.19598	3.665	-1.77622	3.666	0.22459	3.66617	0.556469	3.66517	12.7864	3.66517	29.4466	3.66633	255.161	3.66617	4.47321															3.6655	11.6258
		3.66667	0.137329	3.66683	0.179768	3.66667	-1.79243	3.66767	0.219345	3.66783	0.54884	3.66683	12.7645	3.66683	29.3775	3.668	254.467	3.66783	4.50182															3.66717	11.6906
		3.66833	0.106335	3.6685	0.154018	3.66833	-1.80626	3.66933	0.18549	3.6695	0.549793	3.6685	12.7368	3.6685	29.2873	3.66967	253.803	3.6695	4.52852															3.66883	11.7469
		3.67	0.0772476	3.67017	0.132084	3.67	-1.82819	3.671	0.156879	3.67117	0.549793	3.67017	12.6815	3.67017	29.1786	3.67133	253.137	3.67117	4.54283															3.6705	11.7931
		3.67167	0.079155	3.67183	0.127316	3.67167	-1.85633	3.67267	0.163078	3.67283	0.567436	3.67183	12.6438	3.67183	29.0914	3.673	252.468	3.67283	4.58479															3.67217	11.8303
		3.67333	0.0901222	3.6735	0.128746	3.67333	-1.86443	3.67433	0.156879	3.6745	0.579357	3.6735	12.6276	3.6735	29.017	3.67467	251.854	3.6745	4.632															3.67383	11.8723
		3.675	0.0758171	3.67517	0.113964	3.675	-1.86014	3.676	0.137329	3.67617	0.557899	3.67517	12.5895	3.67517	28.9211	3.67633	251.228	3.67617	4.65536															3.6755	11.8928
		3.67667	0.0739098	3.67683	0.101566	3.67667	-1.86443	3.67767	0.128746	3.67783	0.532627	3.67683	12.5437	3.67683	28.8329	3.678	250.576	3.67783	4.68206															3.67717	11.8885
		3.67833	0.107288	3.6785	0.113964	3.67833	-1.85823	3.67933	0.14782	3.6795	0.534058	3.6785	12.5318	3.6785	28.7805	3.67967	249.939	3.6795	4.74119															3.67883	11.878
		3.68	0.139236	3.68017	0.118732	3.68	-1.84584	3.681	0.140667	3.68117	0.530243	3.68017	12.5251	3.68017	28.7414	3.68133	249.328	3.68117	4.7884															3.6805	11.869
		3.68167	0.13876	3.68183	0.105381	3.68167	-1.84059	3.68267	0.123978	3.68283	0.515938	3.68183	12.4893	3.68183	28.6736	3.683	248.712	3.68283	4.81129															3.68217	11.8375
		3.68333	0.142097	3.6835	0.114918	3.68333	-1.8487	3.68433	0.121117	3.6845	0.524998	3.6835	12.4741	3.6835	28.6121	3.68467	248.085	3.6845	4.84943															3.68383	11.7798
		3.685	0.167847	3.68517	0.142097	3.685	-1.85299	3.686	0.123978	3.68617	0.573158	3.68517	12.475	3.68517	28.5659	3.68633	247.492	3.68617	4.9119															3.6855	11.7321
		3.68667	0.18549	3.68683	0.161171	3.68667	-1.84393	3.68767	0.134945	3.68783	0.612259	3.68683	12.4683	3.68683	28.5072	3.688	246.876	3.68783	4.95529															3.68717	11.7016
		3.68833	0.195503	3.6885	0.170231	3.68833	-1.83868	3.68933	0.144482	3.6895	0.62418	3.6885	12.4388	3.6885	28.4271	3.68967	246.218	3.6895	4.99105															3.68883	11.6296
		3.69	0.201702	3.69017	0.180721	3.69	-1.82819	3.691	0.15974	3.69117	0.64373	3.69017	12.4235	3.69017	28.357	3.69133	245.56	3.69117	5.05352															3.6905	11.538
		3.69167	0.201702	3.69183	0.183582	3.69167	-1.81532	3.69267	0.14925	3.69283	0.654697	3.69183	12.4068	3.69183	28.2769	3.693	244.924	3.69283	5.10073															3.69217	11.4665
		3.69333	0.175476	3.6935	0.166893	3.69333	-1.8158	3.69433	0.139236	3.6945	0.646591	3.6935	12.352	3.6935	28.1744	3.69467	244.237	3.6945	5.11694															3.69383	11.3897
		3.695	0.158787	3.69517	0.145912	3.695	-1.82533	3.696	0.136375	3.69617	0.62418	3.69517	12.3038	3.69517	28.059	3.69633	243.537	3.69617	5.13268															3.6955	11.2791
		3.69667	0.153542	3.69683	0.133991	3.69667	-1.82056	3.69767	0.126839	3.69783	0.613213	3.69683	12.2838	3.69683	27.9498	3.698	242.89	3.69783	5.1713															3.69717	11.1499
		3.69833	0.137806	3.6985	0.12064	3.69833	-1.81341	3.69933	0.113964	3.6995	0.591278	3.6985	12.2619	3.6985	27.8325	3.69967	242.271	3.6995	5.21374															3.69883	11.0526
		3.7	0.115871	3.70017	0.114918	3.7	-1.82867	3.701	0.123501	3.70117	0.558376	3.70017	12.2271	3.70017	27.7123	3.70133	241.628	3.70117	5.25713															3.7005	10.9634
		3.70167	0.114441	3.70183	0.124454	3.70167	-1.84011	3.70267	0.150204	3.70283	0.548363	3.70183	12.2147	3.70183	27.6165	3.703	240.993	3.70283	5.31721															3.70217	10.8466
		3.70333	0.123978	3.7035	0.13876	3.70333	-1.81866	3.70433	0.170708	3.7045	0.557423	3.7035	12.2137	3.7035	27.534	3.70467	240.391	3.7045	5.37872															3.70383	10.7265
		3.705	0.11301	3.70517	0.156879	3.705	-1.80244	3.706	0.178337	3.70617	0.54884	3.70517	12.1803	3.70517	27.4434	3.70633	239.761	3.70617	5.42927															3.7055	10.6072
		3.70667	0.103474	3.70683	0.164509	3.70667	-1.80817	3.70767	0.204086	3.70783	0.55027	3.70683	12.1202	3.70683	27.3509	3.708	239.074	3.70783	5.48935															3.70717	10.4876
		3.70833	0.117779	3.7085	0.175476	3.70833	-1.80721	3.70933	0.216961	3.7095	0.57745	3.7085	12.0873	3.7085	27.2613	3.70967	238.389	3.7095	5.55134															3.70883	10.3455
		3.71	0.134468	3.71017	0.180721	3.71	-1.79672	3.711	0.192642	3.71117	0.610828	3.71017	12.0697	3.71017	27.1564	3.71133	237.723	3.71117	5.58805															3.7105	10.1976
		3.71167	0.126839	3.71183	0.173092	3.71167	-1.80531	3.71267	0.154018	3.71283	0.601768	3.71183	12.0254	3.71183	27.0352	3.713	237.015	3.71283	5.60427															3.71217	10.0422
		3.71333	0.124454	3.7135	0.162125	3.71333	-1.83249	3.71433	0.123501	3.7145	0.572205	3.7135	11.9705	3.7135	26.8874	3.71467	236.315	3.7145	5.63431															3.71383	9.8753
		3.715	0.118732	3.71517	0.139713	3.715	-1.84774	3.716	0.0901222	3.71617	0.556469	3.71517	11.9352	3.71517	26.7391	3.71633	235.651	3.71617	5.66816															3.7155	9.69934
		3.71667	0.0963211	3.71683	0.118732	3.71667	-1.85299	3.71767	0.0581741	3.71783	0.534058	3.71683	11.899	3.71683	26.5908	3.718	235.002	3.71783	5.67818															3.71717	9.52864
		3.71833	0.0653267	3.7185	0.112534	3.71833	-1.87778	3.71933	0.0624657	3.7195	0.524521	3.7185	11.8494	3.7185	26.453	3.71967	234.321	3.7195	5.70297															3.71883	9.36508
		3.72	0.0624657	3.72017	0.130653	3.72	-1.88112	3.721	0.087738	3.72117	0.525951	3.72017	11.8084	3.72017	26.3205	3.72133	233.648	3.72117	5.75829															3.7205	9.19628
		3.72167	0.0677109	3.72183	0.139236	3.72167	-1.86872	3.72267	0.0987053	3.72283	0.534534	3.72183	11.7745	3.72183	26.1784	3.723	232.991	3.72283	5.81264															3.72217	9.03177
		3.72333	0.0553131	3.7235	0.134945	3.72333	-1.86348	3.72433	0.108242	3.7245	0.545979	3.7235	11.7335	3.7235	26.041	3.72467	232.322	3.7245	5.85842															3.72383	8.87346
		3.725	0.0605583	3.72517	0.137329	3.725	-1.87302	3.726	0.128269	3.72617	0.555992	3.72517	11.6997	3.72517	25.9242	3.72633	231.645	3.72617	5.90801															3.7255	8.72612
		3.72667	0.0729561	3.72683	0.154972	3.72667	-1.87159	3.72767	0.131607	3.72783	0.567913	3.72683	11.6863	3.72683	25.8026	3.728	230.994	3.72783	5.97143															3.72717	8.56304
		3.72833	0.0782013	3.7285	0.148773	3.72833	-1.85442	3.72933	0.123978	3.7295	0.556946	3.7285	11.6658	3.7285	25.6567	3.72967	230.353	3.7295	6.01721															3.72883	8.39281
		3.73	0.0681877	3.73017	0.123024	3.73	-1.85347	3.731	0.126362	3.73117	0.543118	3.73017	11.6467	3.73017	25.5098	3.73133	229.685	3.73117	6.07443															3.7305	8.22496
		3.73167	0.0839233	3.73183	0.125885	3.73167	-1.83678	3.73267	0.156403	3.73283	0.558376	3.73183	11.6539	3.73183	25.3839	3.733	229.029	3.73283	6.16837															3.73217	8.05664
		3.73333	0.109673	3.7335	0.154495	3.73333	-1.80197	3.73433	0.174046	3.7345	0.571251	3.7335	11.6696	3.7335	25.2657	3.73467	228.373	3.7345	6.2561															3.73383	7.89547
		3.735	0.12064	3.73517	0.178814	3.735	-1.77717	3.736	0.194073	3.73617	0.579357	3.73517	11.6601	3.73517	25.1284	3.73633	227.695	3.73617	6.31857															3.7355	7.74908
		3.73667	0.136375	3.73683	0.191689	3.73667	-1.78146	3.73767	0.220299	3.73783	0.585556	3.73683	11.6444	3.73683	24.9934	3.738	227.005	3.73783	6.3715															3.73717	7.61843
		3.73833	0.146389	3.7385	0.202179	3.73833	-1.78242	3.73933	0.222206	3.7395	0.586033	3.7385	11.6315	3.7385	24.859	3.73967	226.342	3.7395	6.42395															3.73883	7.48682
		3.74	0.135422	3.74017	0.197411	3.74	-1.78862	3.741	0.197411	3.74117	0.557423	3.74017	11.5967	3.74017	24.6997	3.74133	225.677	3.74117	6.44541															3.7405	7.34472
		3.74167	0.102043	3.74183	0.174522	3.74167	-1.81246	3.74267	0.15831	3.74283	0.519753	3.74183	11.5356	3.74183	24.5256	3.743	224.991	3.74283	6.46782															3.74217	7.19976
		3.74333	0.0991821	3.7435	0.156879	3.74333	-1.83487	3.74433	0.14019	3.7445	0.514507	3.7435	11.4999	3.7435	24.3592	3.74467	224.334	3.7445	6.5279															3.74383	7.03382
		3.745	0.0963211	3.74517	0.151157	3.745	-1.83392	3.746	0.100613	3.74617	0.506878	3.74517	11.487	3.74517	24.1985	3.74633	223.693	3.74617	6.59275															3.7455	6.86741
		3.74667	0.0824928	3.74683	0.141144	3.74667	-1.81913	3.74767	0.0629425	3.74783	0.484467	3.74683	11.4646	3.74683	24.0264	3.748	223.027	3.74783	6.64854															3.74717	6.69384
		3.74833	0.0834465	3.7485	0.134945	3.74833	-1.81437	3.74933	0.0405312	3.7495	0.474453	3.7485	11.4379	3.7485	23.86	3.74967	222.333	3.7495	6.7091															3.74883	6.53076
		3.75	0.100613	3.75017	0.144005	3.75	-1.80101	3.751	0.038147	3.75117	0.49448	3.75017	11.4179	3.75017	23.7079	3.75133	221.67	3.75117	6.79111															3.7505	6.37054
		3.75167	0.117302	3.75183	0.154972	3.75167	-1.79482	3.75267	0.0462532	3.75283	0.507355	3.75183	11.3997	3.75183	23.5515	3.753	221.001	3.75283	6.83928															3.75217	6.21176
		3.75333	0.100136	3.7535	0.143051	3.75333	-1.82104	3.75433	0.0553131	3.7545	0.49448	3.7535	11.3535	3.7535	23.3827	3.75467	220.291	3.7545	6.8593															3.75383	6.07204
		3.755	0.084877	3.75517	0.126839	3.755	-1.85061	3.756	0.0753403	3.75617	0.488758	3.75517	11.3068	3.75517	23.2224	3.75633	219.587	3.75617	6.91652															3.7555	5.93281
		3.75667	0.0777245	3.75683	0.120163	3.75667	-1.85966	3.75767	0.0786781	3.75783	0.489235	3.75683	11.271	3.75683	23.0742	3.758	218.919	3.75783	6.98566															3.75717	5.79214
		3.75833	0.0638962	3.7585	0.128746	3.75833	-1.86062	3.75933	0.0858307	3.7595	0.491619	3.7585	11.2367	3.7585	22.9316	3.75967	218.251	3.7595	7.03764															3.75883	5.64098
		3.76	0.0576973	3.76017	0.132561	3.76	-1.86872	3.761	0.099659	3.76117	0.487804	3.76017	11.2104	3.76017	22.7871	3.76133	217.55	3.76117	7.08342															3.7605	5.5089
		3.76167	0.0562668	3.76183	0.133514	3.76167	-1.86157	3.76267	0.0991821	3.76283	0.491142	3.76183	11.1909	3.76183	22.6393	3.763	216.879	3.76283	7.16162															3.76217	5.40257
		3.76333	0.0653267	3.7635	0.139236	3.76333	-1.82772	3.76433	0.0863075	3.7645	0.48542	3.7635	11.1694	3.7635	22.4781	3.76467	216.215	3.7645	7.23219															3.76383	5.29051
		3.765	0.0815392	3.76517	0.142097	3.765	-1.81961	3.766	0.101089	3.76617	0.489712	3.76517	11.1432	3.76517	22.3017	3.76633	215.528	3.76617	7.28083															3.7655	5.15842
		3.76667	0.112534	3.76683	0.150681	3.76667	-1.82438	3.76767	0.132084	3.76783	0.507355	3.76683	11.1227	3.76683	22.1181	3.768	214.835	3.76783	7.34568															3.76717	5.03159
		3.76833	0.130653	3.7685	0.151157	3.76833	-1.82009	3.76933	0.139236	3.7695	0.521183	3.7685	11.1189	3.7685	21.9445	3.76967	214.177	3.7695	7.43484															3.76883	4.90761
		3.77	0.130177	3.77017	0.153542	3.77	-1.80578	3.771	0.144482	3.77117	0.528336	3.77017	11.097	3.77017	21.7762	3.77133	213.515	3.77117	7.52735															3.7705	4.76742
		3.77167	0.134468	3.77183	0.169754	3.77167	-1.8096	3.77267	0.174046	3.77283	0.530243	3.77183	11.0722	3.77183	21.6303	3.773	212.829	3.77283	7.60794															3.77217	4.62198
		3.77333	0.146866	3.7735	0.188351	3.77333	-1.81484	3.77433	0.189781	3.7745	0.534058	3.7735	11.0712	3.7735	21.493	3.77467	212.157	3.7745	7.67708															3.77383	4.50659
		3.775	0.142097	3.77517	0.196934	3.775	-1.80721	3.776	0.162601	3.77617	0.509262	3.77517	11.054	3.77517	21.328	3.77633	211.479	3.77617	7.72762															3.7755	4.4055
		3.77667	0.116825	3.77683	0.178814	3.77667	-1.82247	3.77767	0.142097	3.77783	0.490665	3.77683	11.0078	3.77683	21.1496	3.778	210.772	3.77783	7.77197															3.77717	4.29678
		3.77833	0.105381	3.7785	0.167847	3.77833	-1.85442	3.77933	0.144005	3.7795	0.488758	3.7785	10.972	3.7785	20.9737	3.77967	210.045	3.7795	7.82442															3.77883	4.19712
		3.78	0.106335	3.78017	0.165462	3.78	-1.86539	3.781	0.137329	3.78117	0.497341	3.78017	10.9673	3.78017	20.7982	3.78133	209.35	3.78117	7.88355															3.7805	4.12846
		3.78167	0.106812	3.78183	0.160217	3.78167	-1.84727	3.78267	0.121593	3.78283	0.505447	3.78183	10.9558	3.78183	20.617	3.783	208.66	3.78283	7.94554															3.78217	4.05884
		3.78333	0.108719	3.7835	0.156403	3.78333	-1.82915	3.78433	0.133991	3.7845	0.517368	3.7835	10.9167	3.7835	20.4535	3.78467	207.953	3.7845	8.02517															3.78383	3.95727
		3.785	0.117302	3.78517	0.168324	3.785	-1.81723	3.786	0.162601	3.78617	0.542164	3.78517	10.9024	3.78517	20.3209	3.78633	207.263	3.78617	8.12054															3.7855	3.8538
		3.78667	0.119209	3.78683	0.181198	3.78667	-1.78719	3.78767	0.156879	3.78783	0.550747	3.78683	10.901	3.78683	20.1807	3.788	206.578	3.78783	8.1892															3.78717	3.76034
		3.78833	0.115395	3.7885	0.178337	3.78833	-1.76716	3.78933	0.154495	3.7895	0.552177	3.7885	10.8771	3.7885	20.0224	3.78967	205.867	3.7895	8.24213															3.78883	3.67117
		3.79	0.126362	3.79017	0.180721	3.79	-1.7705	3.791	0.156403	3.79117	0.554562	3.79017	10.8366	3.79017	19.8755	3.79133	205.13	3.79117	8.29411															3.7905	3.5677
		3.79167	0.135899	3.79183	0.17643	3.79167	-1.78862	3.79267	0.153542	3.79283	0.557899	3.79183	10.8018	3.79183	19.7239	3.793	204.412	3.79283	8.34131															3.79217	3.47328
		3.79333	0.115871	3.7935	0.161648	3.79333	-1.80292	3.79433	0.130177	3.7945	0.552654	3.7935	10.7636	3.7935	19.5494	3.79467	203.694	3.7945	8.37421															3.79383	3.39794
		3.795	0.0944138	3.79517	0.131607	3.795	-1.81961	3.796	0.110626	3.79617	0.535011	3.79517	10.7093	3.79517	19.3686	3.79633	202.955	3.79617	8.40902															3.7955	3.31879
		3.79667	0.0863075	3.79683	0.118256	3.79667	-1.83916	3.79767	0.117302	3.79783	0.534058	3.79683	10.6735	3.79683	19.1998	3.798	202.232	3.79783	8.4753															3.79717	3.24774
		3.79833	0.087738	3.7985	0.12207	3.79833	-1.83487	3.79933	0.106335	3.7995	0.535965	3.7985	10.6554	3.7985	19.0248	3.79967	201.554	3.7995	8.53682															3.79883	3.18766
		3.8	0.0762939	3.80017	0.120163	3.8	-1.82724	3.801	0.0910759	3.80117	0.531673	3.80017	10.6273	3.80017	18.8336	3.80133	200.875	3.80117	8.58164															3.8005	3.14426
		3.80167	0.0610352	3.80183	0.123024	3.80167	-1.82676	3.80267	0.0882149	3.80283	0.52166	3.80183	10.6006	3.80183	18.6543	3.803	200.158	3.80283	8.63981															3.80217	3.09467
		3.80333	0.0667572	3.8035	0.1297	3.80333	-1.8363	3.80433	0.0925064	3.8045	0.516415	3.8035	10.5982	3.8035	18.4937	3.80467	199.435	3.8045	8.7266															3.80383	3.0365
		3.805	0.0753403	3.80517	0.139713	3.805	-1.83868	3.806	0.0824928	3.80617	0.50211	3.80517	10.6101	3.80517	18.3325	3.80633	198.727	3.80617	8.80289															3.8055	2.985
		3.80667	0.0886917	3.80683	0.153542	3.80667	-1.84774	3.80767	0.0834465	3.80783	0.486374	3.80683	10.5929	3.80683	18.1766	3.808	198.012	3.80783	8.87489															3.80717	2.93922
		3.80833	0.099659	3.8085	0.174046	3.80833	-1.85728	3.80933	0.12064	3.8095	0.486374	3.8085	10.5734	3.8085	18.0469	3.80967	197.286	3.8095	8.97503															3.80883	2.90442
		3.81	0.109196	3.81017	0.188828	3.81	-1.86014	3.811	0.145435	3.81117	0.486374	3.81017	10.5724	3.81017	17.9253	3.81133	196.57	3.81117	9.07516															3.8105	2.85006
		3.81167	0.114441	3.81183	0.188828	3.81167	-1.86062	3.81267	0.148773	3.81283	0.477314	3.81183	10.5557	3.81183	17.7851	3.813	195.872	3.81283	9.15384															3.81217	2.78664
		3.81333	0.120163	3.8135	0.185013	3.81333	-1.86491	3.81433	0.156403	3.8145	0.477791	3.8135	10.529	3.8135	17.6411	3.81467	195.178	3.8145	9.22871															3.81383	2.72942
		3.815	0.131607	3.81517	0.193596	3.815	-1.87063	3.816	0.170708	3.81617	0.517368	3.81517	10.499	3.81517	17.5009	3.81633	194.5	3.81617	9.31549															3.8155	2.68698
		3.81667	0.125408	3.81683	0.193596	3.81667	-1.87302	3.81767	0.153065	3.81783	0.532627	3.81683	10.4699	3.81683	17.3373	3.818	193.82	3.81783	9.37986															3.81717	2.64454
		3.81833	0.105858	3.8185	0.158787	3.81833	-1.89781	3.81933	0.115395	3.8195	0.519753	3.8185	10.4208	3.8185	17.1461	3.81967	193.122	3.8195	9.408															3.81883	2.59352
		3.82	0.0963211	3.82017	0.124931	3.82	-1.92308	3.821	0.107765	3.82117	0.519276	3.82017	10.375	3.82017	16.9725	3.82133	192.427	3.82117	9.45663															3.8205	2.56872
		3.82167	0.102043	3.82183	0.112534	3.82167	-1.92595	3.82267	0.12064	3.82283	0.540257	3.82183	10.3655	3.82183	16.8209	3.823	191.749	3.82283	9.53627															3.82217	2.54869
		3.82333	0.117302	3.8235	0.119209	3.82333	-1.90639	3.82433	0.13876	3.8245	0.547886	3.8235	10.3521	3.8235	16.6602	3.82467	191.064	3.8245	9.61304															3.82383	2.52104
		3.825	0.132561	3.82517	0.113487	3.825	-1.89018	3.826	0.15974	3.82617	0.536442	3.82517	10.3269	3.82517	16.5129	3.82633	190.351	3.82617	9.68647															3.8255	2.49004
		3.82667	0.147343	3.82683	0.119686	3.82667	-1.86825	3.82767	0.191689	3.82783	0.555992	3.82683	10.3211	3.82683	16.397	3.828	189.657	3.82783	9.7723															3.82717	2.47335
		3.82833	0.154018	3.8285	0.148296	3.82833	-1.83392	3.82933	0.20504	3.8295	0.573635	3.8285	10.3259	3.8285	16.2897	3.82967	188.979	3.8295	9.86719															3.82883	2.44665
		3.83	0.147343	3.83017	0.178337	3.83	-1.80817	3.831	0.20647	3.83117	0.566959	3.83017	10.3145	3.83017	16.17	3.83133	188.285	3.83117	9.96494															3.8305	2.38848
		3.83167	0.152111	3.83183	0.203609	3.83167	-1.79482	3.83267	0.202656	3.83283	0.555992	3.83183	10.2921	3.83183	16.0556	3.833	187.571	3.83283	10.0627															3.83217	2.32935
[truncated: 24,702 more rows]
