# Supplementary material for: Seed to seed variation of proteins of the yellow pea (Pisum sativum L.)
Source: PLoS One. 2022 Aug 4;17(8):e0271887. doi: 10.1371/journal.pone.0271887 (PMC9352015; doi:10.1371/journal.pone.0271887)
Supplement: S2 Data — (XLSX) [file pone.0271887.s002.xlsx]

## Sheet: Correlation -AC Agassiz
Correlations
		Weight (g)	Avg Diameter (mm)	Gamma-vicilin (GV)	Alpha-vicilin (AV)	Basic Legumin (BL)	Beta+Gamma-vicilin (BGV)	Alpha+beta-vicilin (ABV)	acidic Legumin (AL)	Vicilin (V)	Convicilin (ConV)	Lypoxygenase (LOxy)	Total Legumin	Total vicilin	V/L
Weight (g)	Pearson Correlation	1	.990**	0.528561	0.49521	-0.142197	.658*	-0.436443	0.081822	-0.556043	-0.522157	-0.515688	-0.10426	.689*	0.239475
	Sig. (2-tailed)		5.12531e-08	0.116251	0.258476	0.695159	0.0386742	0.207296	0.822208	0.0950998	0.121567	0.127088	0.774394	0.0276795	0.50517
	N	10	10	10	7	10	10	10	10	10	10	10	10	10	10
Avg Diameter (mm)	Pearson Correlation	.990**	1	0.580231	0.568752	-0.0908064	0.625662	-0.41151	0.115603	-0.58253	-0.506519	-0.525479	-0.055224	.669*	0.207027
	Sig. (2-tailed)	5.12531e-08		0.0786631	0.182721	0.802991	0.0530147	0.237395	0.750471	0.0772043	0.135176	0.118791	0.879565	0.0344663	0.566045
	N	10	10	10	7	10	10	10	10	10	10	10	10	10	10
Gamma-vicilin (GV)	Pearson Correlation	0.528561	0.580231	1	.791*	-0.0356294	0.503859	-0.230467	-0.101992	-.921**	0.196629	-0.138774	-0.0480819	0.40877	0.217628
	Sig. (2-tailed)	0.116251	0.0786631		0.0339693	0.92216	0.13758	0.521788	0.779199	0.000153966	0.586122	0.702211	0.895064	0.240844	0.545852
	N	10	10	10	7	10	10	10	10	10	10	10	10	10	10
Alpha-vicilin (AV)	Pearson Correlation	0.49521	0.568752	.791*	1	-0.0302028	0.387166	-0.0572001	0.0522715	-.774*	0.0537403	-0.133059	-0.0134657	0.51914	0.198788
	Sig. (2-tailed)	0.258476	0.182721	0.0339693		0.948749	0.39086	0.903053	0.911382	0.0410393	0.908899	0.776106	0.977142	0.232473	0.669155
	N	7	7	7	7	7	7	7	7	7	7	7	7	7	7
Basic Legumin (BL)	Pearson Correlation	-0.142197	-0.0908064	-0.0356294	-0.0302028	1	-0.543114	0.189801	.895**	0.24029	-0.29186	-0.591983	.997**	-.763*	-.969**
	Sig. (2-tailed)	0.695159	0.802991	0.92216	0.948749		0.104717	0.599446	0.000467489	0.503678	0.413217	0.0713898	4.57974e-10	0.0101934	3.82896e-06
	N	10	10	10	7	10	10	10	10	10	10	10	10	10	10
Beta+Gamma-vicilin (BGV)	Pearson Correlation	.658*	0.625662	0.503859	0.387166	-0.543114	1	-.721*	-0.269074	-0.609568	0.169022	0.0866053	-0.502473	.861**	.644*
	Sig. (2-tailed)	0.0386742	0.0530147	0.13758	0.39086	0.104717		0.01867	0.452196	0.0613478	0.640647	0.811966	0.138842	0.00138799	0.0442696
	N	10	10	10	7	10	10	10	10	10	10	10	10	10	10
Alpha+beta-vicilin (ABV)	Pearson Correlation	-0.436443	-0.41151	-0.230467	-0.0572001	0.189801	-.721*	1	-0.139144	0.395725	-0.0188316	0.0717083	0.133799	-0.440812	-0.209949
	Sig. (2-tailed)	0.207296	0.237395	0.521788	0.903053	0.599446	0.01867		0.701447	0.257648	0.958821	0.843942	0.712498	0.202262	0.560451
	N	10	10	10	7	10	10	10	10	10	10	10	10	10	10
acidic Legumin (AL)	Pearson Correlation	0.081822	0.115603	-0.101992	0.0522715	.895**	-0.269074	-0.139144	1	0.205553	-0.45194	-.643*	.928**	-0.535536	-.878**
	Sig. (2-tailed)	0.822208	0.750471	0.779199	0.911382	0.000467489	0.452196	0.701447		0.568874	0.189764	0.0447458	0.000108836	0.110628	0.000824178
	N	10	10	10	7	10	10	10	10	10	10	10	10	10	10
Vicilin (V)	Pearson Correlation	-0.556043	-0.58253	-.921**	-.774*	0.24029	-0.609568	0.395725	0.205553	1	-0.1602	-0.00284098	0.237816	-0.539277	-0.365668
	Sig. (2-tailed)	0.0950998	0.0772043	0.000153966	0.0410393	0.503678	0.0613478	0.257648	0.568874		0.658419	0.993785	0.508214	0.107684	0.298751
	N	10	10	10	7	10	10	10	10	10	10	10	10	10	10
Convicilin (ConV)	Pearson Correlation	-0.522157	-0.506519	0.196629	0.0537403	-0.29186	0.169022	-0.0188316	-0.45194	-0.1602	1	0.609712	-0.325114	0.00431633	0.332534
	Sig. (2-tailed)	0.121567	0.135176	0.586122	0.908899	0.413217	0.640647	0.958821	0.189764	0.658419		0.0612696	0.359337	0.990558	0.347822
	N	10	10	10	7	10	10	10	10	10	10	10	10	10	10
Lypoxygenase (LOxy)	Pearson Correlation	-0.515688	-0.525479	-0.138774	-0.133059	-0.591983	0.0866053	0.0717083	-.643*	-0.00284098	0.609712	1	-0.610444	0.188989	0.583978
	Sig. (2-tailed)	0.127088	0.118791	0.702211	0.776106	0.0713898	0.811966	0.843942	0.0447458	0.993785	0.0612696		0.0608738	0.601039	0.0762944
	N	10	10	10	7	10	10	10	10	10	10	10	10	10	10
Total Legumin	Pearson Correlation	-0.10426	-0.055224	-0.0480819	-0.0134657	.997**	-0.502473	0.133799	.928**	0.237816	-0.325114	-0.610444	1	-.734*	-.968**
	Sig. (2-tailed)	0.774394	0.879565	0.895064	0.977142	4.57974e-10	0.138842	0.712498	0.000108836	0.508214	0.359337	0.0608738		0.0155607	4.41449e-06
	N	10	10	10	7	10	10	10	10	10	10	10	10	10	10
Total vicilin	Pearson Correlation	.689*	.669*	0.40877	0.51914	-.763*	.861**	-0.440812	-0.535536	-0.539277	0.00431633	0.188989	-.734*	1	.845**
	Sig. (2-tailed)	0.0276795	0.0344663	0.240844	0.232473	0.0101934	0.00138799	0.202262	0.110628	0.107684	0.990558	0.601039	0.0155607		0.0020648
	N	10	10	10	7	10	10	10	10	10	10	10	10	10	10
V/L	Pearson Correlation	0.239475	0.207027	0.217628	0.198788	-.969**	.644*	-0.209949	-.878**	-0.365668	0.332534	0.583978	-.968**	.845**	1
	Sig. (2-tailed)	0.50517	0.566045	0.545852	0.669155	3.82896e-06	0.0442696	0.560451	0.000824178	0.298751	0.347822	0.0762944	4.41449e-06	0.0020648
	N	10	10	10	7	10	10	10	10	10	10	10	10	10	10
**. Correlation is significant at the 0.01 level (2-tailed).
*. Correlation is significant at the 0.05 level (2-tailed).

## Sheet: Sheet2
Correlations
		Weight (g)	Avg Diameter (mm)	Gamma-vicilin (GV)	Alpha-vicilin (AV)	Basic Legumin (BL)	Beta+Gamma-vicilin (BGV)	Alpha+beta-vicilin (ABV)	acidic Legumin (AL)	Vicilin (V)	Convicilin (ConV)	Lypoxygenase (LOxy)	Total Legumin	Total vicilin	V/L
Weight (g)	Pearson Correlation	1	.989**	0.196499	0.026226	0.441459	0.596861	-0.191057	-0.103846	0.0944362	-0.620946	-0.480215	0.376347	0.350018	-0.171015
	Sig. (2-tailed)		6.10068e-08	0.586374	0.94267	0.201523	0.0685042	0.596987	0.77527	0.795253	0.0553737	0.160098	0.28377	0.321445	0.636655
	N	10	10	10	10	10	10	10	10	10	10	10	10	10	10
Avg Diameter (mm)	Pearson Correlation	.989**	1	0.115414	0.100628	0.440004	0.585154	-0.191001	-0.10867	0.0763634	-.657*	-0.495763	0.370404	0.35678	-0.162213
	Sig. (2-tailed)	6.10068e-08		0.750868	0.782091	0.203188	0.0755604	0.597098	0.765071	0.833926	0.0391359	0.145057	0.292056	0.311533	0.65435
	N	10	10	10	10	10	10	10	10	10	10	10	10	10	10
Gamma-vicilin (GV)	Pearson Correlation	0.196499	0.115414	1	-.671*	0.598306	0.350721	-0.501692	-0.446577	0.243197	-0.0578594	-0.149104	0.231671	-0.303645	-0.35145
	Sig. (2-tailed)	0.586374	0.750868		0.0337946	0.067664	0.320406	0.139558	0.195729	0.498369	0.873855	0.680989	0.519554	0.393704	0.319331
	N	10	10	10	10	10	10	10	10	10	10	10	10	10	10
Alpha-vicilin (AV)	Pearson Correlation	0.026226	0.100628	-.671*	1	-0.528555	-0.311995	.739*	.737*	-.707*	0.0863067	0.2581	0.107288	0.377624	0.0843372
	Sig. (2-tailed)	0.94267	0.782091	0.0337946		0.116255	0.380155	0.0146819	0.0149761	0.0222259	0.812604	0.471537	0.767991	0.282006	0.816819
	N	10	10	10	10	10	10	10	10	10	10	10	10	10	10
Basic Legumin (BL)	Pearson Correlation	0.441459	0.440004	0.598306	-0.528555	1	.679*	-0.623633	-0.49761	0.264165	-0.329281	-0.39011	0.613677	-0.321287	-.684*
	Sig. (2-tailed)	0.201523	0.203188	0.067664	0.116255		0.030772	0.0540216	0.143329	0.460803	0.352848	0.265076	0.059144	0.36535	0.0290059
	N	10	10	10	10	10	10	10	10	10	10	10	10	10	10
Beta+Gamma-vicilin (BGV)	Pearson Correlation	0.596861	0.585154	0.350721	-0.311995	.679*	1	-0.564523	-0.301616	0.439845	-.751*	-.855**	0.449911	0.355025	-0.226406
	Sig. (2-tailed)	0.0685042	0.0755604	0.320406	0.380155	0.030772		0.0891095	0.397032	0.20337	0.012384	0.00161143	0.192008	0.314089	0.529353
	N	10	10	10	10	10	10	10	10	10	10	10	10	10	10
Alpha+beta-vicilin (ABV)	Pearson Correlation	-0.191057	-0.191001	-0.501692	.739*	-0.623633	-0.564523	1	.794**	-.840**	0.59581	.666*	0.0578903	0.132894	0.0218337
	Sig. (2-tailed)	0.596987	0.597098	0.139558	0.0146819	0.0540216	0.0891095		0.00605311	0.00233159	0.0691189	0.0355975	0.873789	0.714375	0.952262
	N	10	10	10	10	10	10	10	10	10	10	10	10	10	10
acidic Legumin (AL)	Pearson Correlation	-0.103846	-0.10867	-0.446577	.737*	-0.49761	-0.301616	.794**	1	-.658*	0.281037	0.356307	0.379491	0.349765	-0.159424
	Sig. (2-tailed)	0.77527	0.765071	0.195729	0.0149761	0.143329	0.397032	0.00605311		0.0385187	0.43153	0.31222	0.279439	0.321819	0.659988
	N	10	10	10	10	10	10	10	10	10	10	10	10	10	10
Vicilin (V)	Pearson Correlation	0.0944362	0.0763634	0.243197	-.707*	0.264165	0.439845	-.840**	-.658*	1	-0.591601	-.705*	-0.31741	0.200417	0.372493
	Sig. (2-tailed)	0.795253	0.833926	0.498369	0.0222259	0.460803	0.20337	0.00233159	0.0385187		0.071619	0.0226775	0.371492	0.578776	0.289129
	N	10	10	10	10	10	10	10	10	10	10	10	10	10	10
Convicilin (ConV)	Pearson Correlation	-0.620946	-.657*	-0.0578594	0.0863067	-0.329281	-.751*	0.59581	0.281037	-0.591601	1	.937**	-0.0954054	-0.581347	-0.181961
	Sig. (2-tailed)	0.0553737	0.0391359	0.873855	0.812604	0.352848	0.012384	0.0691189	0.43153	0.071619		6.5257e-05	0.79319	0.0779526	0.61488
	N	10	10	10	10	10	10	10	10	10	10	10	10	10	10
Lypoxygenase (LOxy)	Pearson Correlation	-0.480215	-0.495763	-0.149104	0.2581	-0.39011	-.855**	.666*	0.356307	-.705*	.937**	1	-0.0917722	-0.588188	-0.195726
	Sig. (2-tailed)	0.160098	0.145057	0.680989	0.471537	0.265076	0.00161143	0.0355975	0.31222	0.0226775	6.5257e-05		0.800931	0.073688	0.587878
	N	10	10	10	10	10	10	10	10	10	10	10	10	10	10
Total Legumin	Pearson Correlation	0.376347	0.370404	0.231671	0.107288	0.613677	0.449911	0.0578903	0.379491	-0.31741	-0.0954054	-0.0917722	1	-0.0243188	-.875**
	Sig. (2-tailed)	0.28377	0.292056	0.519554	0.767991	0.059144	0.192008	0.873789	0.279439	0.371492	0.79319	0.800931		0.946834	0.000910562
	N	10	10	10	10	10	10	10	10	10	10	10	10	10	10
Total vicilin	Pearson Correlation	0.350018	0.35678	-0.303645	0.377624	-0.321287	0.355025	0.132894	0.349765	0.200417	-0.581347	-0.588188	-0.0243188	1	0.503163
	Sig. (2-tailed)	0.321445	0.311533	0.393704	0.282006	0.36535	0.314089	0.714375	0.321819	0.578776	0.0779526	0.073688	0.946834		0.138213
	N	10	10	10	10	10	10	10	10	10	10	10	10	10	10
V/L	Pearson Correlation	-0.171015	-0.162213	-0.35145	0.0843372	-.684*	-0.226406	0.0218337	-0.159424	0.372493	-0.181961	-0.195726	-.875**	0.503163	1
	Sig. (2-tailed)	0.636655	0.65435	0.319331	0.816819	0.0290059	0.529353	0.952262	0.659988	0.289129	0.61488	0.587878	0.000910562	0.138213
	N	10	10	10	10	10	10	10	10	10	10	10	10	10	10
**. Correlation is significant at the 0.01 level (2-tailed).
*. Correlation is significant at the 0.05 level (2-tailed).
