# Supplementary material for: Seed to seed variation of proteins of the yellow pea (Pisum sativum L.)
Source: PLoS One. 2022 Aug 4;17(8):e0271887. doi: 10.1371/journal.pone.0271887 (PMC9352015; doi:10.1371/journal.pone.0271887)
Supplement: S3 Data — (XLSX) [file pone.0271887.s003.xlsx]

## Sheet: Sheet1
Variety	Seed No	Gamma-vicilin (GV)	Alpha-vicilin (AV)	Basic Legumin (BL)	Beta+Gamma-vicilin (BGV)	Alpha+beta-vicilin (ABV)	acidic Legumin (AL)	Vicilin (V)	Convicilin (ConV)	Lypoxygenase (LOxy)	Total Legumin	Total vicilin	V/L
AC Agassiz	1	3.1	2.2	15.2	11.2	13.4	8.4	36.9	1.1	1.8	23.6	66.8	2.83051
AC Agassiz	1	3.9	2.4	10	16.8	16.6	9.1	30.6	1.7	3.2	19.1	70.3	3.68063
AC Agassiz	2	3.5	3.5	14.7	11.3	18.3	9.5	29.8	2.3	1.7	24.2	66.4	2.7438
AC Agassiz	2	3.6	3.6	14.2	10.8	17.2	9.6	29	2.2	2.7	23.8	64.2	2.69748
AC Agassiz	3	4.2	4.5	12	15.2	15.5	9.5	27.5	1.8	3	21.5	66.9	3.11163
AC Agassiz	3	4.4	4.5	13.4	15.9	16.1	10.5	25.1	2.3	2	23.9	66	2.76151
AC Agassiz	4	6	5.3	13.4	15.9	16.3	10.1	23.6	1.3	1.6	23.5	67.1	2.85532
AC Agassiz	4	6	4.5	13.6	16.4	15.3	9.8	25.4	2.3	1.1	23.4	67.6	2.88889
AC Agassiz	5	5.1	3.4	13.7	19.1	15.6	9.6	24.3	1.6	1.4	23.3	67.5	2.897
AC Agassiz	5	4.4	2.8	13.1	19.4	17.6	9.3	26.5	1.7	1.4	22.4	70.7	3.15625
AC Agassiz	6	6.2	4.4	8.9	18.5	15.4	7.8	28.2	2	3.5	16.7	72.7	4.35329
AC Agassiz	6	5.9	3.9	9.8	20.4	17.2	8	24.3	1.9	3.5	17.8	71.7	4.02809
AC Agassiz	7	4.8	3.8	11.8	21.6	15.8	8.7	23.7	1.8	3.2	20.5	69.7	3.4
AC Agassiz	7	6	4.7	12	19.6	13.9	9	24.2	1.2	2.6	21	68.4	3.25714
AC Agassiz	8	5	3.4	9.9	23.4	13.8	9.7	25	1.6	2.8	19.6	70.6	3.60204
AC Agassiz	8	3.7	3.3	11.1	24.7	15.2	8.4	24.2	1.7	2.7	19.5	71.1	3.64615
AC Agassiz	9	5.6	5.4	12.6	21.2	13.5	9.4	23.1	0.9	1.5	22	68.8	3.12727
AC Agassiz	9	5.7	4.2	16.2	18.5	16.5	10.5	21.8	1.1	1.1	26.7	66.7	2.49813
AC Agassiz	10	5.4	4	14.9	19.9	15.9	10.1	22.9	1.2	0.7	25	68.1	2.724
AC Agassiz	10	5.8	3.7	15.2	20	16	9.4	22.9	1.5	0.7	24.6	68.4	2.78049
Mean		4.915	3.875	12.785	17.99	15.755	9.32	25.95	1.66	2.11	22.105	68.485	3.15198
SD		0.996982	0.851547	2.06456	3.84213	1.34653	0.757141	3.56481	0.430911	0.92844	2.59138	2.18181	0.492668
Range		3.1	3.2	7.3	13.9	4.9	2.7	15.1	1.4	2.8	10	8.5	1.85517
CV		20.2845	21.9754	16.1483	21.3571	8.54666	8.12384	13.7372	25.9585	44.0019	11.723	3.18582	15.6304
CDC Saffron	1	2.1	21.5	15.1	2.6	12	13.7	14.6	2	4	28.8	52.8	1.83333
CDC Saffron	1	5	22	14.6	4.1	9.5	14.9	13.2	2.2	2.8	29.5	53.8	1.82373
CDC Saffron	2	2.3	24	11.2	2.1	13.5	14.1	13.7	2.5	3.7	25.3	55.6	2.19763
CDC Saffron	2	2.1	24.9	11.3	2.1	13.3	14.6	13.2	2.2	3.6	25.9	55.6	2.14672
CDC Saffron	3	3.8	25.1	12.8	3.5	12.5	14.4	10.7	1.8	3.6	27.2	55.6	2.04412
CDC Saffron	3	2.1	27.5	13.7	3.3	13	14.8	10.2	1.8	2.3	28.5	56.1	1.96842
CDC Saffron	4	3.3	24.1	13.8	3.8	12	12.3	15.1	2.1	1.8	26.1	58.3	2.23372
CDC Saffron	4	3.2	23.6	12.7	3.3	10.3	13	16.3	1.7	2.9	25.7	56.7	2.20623
CDC Saffron	5	3.9	21.7	15.3	3.6	7.4	15.8	18	1.5	1.7	31.1	54.6	1.75563
CDC Saffron	5	3.2	21.9	14.9	3.7	6.4	17.3	17.9	1.7	2	32.2	53.1	1.64907
CDC Saffron	6	2.5	22.5	14	2.9	11.6	15.5	12.1	2.3	4.4	29.5	51.6	1.74915
CDC Saffron	6	6.7	24.8	14.6	2.7	11.7	12.7	10.4	2.8	3.1	27.3	56.3	2.06227
CDC Saffron	7	1.6	25.6	13.4	3.1	12.8	12.9	9.7	2.3	4	26.3	52.8	2.0076
CDC Saffron	7	2.3	26.3	13.2	3.2	12.5	14.8	10.5	2.4	3	28	54.8	1.95714
CDC Saffron	8	2.7	24.4	15.7	3.6	11.1	14.9	13.6	1.8	2.7	30.6	55.4	1.81046
CDC Saffron	8	2.6	26	15.3	3.6	12.3	13.6	11.4	1.9	2.6	28.9	55.9	1.93426
CDC Saffron	9	2.7	30.4	13.5	4.1	12.1	17.4	12.9	1.9	2.2	30.9	62.2	2.01294
CDC Saffron	9	2.5	27	13.3	3.8	12.4	16.3	13.2	2.1	1.9	29.6	58.9	1.98986
CDC Saffron	10
CDC Saffron	10	4.1	22.1	15.7	4.9	9.2	13.7	16	1.9	1.4	29.4	56.3	1.91497
Mean		3.08947	24.4947	13.9	3.36842	11.3474	14.5632	13.3	2.04737	2.82632	28.4632	55.6	1.96301
SD		1.21513	2.33583	1.33	0.693664	1.95516	1.44845	2.53355	0.322091	0.879926	2.02326	2.43949	0.165471
Range		5.1	8.9	4.5	2.8	7.1	5.1	8.3	1.3	3	6.9	10.6	0.584648
CV		39.3314	9.53603	9.56832	20.5931	17.23	9.946	19.0493	15.732	31.1333	7.10833	4.38757	8.42945
		Gamma-vicilin (GV)	Alpha-vicilin (AV)	Basic Legumin (BL)	Beta+Gamma-vicilin (BGV)	Alpha+beta-vicilin (ABV)	acidic Legumin (AL)	Vicilin (V)	Convicilin (ConV)	Lypoxygenase (LOxy)	Total Legumin	Total vicilin	V/L
