# Supplementary material for: Seed to seed variation of proteins of the yellow pea (Pisum sativum L.)
Source: PLoS One. 2022 Aug 4;17(8):e0271887. doi: 10.1371/journal.pone.0271887 (PMC9352015; doi:10.1371/journal.pone.0271887)
Supplement: S4 Data — (XLSX) [file pone.0271887.s004.xlsx]

## Sheet: Sheet1
Standard curve
	Retention time	MW (kDa)
Bovine Thyroglobulin	15.87	670
Blood Ƴ-glubulin	19.18	150
BSA	19.96	66
Egg albumin	20.55	44
Ribonuclease A	22.15	13
Sample
YP peak number	Retention time	MW (kDa)
3	16.82	477.431
4	17.52	356.502
5	18.15	263.117
6	19.02	158.223
7	20.14	64.2882
8	21.04	22.3306
9	22.11	11.3194
