# Supplementary material for: Seed to seed variation of proteins of the yellow pea (Pisum sativum L.)
Source: PLoS One. 2022 Aug 4;17(8):e0271887. doi: 10.1371/journal.pone.0271887 (PMC9352015; doi:10.1371/journal.pone.0271887)
Supplement: S5 Data — (CSV) [file pone.0271887.s005.CSV]

Retention time	Absorbance
0	0.007152557
0.001666667	0.008106232
0.003333333	0.005245209
0.005	-0.000476837
0.006666667	-0.005722046
0.008333333	-0.014305115
0.01	-0.023365021
0.011666667	-0.021934509
0.013333333	-0.010490417
0.015	-0.005722046
0.016666667	-0.003814697
0.018333333	0.005245209
0.02	0.017166138
0.021666667	0.020980835
0.023333333	0.015735626
0.025	0.009536743
0.026666667	0.006198883
0.028333333	0.00333786
0.03	0.000476837
0.031666667	-0.006198883
0.033333333	-0.011920929
0.035	-0.007629395
0.036666667	-0.001430511
0.038333333	-0.002861023
0.04	-0.000953674
0.041666667	0.012874603
0.043333333	0.028610229
0.045	0.03528595
0.046666667	0.04529953
0.048333333	0.067234039
0.05	0.083446503
0.051666667	0.096321106
0.053333333	0.118732452
0.055	0.140666962
0.056666667	0.150203705
0.058333333	0.156879425
0.06	0.169277191
0.061666667	0.178337097
0.063333333	0.179767609
0.065	0.194072723
0.066666667	0.216007233
0.068333333	0.228404999
0.07	0.235557556
0.071666667	0.250339508
0.073333333	0.262737274
0.075	0.264644623
0.076666667	0.264644623
0.078333333	0.270843506
0.08	0.274181366
0.081666667	0.271320343
0.083333333	0.269889832
0.085	0.259876251
0.086666667	0.246047974
0.088333333	0.237941742
0.09	0.23651123
0.091666667	0.231266022
0.093333333	0.221729279
0.095	0.222206116
0.096666667	0.224590302
0.098333333	0.217437744
0.1	0.205516815
0.101666667	0.194549561
0.103333333	0.190258026
0.105	0.18119812
0.106666667	0.172138214
0.108333333	0.161647797
0.11	0.151634216
0.111666667	0.146389008
0.113333333	0.141143799
0.115	0.130176544
0.116666667	0.111579895
0.118333333	0.10061264
0.12	0.086307526
0.121666667	0.062465668
0.123333333	0.037670135
0.125	0.026226044
0.126666667	0.025749207
0.128333333	0.018119812
0.13	0.018119812
0.131666667	0.020980835
0.133333333	0.023365021
0.135	0.022411346
0.136666667	0.022411346
0.138333333	0.020980835
0.14	0.016689301
0.141666667	0.016212463
0.143333333	0.016689301
0.145	0.009059906
0.146666667	0.001907349
0.148333333	0.001430511
0.15	-0.000476837
0.151666667	-0.002861023
0.153333333	0.00333786
0.155	0.019073486
0.156666667	0.024318695
0.158333333	0.025272369
0.16	0.029087067
0.161666667	0.029563904
0.163333333	0.022411346
0.165	0.010967255
0.166666667	0.005245209
0.168333333	0.001430511
0.17	0.00333786
0.171666667	0.013828278
0.173333333	0.014781952
0.175	0.009536743
0.176666667	0.006198883
0.178333333	0.007152557
0.18	0.001430511
0.181666667	-0.011920929
0.183333333	-0.010967255
0.185	-0.003814697
0.186666667	-0.006198883
0.188333333	-0.01001358
0.19	-0.010490417
0.191666667	-0.01001358
0.193333333	-0.020027161
0.195	-0.024318695
0.196666667	-0.019550323
0.198333333	-0.015258789
0.2	-0.014781952
0.201666667	-0.015258789
0.203333333	-0.010490417
0.205	-0.004291534
0.206666667	0.002384186
0.208333333	0.001907349
0.21	-0.000953674
0.211666667	-0.001430511
0.213333333	0
0.215	-0.005245209
0.216666667	-0.015735626
0.218333333	-0.016689301
0.22	-0.012397766
0.221666667	-0.009536743
0.223333333	-0.009536743
0.225	-0.00333786
0.226666667	0.001907349
0.228333333	-0.000953674
0.23	-0.004768372
0.231666667	-0.004768372
0.233333333	-0.006198883
0.235	-0.011920929
0.236666667	-0.008106232
0.238333333	0.00333786
0.24	0.011920929
0.241666667	0.010490417
0.243333333	0.007152557
0.245	-0.000476837
0.246666667	-0.005245209
0.248333333	-0.012874603
0.25	-0.021457672
0.251666667	-0.029087067
0.253333333	-0.028610229
0.255	-0.020980835
0.256666667	-0.022411346
0.258333333	-0.026702881
0.26	-0.023365021
0.261666667	-0.012874603
0.263333333	-0.01001358
0.265	-0.008583069
0.266666667	0.001430511
0.268333333	0.012874603
0.27	0.010490417
0.271666667	0.006198883
0.273333333	0.007629395
0.275	0.007152557
0.276666667	-0.000476837
0.278333333	-0.008106232
0.28	-0.008106232
0.281666667	-0.008106232
0.283333333	-0.009059906
0.285	-0.006198883
0.286666667	-0.002861023
0.288333333	-0.00667572
0.29	-0.015258789
0.291666667	-0.020980835
0.293333333	-0.025272369
0.295	-0.029087067
0.296666667	-0.034332275
0.298333333	-0.035762787
0.3	-0.034332275
0.301666667	-0.028133392
0.303333333	-0.026702881
0.305	-0.03194809
0.306666667	-0.030994415
0.308333333	-0.022411346
0.31	-0.01335144
0.311666667	-0.015735626
0.313333333	-0.013828278
0.315	-0.004768372
0.316666667	0.000476837
0.318333333	0.002384186
0.32	0.001907349
0.321666667	0.00333786
0.323333333	0.000476837
0.325	-0.002384186
0.326666667	-0.00667572
0.328333333	-0.008583069
0.33	-0.003814697
0.331666667	0.000953674
0.333333333	0.00333786
0.335	-0.000953674
0.336666667	-0.001907349
0.338333333	-0.003814697
0.34	-0.010490417
0.341666667	-0.015735626
0.343333333	-0.018596649
0.345	-0.016689301
0.346666667	-0.014305115
0.348333333	-0.012874603
0.35	-0.011920929
0.351666667	-0.002861023
0.353333333	0.012397766
0.355	0.019550323
0.356666667	0.016689301
0.358333333	0.014781952
0.36	0.015258789
0.361666667	0.009059906
0.363333333	-0.009536743
0.365	-0.019073486
0.366666667	-0.015735626
0.368333333	-0.012874603
0.37	-0.015258789
0.371666667	-0.015735626
0.373333333	-0.008106232
0.375	-0.008583069
0.376666667	-0.013828278
0.378333333	-0.016689301
0.38	-0.013828278
0.381666667	-0.013828278
0.383333333	-0.016212463
0.385	-0.014305115
0.386666667	-0.009536743
0.388333333	-0.010967255
0.39	-0.011920929
0.391666667	-0.008583069
0.393333333	0.002384186
0.395	0.01001358
0.396666667	0.009059906
0.398333333	0.007629395
0.4	0.009536743
0.401666667	0.014781952
0.403333333	0.011920929
0.405	0.008106232
0.406666667	0.010967255
0.408333333	0.018119812
0.41	0.022411346
0.411666667	0.019550323
0.413333333	0.017166138
0.415	0.010967255
0.416666667	0.002384186
0.418333333	-0.002861023
0.42	-0.005245209
0.421666667	-0.00333786
0.423333333	-0.002384186
0.425	-0.000953674
0.426666667	-0.000953674
0.428333333	-0.002861023
0.43	-0.010967255
0.431666667	-0.023365021
0.433333333	-0.029563904
0.435	-0.027179718
0.436666667	-0.021934509
0.438333333	-0.018596649
0.44	-0.01335144
0.441666667	-0.005722046
0.443333333	-0.000953674
0.445	0.000953674
0.446666667	-0.004768372
0.448333333	-0.00667572
0.45	-0.001907349
0.451666667	-0.001907349
0.453333333	-0.006198883
0.455	-0.013828278
0.456666667	-0.016212463
0.458333333	-0.019073486
0.46	-0.027179718
0.461666667	-0.031471252
0.463333333	-0.031471252
0.465	-0.025749207
0.466666667	-0.015735626
0.468333333	-0.014781952
0.47	-0.023841858
0.471666667	-0.031471252
0.473333333	-0.023841858
0.475	-0.014781952
0.476666667	-0.010490417
0.478333333	-0.009059906
0.48	-0.004291534
0.481666667	-0.00333786
0.483333333	-0.010490417
0.485	-0.022411346
0.486666667	-0.031471252
0.488333333	-0.027656555
0.49	-0.016212463
0.491666667	-0.011920929
0.493333333	-0.019550323
0.495	-0.021934509
0.496666667	-0.020027161
0.498333333	-0.022888184
0.5	-0.030994415
0.501666667	-0.028610229
0.503333333	-0.019073486
0.505	-0.017166138
0.506666667	-0.024795532
0.508333333	-0.029563904
0.51	-0.023841858
0.511666667	-0.021457672
0.513333333	-0.018596649
0.515	-0.011920929
0.516666667	-0.005722046
0.518333333	-0.004291534
0.52	-0.007152557
0.521666667	-0.01001358
0.523333333	-0.013828278
0.525	-0.018596649
0.526666667	-0.019073486
0.528333333	-0.017166138
0.53	-0.015735626
0.531666667	-0.013828278
0.533333333	-0.012397766
0.535	-0.009059906
0.536666667	-0.00667572
0.538333333	-0.002861023
0.54	-0.000476837
0.541666667	-0.001907349
0.543333333	-0.009059906
0.545	-0.015258789
0.546666667	-0.021457672
0.548333333	-0.029087067
0.55	-0.03528595
0.551666667	-0.037670135
0.553333333	-0.032424927
0.555	-0.024795532
0.556666667	-0.018596649
0.558333333	-0.01335144
0.56	-0.007152557
0.561666667	-0.000953674
0.563333333	-0.007152557
0.565	-0.019073486
0.566666667	-0.021934509
0.568333333	-0.017642975
0.57	-0.027656555
0.571666667	-0.042915344
0.573333333	-0.041484833
0.575	-0.033378601
0.576666667	-0.033855438
0.578333333	-0.03194809
0.58	-0.019550323
0.581666667	-0.012397766
0.583333333	-0.011920929
0.585	-0.01001358
0.586666667	-0.003814697
0.588333333	-0.01335144
0.59	-0.024795532
0.591666667	-0.025272369
0.593333333	-0.026226044
0.595	-0.03194809
0.596666667	-0.04196167
0.598333333	-0.044822693
0.6	-0.047206879
0.601666667	-0.050544739
0.603333333	-0.045776367
0.605	-0.044345856
0.606666667	-0.043869019
0.608333333	-0.038146973
0.61	-0.031471252
0.611666667	-0.027656555
0.613333333	-0.025272369
0.615	-0.014305115
0.616666667	-0.002384186
0.618333333	-0.003814697
0.62	-0.005722046
0.621666667	-0.00333786
0.623333333	-0.00667572
0.625	-0.019073486
0.626666667	-0.028610229
0.628333333	-0.034332275
0.63	-0.036239624
0.631666667	-0.034809113
0.633333333	-0.03528595
0.635	-0.03862381
0.636666667	-0.04529953
0.638333333	-0.041484833
0.64	-0.040054321
0.641666667	-0.04863739
0.643333333	-0.057697296
0.645	-0.059604645
0.646666667	-0.05865097
0.648333333	-0.066280365
0.65	-0.067234039
0.651666667	-0.063419342
0.653333333	-0.057220459
0.655	-0.052452087
0.656666667	-0.042438507
0.658333333	-0.034332275
0.66	-0.03194809
0.661666667	-0.025272369
0.663333333	-0.021934509
0.665	-0.022411346
0.666666667	-0.025272369
0.668333333	-0.021457672
0.67	-0.020027161
0.671666667	-0.029087067
0.673333333	-0.032901764
0.675	-0.036716461
0.676666667	-0.043869019
0.678333333	-0.047683716
0.68	-0.047206879
0.681666667	-0.04529953
0.683333333	-0.047683716
0.685	-0.042915344
0.686666667	-0.039100647
0.688333333	-0.040531158
0.69	-0.043869019
0.691666667	-0.040531158
0.693333333	-0.036239624
0.695	-0.040054321
0.696666667	-0.047683716
0.698333333	-0.055789948
0.7	-0.060558319
0.701666667	-0.060081482
0.703333333	-0.056743622
0.705	-0.05865097
0.706666667	-0.05197525
0.708333333	-0.036716461
0.71	-0.027656555
0.711666667	-0.03528595
0.713333333	-0.041484833
0.715	-0.034809113
0.716666667	-0.031471252
0.718333333	-0.04529953
0.72	-0.062465668
0.721666667	-0.065803528
0.723333333	-0.069141388
0.725	-0.079154968
0.726666667	-0.0872612
0.728333333	-0.079154968
0.73	-0.065326691
0.731666667	-0.054836273
0.733333333	-0.049114227
0.735	-0.046730042
0.736666667	-0.043392181
0.738333333	-0.039577484
0.74	-0.036716461
0.741666667	-0.04529953
0.743333333	-0.045776367
0.745	-0.036239624
0.746666667	-0.030517578
0.748333333	-0.032901764
0.75	-0.03528595
0.751666667	-0.030994415
0.753333333	-0.031471252
0.755	-0.039577484
0.756666667	-0.041484833
0.758333333	-0.040054321
0.76	-0.03528595
0.761666667	-0.030040741
0.763333333	-0.027179718
0.765	-0.027179718
0.766666667	-0.032901764
0.768333333	-0.041484833
0.77	-0.056743622
0.771666667	-0.070571899
0.773333333	-0.071048737
0.775	-0.062942505
0.776666667	-0.063896179
0.778333333	-0.069141388
0.78	-0.068187714
0.781666667	-0.069618225
0.783333333	-0.080108643
0.785	-0.090122223
0.786666667	-0.088691711
0.788333333	-0.084400177
0.79	-0.079154968
0.791666667	-0.069618225
0.793333333	-0.05865097
0.795	-0.053405762
0.796666667	-0.052452087
0.798333333	-0.047206879
0.8	-0.043392181
0.801666667	-0.045776367
0.803333333	-0.050067902
0.805	-0.052928925
0.806666667	-0.056743622
0.808333333	-0.061988831
0.81	-0.065803528
0.811666667	-0.068664551
0.813333333	-0.07390976
0.815	-0.076293945
0.816666667	-0.078201294
0.818333333	-0.082492828
0.82	-0.084400177
0.821666667	-0.081062317
0.823333333	-0.074386597
0.825	-0.065326691
0.826666667	-0.053882599
0.828333333	-0.044822693
0.83	-0.046253204
0.831666667	-0.052928925
0.833333333	-0.05531311
0.835	-0.062465668
0.836666667	-0.075817108
0.838333333	-0.0872612
0.84	-0.086307526
0.841666667	-0.080108643
0.843333333	-0.074863434
0.845	-0.069141388
0.846666667	-0.060558319
0.848333333	-0.048160553
0.85	-0.036716461
0.851666667	-0.030040741
0.853333333	-0.036716461
0.855	-0.04196167
0.856666667	-0.046730042
0.858333333	-0.057220459
0.86	-0.073432922
0.861666667	-0.08058548
0.863333333	-0.074386597
0.865	-0.076770782
0.866666667	-0.082015991
0.868333333	-0.07724762
0.87	-0.067710876
0.871666667	-0.070095062
0.873333333	-0.080108643
0.875	-0.079154968
0.876666667	-0.075817108
0.878333333	-0.076770782
0.88	-0.076293945
0.881666667	-0.071048737
0.883333333	-0.066757202
0.885	-0.065803528
0.886666667	-0.062942505
0.888333333	-0.064849854
0.89	-0.070095062
0.891666667	-0.073432922
0.893333333	-0.069618225
0.895	-0.072479248
0.896666667	-0.077724457
0.898333333	-0.076293945
0.9	-0.07390976
0.901666667	-0.075817108
0.903333333	-0.080108643
0.905	-0.082492828
0.906666667	-0.079154968
0.908333333	-0.075817108
0.91	-0.072002411
0.911666667	-0.071048737
0.913333333	-0.073432922
0.915	-0.071048737
0.916666667	-0.066757202
0.918333333	-0.065326691
0.92	-0.065803528
0.921666667	-0.05865097
0.923333333	-0.048160553
0.925	-0.04863739
0.926666667	-0.056743622
0.928333333	-0.059127808
0.93	-0.060558319
0.931666667	-0.066757202
0.933333333	-0.072002411
0.935	-0.072002411
0.936666667	-0.072479248
0.938333333	-0.074386597
0.94	-0.072002411
0.941666667	-0.07724762
0.943333333	-0.081539154
0.945	-0.074386597
0.946666667	-0.061988831
0.948333333	-0.05865097
0.95	-0.061035156
0.951666667	-0.053405762
0.953333333	-0.043392181
0.955	-0.045776367
0.956666667	-0.05197525
0.958333333	-0.054359436
0.96	-0.05865097
0.961666667	-0.069141388
0.963333333	-0.081539154
0.965	-0.088214874
0.966666667	-0.092983246
0.968333333	-0.096797943
0.97	-0.102043152
0.971666667	-0.10061264
0.973333333	-0.090122223
0.975	-0.07724762
0.976666667	-0.072002411
0.978333333	-0.072956085
0.98	-0.068664551
0.981666667	-0.066757202
0.983333333	-0.074863434
0.985	-0.086784363
0.986666667	-0.088214874
0.988333333	-0.087738037
0.99	-0.0872612
0.991666667	-0.079631805
0.993333333	-0.070571899
0.995	-0.068664551
0.996666667	-0.071048737
0.998333333	-0.063419342
1	-0.054836273
1.001666667	-0.060558319
1.003333333	-0.070095062
1.005	-0.072002411
1.006666667	-0.069141388
1.008333333	-0.076293945
1.01	-0.084877014
1.011666667	-0.088691711
1.013333333	-0.0872612
1.015	-0.081062317
1.016666667	-0.076770782
1.018333333	-0.074386597
1.02	-0.074386597
1.021666667	-0.067710876
1.023333333	-0.059604645
1.025	-0.062942505
1.026666667	-0.067710876
1.028333333	-0.072002411
1.03	-0.075340271
1.031666667	-0.083446503
1.033333333	-0.086307526
1.035	-0.081539154
1.036666667	-0.074863434
1.038333333	-0.066280365
1.04	-0.059127808
1.041666667	-0.056743622
1.043333333	-0.060558319
1.045	-0.066757202
1.046666667	-0.072479248
1.048333333	-0.074863434
1.05	-0.076293945
1.051666667	-0.072956085
1.053333333	-0.066757202
1.055	-0.060558319
1.056666667	-0.057220459
1.058333333	-0.058174133
1.06	-0.062465668
1.061666667	-0.067234039
1.063333333	-0.069618225
1.065	-0.072002411
1.066666667	-0.079631805
1.068333333	-0.083446503
1.07	-0.081539154
1.071666667	-0.082492828
1.073333333	-0.091552734
1.075	-0.098705292
1.076666667	-0.094413757
1.078333333	-0.09393692
1.08	-0.090122223
1.081666667	-0.085353851
1.083333333	-0.075340271
1.085	-0.07390976
1.086666667	-0.076770782
1.088333333	-0.072002411
1.09	-0.073432922
1.091666667	-0.08392334
1.093333333	-0.094890594
1.095	-0.099182129
1.096666667	-0.107765198
1.098333333	-0.115871429
1.1	-0.121116638
1.101666667	-0.118732452
1.103333333	-0.114917755
1.105	-0.102996826
1.106666667	-0.082015991
1.108333333	-0.073432922
1.11	-0.070571899
1.111666667	-0.07390976
1.113333333	-0.080108643
1.115	-0.091552734
1.116666667	-0.100135803
1.118333333	-0.100135803
1.12	-0.096797943
1.121666667	-0.090122223
1.123333333	-0.086307526
1.125	-0.082015991
1.126666667	-0.079154968
1.128333333	-0.07724762
1.13	-0.078201294
1.131666667	-0.081539154
1.133333333	-0.078678131
1.135	-0.072479248
1.136666667	-0.075340271
1.138333333	-0.086307526
1.14	-0.087738037
1.141666667	-0.081062317
1.143333333	-0.08392334
1.145	-0.096797943
1.146666667	-0.1039505
1.148333333	-0.102043152
1.15	-0.099182129
1.151666667	-0.09393692
1.153333333	-0.084877014
1.155	-0.078201294
1.156666667	-0.079154968
1.158333333	-0.083446503
1.16	-0.093460083
1.161666667	-0.106334686
1.163333333	-0.106811523
1.165	-0.095367432
1.166666667	-0.084877014
1.168333333	-0.074863434
1.17	-0.062942505
1.171666667	-0.05531311
1.173333333	-0.063419342
1.175	-0.078678131
1.176666667	-0.086307526
1.178333333	-0.095367432
1.18	-0.104427338
1.181666667	-0.107765198
1.183333333	-0.104427338
1.185	-0.102996826
1.186666667	-0.102043152
1.188333333	-0.091552734
1.19	-0.084400177
1.191666667	-0.086784363
1.193333333	-0.090122223
1.195	-0.088214874
1.196666667	-0.093460083
1.198333333	-0.102996826
1.2	-0.104904175
1.201666667	-0.098228455
1.203333333	-0.092506409
1.205	-0.086307526
1.206666667	-0.073432922
1.208333333	-0.066757202
1.21	-0.063419342
1.211666667	-0.059127808
1.213333333	-0.057220459
1.215	-0.059604645
1.216666667	-0.061511993
1.218333333	-0.057697296
1.22	-0.061511993
1.221666667	-0.066757202
1.223333333	-0.063419342
1.225	-0.062465668
1.226666667	-0.071048737
1.228333333	-0.078201294
1.23	-0.075817108
1.231666667	-0.075340271
1.233333333	-0.081539154
1.235	-0.080108643
1.236666667	-0.068187714
1.238333333	-0.05865097
1.24	-0.053882599
1.241666667	-0.05197525
1.243333333	-0.05197525
1.245	-0.060081482
1.246666667	-0.072002411
1.248333333	-0.079631805
1.25	-0.082969666
1.251666667	-0.08058548
1.253333333	-0.075817108
1.255	-0.069141388
1.256666667	-0.059127808
1.258333333	-0.049591064
1.26	-0.04863739
1.261666667	-0.050544739
1.263333333	-0.04863739
1.265	-0.043392181
1.266666667	-0.04529953
1.268333333	-0.050544739
1.27	-0.044822693
1.271666667	-0.040531158
1.273333333	-0.045776367
1.275	-0.052452087
1.276666667	-0.051498413
1.278333333	-0.050067902
1.28	-0.053882599
1.281666667	-0.050067902
1.283333333	-0.043392181
1.285	-0.043392181
1.286666667	-0.045776367
1.288333333	-0.043869019
1.29	-0.049591064
1.291666667	-0.065326691
1.293333333	-0.068187714
1.295	-0.061035156
1.296666667	-0.061511993
1.298333333	-0.071048737
1.3	-0.072479248
1.301666667	-0.065803528
1.303333333	-0.068187714
1.305	-0.074386597
1.306666667	-0.070095062
1.308333333	-0.061511993
1.31	-0.060558319
1.311666667	-0.062465668
1.313333333	-0.058174133
1.315	-0.057220459
1.316666667	-0.062465668
1.318333333	-0.059127808
1.32	-0.049591064
1.321666667	-0.046253204
1.323333333	-0.04863739
1.325	-0.050067902
1.326666667	-0.051021576
1.328333333	-0.059127808
1.33	-0.067234039
1.331666667	-0.067234039
1.333333333	-0.067234039
1.335	-0.065326691
1.336666667	-0.062465668
1.338333333	-0.060558319
1.34	-0.060081482
1.341666667	-0.061988831
1.343333333	-0.067234039
1.345	-0.070095062
1.346666667	-0.060081482
1.348333333	-0.04863739
1.35	-0.040531158
1.351666667	-0.040054321
1.353333333	-0.032901764
1.355	-0.023365021
1.356666667	-0.024795532
1.358333333	-0.030994415
1.36	-0.036716461
1.361666667	-0.035762787
1.363333333	-0.038146973
1.365	-0.04196167
1.366666667	-0.043392181
1.368333333	-0.039577484
1.37	-0.036239624
1.371666667	-0.034332275
1.373333333	-0.032424927
1.375	-0.03528595
1.376666667	-0.035762787
1.378333333	-0.036239624
1.38	-0.033855438
1.381666667	-0.025749207
1.383333333	-0.014305115
1.385	-0.005245209
1.386666667	-0.002384186
1.388333333	0.00333786
1.39	0.003814697
1.391666667	-0.004291534
1.393333333	-0.016689301
1.395	-0.019073486
1.396666667	-0.027656555
1.398333333	-0.041484833
1.4	-0.04863739
1.401666667	-0.044345856
1.403333333	-0.03862381
1.405	-0.039100647
1.406666667	-0.028133392
1.408333333	-0.017166138
1.41	-0.010490417
1.411666667	-0.012874603
1.413333333	-0.010967255
1.415	-0.009059906
1.416666667	-0.00667572
1.418333333	-0.00667572
1.42	-0.011920929
1.421666667	-0.016689301
1.423333333	-0.019550323
1.425	-0.019073486
1.426666667	-0.021457672
1.428333333	-0.019550323
1.43	-0.008106232
1.431666667	0.002861023
1.433333333	0.001907349
1.435	-0.005245209
1.436666667	-0.008106232
1.438333333	-0.012397766
1.44	-0.019550323
1.441666667	-0.023841858
1.443333333	-0.021457672
1.445	-0.018119812
1.446666667	-0.012874603
1.448333333	-0.002861023
1.45	0.006198883
1.451666667	0.01001358
1.453333333	0.013828278
1.455	0.019073486
1.456666667	0.014781952
1.458333333	0.01001358
1.46	0.01335144
1.461666667	0.015258789
1.463333333	0.013828278
1.465	0.014305115
1.466666667	0.021934509
1.468333333	0.021934509
1.47	0.015258789
1.471666667	0.016689301
1.473333333	0.022411346
1.475	0.023841858
1.476666667	0.024795532
1.478333333	0.030517578
1.48	0.036716461
1.481666667	0.041007996
1.483333333	0.047206879
1.485	0.053882599
1.486666667	0.051021576
1.488333333	0.049591064
1.49	0.052452087
1.491666667	0.055789948
1.493333333	0.054359436
1.495	0.051021576
1.496666667	0.053405762
1.498333333	0.05531311
1.5	0.061035156
1.501666667	0.066757202
1.503333333	0.071525574
1.505	0.076293945
1.506666667	0.082969666
1.508333333	0.086307526
1.51	0.079631805
1.511666667	0.074863434
1.513333333	0.070095062
1.515	0.070571899
1.516666667	0.067710876
1.518333333	0.068187714
1.52	0.069141388
1.521666667	0.065326691
1.523333333	0.067234039
1.525	0.068664551
1.526666667	0.071048737
1.528333333	0.072956085
1.53	0.079631805
1.531666667	0.083446503
1.533333333	0.08058548
1.535	0.08392334
1.536666667	0.092506409
1.538333333	0.09727478
1.54	0.102043152
1.541666667	0.112056732
1.543333333	0.116348267
1.545	0.106334686
1.546666667	0.094413757
1.548333333	0.092029572
1.55	0.090122223
1.551666667	0.084877014
1.553333333	0.089168549
1.555	0.104427338
1.556666667	0.115871429
1.558333333	0.121116638
1.56	0.123023987
1.561666667	0.126838684
1.563333333	0.12588501
1.565	0.124931335
1.566666667	0.125408173
1.568333333	0.118732452
1.57	0.113010406
1.571666667	0.11920929
1.573333333	0.130653381
1.575	0.127792358
1.576666667	0.121593475
1.578333333	0.124931335
1.58	0.128269196
1.581666667	0.115871429
1.583333333	0.102519989
1.585	0.110149384
1.586666667	0.12254715
1.588333333	0.133514404
1.59	0.144958496
1.591666667	0.153541565
1.593333333	0.153064728
1.595	0.148296356
1.596666667	0.14591217
1.598333333	0.141143799
1.6	0.134944916
1.601666667	0.137805939
1.603333333	0.147819519
1.605	0.153064728
1.606666667	0.156402588
1.608333333	0.157833099
1.61	0.160694122
1.611666667	0.162601471
1.613333333	0.167369843
1.615	0.170230865
1.616666667	0.172615051
1.618333333	0.176906586
1.62	0.182151794
1.621666667	0.186443329
1.623333333	0.188827515
1.625	0.186920166
1.626666667	0.185489655
1.628333333	0.185489655
1.63	0.184059143
1.631666667	0.184059143
1.633333333	0.18119812
1.635	0.185489655
1.636666667	0.194549561
1.638333333	0.199794769
1.64	0.199317932
1.641666667	0.201225281
1.643333333	0.20647049
1.645	0.203609467
1.646666667	0.191688538
1.648333333	0.189781189
1.65	0.193595886
1.651666667	0.198364258
1.653333333	0.204563141
1.655	0.218868256
1.656666667	0.234603882
1.658333333	0.238418579
1.66	0.239849091
1.661666667	0.239849091
1.663333333	0.23317337
1.665	0.22315979
1.666666667	0.219345093
1.668333333	0.220775604
1.67	0.222682953
1.671666667	0.22649765
1.673333333	0.235080719
1.675	0.243186951
1.676666667	0.243186951
1.678333333	0.244617462
1.68	0.242710114
1.681666667	0.241279602
1.683333333	0.243186951
1.685	0.252246857
1.686666667	0.263214111
1.688333333	0.270366669
1.69	0.282764435
1.691666667	0.289440155
1.693333333	0.285625458
1.695	0.281333923
1.696666667	0.283241272
1.698333333	0.290870667
1.7	0.292301178
1.701666667	0.299930573
1.703333333	0.312805176
1.705	0.314712524
1.706666667	0.314712524
1.708333333	0.316619873
1.71	0.318527222
1.711666667	0.311374664
1.713333333	0.309944153
1.715	0.317573547
1.716666667	0.320911407
1.718333333	0.315189362
1.72	0.314712524
1.721666667	0.322818756
1.723333333	0.327587128
1.725	0.329494476
1.726666667	0.329971313
1.728333333	0.331401825
1.73	0.332355499
1.731666667	0.336170197
1.733333333	0.336647034
1.735	0.329494476
1.736666667	0.335693359
1.738333333	0.349998474
1.74	0.360012054
1.741666667	0.356197357
1.743333333	0.360965729
1.745	0.36907196
1.746666667	0.36239624
1.748333333	0.356674194
1.75	0.357627869
1.751666667	0.360488892
1.753333333	0.354290009
1.755	0.358581543
1.756666667	0.371456146
1.758333333	0.374794006
1.76	0.374794006
1.761666667	0.389099121
1.763333333	0.40102005
1.765	0.399589539
1.766666667	0.399112701
1.768333333	0.404834747
1.77	0.411510468
1.771666667	0.418186188
1.773333333	0.427722931
1.775	0.438690186
1.776666667	0.444412231
1.778333333	0.452041626
1.78	0.452518463
1.781666667	0.445842743
1.783333333	0.445842743
1.785	0.450611115
1.786666667	0.454902649
1.788333333	0.453948975
1.79	0.458717346
1.791666667	0.461578369
1.793333333	0.457286835
1.795	0.450134277
1.796666667	0.452041626
1.798333333	0.455856323
1.8	0.457763672
1.801666667	0.462532043
1.803333333	0.468730927
1.805	0.479221344
1.806666667	0.484466553
1.808333333	0.489711761
1.81	0.497817993
1.811666667	0.506877899
1.813333333	0.522136688
1.815	0.531196594
1.816666667	0.535011292
1.818333333	0.537872314
1.82	0.544548035
1.821666667	0.554084778
1.823333333	0.555992126
1.825	0.563144684
1.826666667	0.57554245
1.828333333	0.587940216
1.83	0.591278076
1.831666667	0.590801239
1.833333333	0.586509705
1.835	0.580310822
1.836666667	0.573635101
1.838333333	0.56552887
1.84	0.561237335
1.841666667	0.556468964
1.843333333	0.56219101
1.845	0.567436218
1.846666667	0.564575195
1.848333333	0.562667847
1.85	0.565052032
1.851666667	0.566482544
1.853333333	0.564098358
1.855	0.56219101
1.856666667	0.568389893
1.858333333	0.577449799
1.86	0.586509705
1.861666667	0.596523285
1.863333333	0.605106354
1.865	0.615119934
1.866666667	0.624656677
1.868333333	0.630378723
1.87	0.633239746
1.871666667	0.634670258
1.873333333	0.639438629
1.875	0.639915466
1.876666667	0.636577606
1.878333333	0.639915466
1.88	0.650882721
1.881666667	0.660896301
1.883333333	0.664234161
1.885	0.674247742
1.886666667	0.685214996
1.888333333	0.689029694
1.89	0.687122345
1.891666667	0.689506531
1.893333333	0.695228577
1.895	0.696182251
1.896666667	0.699043274
1.898333333	0.702857971
1.9	0.701904297
1.901666667	0.70142746
1.903333333	0.694274902
1.905	0.686645508
1.906666667	0.682830811
1.908333333	0.689506531
1.91	0.699043274
1.911666667	0.705242157
1.913333333	0.720500946
1.915	0.734329224
1.916666667	0.74338913
1.918333333	0.74005127
1.92	0.74338913
1.921666667	0.747203827
1.923333333	0.750541687
1.925	0.755310059
1.926666667	0.760555267
1.928333333	0.767230988
1.93	0.768184662
1.931666667	0.769138336
1.933333333	0.772476196
1.935	0.778675079
1.936666667	0.785827637
1.938333333	0.793933868
1.94	0.798225403
1.941666667	0.804901123
1.943333333	0.810623169
1.945	0.810623169
1.946666667	0.810623169
1.948333333	0.814914703
1.95	0.823020935
1.951666667	0.827789307
1.953333333	0.827312469
1.955	0.838279724
1.956666667	0.850200653
1.958333333	0.855922699
1.96	0.856399536
1.961666667	0.856399536
1.963333333	0.861644745
1.965	0.862598419
1.966666667	0.866889954
1.968333333	0.872612
1.97	0.874996185
1.971666667	0.879764557
1.973333333	0.888824463
1.975	0.894546509
1.976666667	0.891208649
1.978333333	0.894069672
1.98	0.903606415
1.981666667	0.906944275
1.983333333	0.902175903
1.985	0.904083252
1.986666667	0.912666321
1.988333333	0.910758972
1.99	0.913143158
1.991666667	0.92124939
1.993333333	0.928878784
1.995	0.929355621
1.996666667	0.92792511
1.998333333	0.93460083
2	0.93793869
2.001666667	0.942230225
2.003333333	0.948429108
2.005	0.956535339
2.006666667	0.960350037
2.008333333	0.965118408
2.01	0.970840454
2.011666667	0.973701477
2.013333333	0.974655151
2.015	0.977039337
2.016666667	0.981330872
2.018333333	0.98323822
2.02	0.988006592
2.021666667	0.994682312
2.023333333	1.003742218
2.025	1.01852417
2.026666667	1.041412354
2.028333333	1.05381012
2.03	1.056671143
2.031666667	1.057624817
2.033333333	1.05714798
2.035	1.049995422
2.036666667	1.039028168
2.038333333	1.038551331
2.04	1.042842865
2.041666667	1.044750214
2.043333333	1.048088074
2.045	1.057624817
2.046666667	1.062393188
2.048333333	1.063346863
2.05	1.068115234
2.051666667	1.074790955
2.053333333	1.080989838
2.055	1.083850861
2.056666667	1.089572906
2.058333333	1.092910767
2.06	1.094341278
2.061666667	1.101016998
2.063333333	1.109600067
2.065	1.11579895
2.066666667	1.121520996
2.068333333	1.133918762
2.07	1.14774704
2.071666667	1.153469086
2.073333333	1.156330109
2.075	1.159667969
2.076666667	1.162052155
2.078333333	1.161575317
2.08	1.162052155
2.081666667	1.16109848
2.083333333	1.157283783
2.085	1.1510849
2.086666667	1.145362854
2.088333333	1.143932343
2.09	1.143932343
2.091666667	1.150131226
2.093333333	1.157283783
2.095	1.170158386
2.096666667	1.188755035
2.098333333	1.202583313
2.1	1.205444336
2.101666667	1.20306015
2.103333333	1.207828522
2.105	1.208782196
2.106666667	1.204013824
2.108333333	1.200675964
2.11	1.204967499
2.111666667	1.210689545
2.113333333	1.210212708
2.115	1.212596893
2.116666667	1.211643219
2.118333333	1.208782196
2.12	1.213550568
2.121666667	1.224040985
2.123333333	1.232147217
2.125	1.235485077
2.126666667	1.243114471
2.128333333	1.249313354
2.13	1.240253448
2.131666667	1.233577728
2.133333333	1.239776611
2.135	1.24502182
2.136666667	1.24835968
2.138333333	1.256942749
2.14	1.274108887
2.141666667	1.27696991
2.143333333	1.270294189
2.145	1.270294189
2.146666667	1.273155212
2.148333333	1.27363205
2.15	1.276493073
2.151666667	1.292705536
2.153333333	1.307964325
2.155	1.316547394
2.156666667	1.323699951
2.158333333	1.3256073
2.16	1.323699951
2.161666667	1.319408417
2.163333333	1.322746277
2.165	1.324176788
2.166666667	1.32226944
2.168333333	1.329421997
2.17	1.332759857
2.171666667	1.331329346
2.173333333	1.330852509
2.175	1.340389252
2.176666667	1.349925995
2.178333333	1.349925995
2.18	1.357555389
2.181666667	1.368522644
2.183333333	1.371860504
2.185	1.368999481
2.186666667	1.372337341
2.188333333	1.383781433
2.19	1.389980316
2.191666667	1.400947571
2.193333333	1.413345337
2.195	1.425266266
2.196666667	1.425743103
2.198333333	1.422405243
2.2	1.421928406
2.201666667	1.420497894
2.203333333	1.419067383
2.205	1.415729523
2.206666667	1.415729523
2.208333333	1.41954422
2.21	1.423835754
2.211666667	1.420497894
2.213333333	1.410484314
2.215	1.403808594
2.216666667	1.401901245
2.218333333	1.399040222
2.22	1.392364502
2.221666667	1.396656036
2.223333333	1.410484314
2.225	1.422405243
2.226666667	1.433372498
2.228333333	1.439094543
2.23	1.443386078
2.231666667	1.441478729
2.233333333	1.442909241
2.235	1.441955566
2.236666667	1.437664032
2.238333333	1.439094543
2.24	1.447200775
2.241666667	1.453876495
2.243333333	1.454353333
2.245	1.458644867
2.246666667	1.46818161
2.248333333	1.472949982
2.25	1.476764679
2.251666667	1.479148865
2.253333333	1.477241516
2.255	1.476287842
2.256666667	1.473426819
2.258333333	1.469135284
2.26	1.462459564
2.261666667	1.459121704
2.263333333	1.463890076
2.265	1.467704773
2.266666667	1.471042633
2.268333333	1.477718353
2.27	1.483440399
2.271666667	1.483440399
2.273333333	1.476287842
2.275	1.470088959
2.276666667	1.46484375
2.278333333	1.460075378
2.28	1.459121704
2.281666667	1.46484375
2.283333333	1.468658447
2.285	1.468658447
2.286666667	1.471996307
2.288333333	1.479625702
2.29	1.482486725
2.291666667	1.476764679
2.293333333	1.476764679
2.295	1.483440399
2.296666667	1.488208771
2.298333333	1.489162445
2.3	1.492023468
2.301666667	1.498222351
2.303333333	1.504898071
2.305	1.508712769
2.306666667	1.511096954
2.308333333	1.510620117
2.31	1.512527466
2.311666667	1.519680023
2.313333333	1.521587372
2.315	1.520633698
2.316666667	1.520633698
2.318333333	1.522541046
2.32	1.522064209
2.321666667	1.523971558
2.323333333	1.527786255
2.325	1.531124115
2.326666667	1.534461975
2.328333333	1.536369324
2.33	1.539707184
2.331666667	1.539230347
2.333333333	1.540660858
2.335	1.542568207
2.336666667	1.540184021
2.338333333	1.538276672
2.34	1.537322998
2.341666667	1.531600952
2.343333333	1.52015686
2.345	1.511573792
2.346666667	1.51014328
2.348333333	1.508235931
2.35	1.503944397
2.351666667	1.504898071
2.353333333	1.508712769
2.355	1.511573792
2.356666667	1.514911652
2.358333333	1.524448395
2.36	1.530170441
2.361666667	1.528739929
2.363333333	1.528739929
2.365	1.530647278
2.366666667	1.521587372
2.368333333	1.513004303
2.37	1.513957977
2.371666667	1.522064209
2.373333333	1.526355743
2.375	1.533985138
2.376666667	1.545906067
2.378333333	1.547336578
2.38	1.543045044
2.381666667	1.543521881
2.383333333	1.549243927
2.385	1.55210495
2.386666667	1.554012299
2.388333333	1.55878067
2.39	1.561164856
2.391666667	1.558303833
2.393333333	1.556396484
2.395	1.557350159
2.396666667	1.557826996
2.398333333	1.557350159
2.4	1.553535461
2.401666667	1.539707184
2.403333333	1.525878906
2.405	1.515865326
2.406666667	1.513004303
2.408333333	1.50680542
2.41	1.509666443
2.411666667	1.520633698
2.413333333	1.524925232
2.415	1.52349472
2.416666667	1.519203186
2.418333333	1.517772675
2.42	1.510620117
2.421666667	1.507282257
2.423333333	1.507282257
2.425	1.501560211
2.426666667	1.491546631
2.428333333	1.487255096
2.43	1.487255096
2.431666667	1.476287842
2.433333333	1.46818161
2.435	1.464366913
2.436666667	1.466751099
2.438333333	1.467704773
2.44	1.47485733
2.441666667	1.483440399
2.443333333	1.484870911
2.445	1.486301422
2.446666667	1.491546631
2.448333333	1.490592957
2.45	1.47819519
2.451666667	1.473903656
2.453333333	1.481533051
2.455	1.484394073
2.456666667	1.479625702
2.458333333	1.482009888
2.46	1.487731934
2.461666667	1.489162445
2.463333333	1.482009888
2.465	1.482009888
2.466666667	1.484870911
2.468333333	1.482486725
2.47	1.480579376
2.471666667	1.476287842
2.473333333	1.473903656
2.475	1.476287842
2.476666667	1.482009888
2.478333333	1.492500305
2.48	1.502037048
2.481666667	1.512050629
2.483333333	1.518726349
2.485	1.515388489
2.486666667	1.506328583
2.488333333	1.492977142
2.49	1.473903656
2.491666667	1.453399658
2.493333333	1.443862915
2.495	1.443386078
2.496666667	1.442909241
2.498333333	1.442432404
2.5	1.449108124
2.501666667	1.45483017
2.503333333	1.453876495
2.505	1.45149231
2.506666667	1.445293427
2.508333333	1.439571381
2.51	1.437187195
2.511666667	1.445293427
2.513333333	1.440525055
2.515	1.433372498
2.516666667	1.436710358
2.518333333	1.442432404
2.52	1.437664032
2.521666667	1.427173615
2.523333333	1.429080963
2.525	1.432418823
2.526666667	1.424312592
2.528333333	1.418113708
2.53	1.420021057
2.531666667	1.428604126
2.533333333	1.430988312
2.535	1.427173615
2.536666667	1.424789429
2.538333333	1.421451569
2.54	1.420497894
2.541666667	1.411914825
2.543333333	1.399993896
2.545	1.393795013
2.546666667	1.395225525
2.548333333	1.399040222
2.55	1.398563385
2.551666667	1.399517059
2.553333333	1.403808594
2.555	1.402378082
2.556666667	1.400947571
2.558333333	1.399517059
2.56	1.397609711
2.561666667	1.391887665
2.563333333	1.39093399
2.565	1.393318176
2.566666667	1.386165619
2.568333333	1.373291016
2.57	1.36423111
2.571666667	1.359462738
2.573333333	1.355171204
2.575	1.356124878
2.576666667	1.358985901
2.578333333	1.357555389
2.58	1.356601715
2.581666667	1.358509064
2.583333333	1.357555389
2.585	1.351833344
2.586666667	1.346111298
2.588333333	1.341342926
2.59	1.331806183
2.591666667	1.323223114
2.593333333	1.317501068
2.595	1.320838928
2.596666667	1.327514648
2.598333333	1.337528229
2.6	1.347064972
2.601666667	1.347064972
2.603333333	1.342773438
2.605	1.330375671
2.606666667	1.313209534
2.608333333	1.293182373
2.61	1.275062561
2.611666667	1.264095306
2.613333333	1.258850098
2.615	1.254558563
2.616666667	1.250267029
2.618333333	1.251220703
2.62	1.249790192
2.621666667	1.255989075
2.623333333	1.263618469
2.625	1.267433167
2.626666667	1.269340515
2.628333333	1.271724701
2.63	1.281738281
2.631666667	1.279354095
2.633333333	1.268863678
2.635	1.259326935
2.636666667	1.258850098
2.638333333	1.25837326
2.64	1.253604889
2.641666667	1.252174377
2.643333333	1.253128052
2.645	1.253604889
2.646666667	1.25169754
2.648333333	1.246452332
2.65	1.24168396
2.651666667	1.242160797
2.653333333	1.24502182
2.655	1.245975494
2.656666667	1.242160797
2.658333333	1.241207123
2.66	1.239776611
2.661666667	1.231193542
2.663333333	1.224040985
2.665	1.221179962
2.666666667	1.218318939
2.668333333	1.214027405
2.67	1.216411591
2.671666667	1.219272614
2.673333333	1.215934753
2.675	1.210212708
2.676666667	1.213550568
2.678333333	1.218318939
2.68	1.211166382
2.681666667	1.202583313
2.683333333	1.201152802
2.685	1.200675964
2.686666667	1.189231873
2.688333333	1.178741455
2.69	1.174449921
2.691666667	1.170635223
2.693333333	1.16443634
2.695	1.155376434
2.696666667	1.149177551
2.698333333	1.143455505
2.7	1.137733459
2.701666667	1.134395599
2.703333333	1.130580902
2.705	1.132011414
2.706666667	1.132488251
2.708333333	1.132011414
2.71	1.130580902
2.711666667	1.126289368
2.713333333	1.123905182
2.715	1.11913681
2.716666667	1.116752625
2.718333333	1.111984253
2.72	1.10578537
2.721666667	1.102924347
2.723333333	1.104354858
2.725	1.107215881
2.726666667	1.104831696
2.728333333	1.10244751
2.73	1.105308533
2.731666667	1.10244751
2.733333333	1.091957092
2.735	1.085758209
2.736666667	1.091003418
2.738333333	1.096725464
2.74	1.095294952
2.741666667	1.096725464
2.743333333	1.10244751
2.745	1.101493835
2.746666667	1.097202301
2.748333333	1.094818115
2.75	1.084327698
2.751666667	1.067638397
2.753333333	1.058578491
2.755	1.059532166
2.756666667	1.057624817
2.758333333	1.049995422
2.76	1.052856445
2.761666667	1.056671143
2.763333333	1.052379608
2.765	1.040935516
2.766666667	1.027107239
2.768333333	1.016139984
2.77	1.007556915
2.771666667	1.008033752
2.773333333	1.008987427
2.775	1.006603241
2.776666667	1.005649567
2.778333333	1.006603241
2.78	1.00851059
2.781666667	1.005172729
2.783333333	1.002311707
2.785	1.001358032
2.786666667	0.998973846
2.788333333	0.994682312
2.79	0.989437103
2.791666667	0.986099243
2.793333333	0.981807709
2.795	0.978469849
2.796666667	0.972270966
2.798333333	0.968933105
2.8	0.967979431
2.801666667	0.966072083
2.803333333	0.959396362
2.805	0.957489014
2.806666667	0.969409943
2.808333333	0.97322464
2.81	0.968456268
2.811666667	0.965595245
2.813333333	0.968933105
2.815	0.964641571
2.816666667	0.952243805
2.818333333	0.948429108
2.82	0.948905945
2.821666667	0.943183899
2.823333333	0.936031342
2.825	0.933647156
2.826666667	0.926971436
2.828333333	0.918388367
2.83	0.914573669
2.831666667	0.914573669
2.833333333	0.909328461
2.835	0.907421112
2.836666667	0.915527344
2.838333333	0.920772552
2.84	0.915050507
2.841666667	0.912666321
2.843333333	0.914573669
2.845	0.911235809
2.846666667	0.89931488
2.848333333	0.8893013
2.85	0.885009766
2.851666667	0.878810883
2.853333333	0.875473022
2.855	0.871181488
2.856666667	0.870227814
2.858333333	0.868797302
2.86	0.873565674
2.861666667	0.88262558
2.863333333	0.8893013
2.865	0.892162323
2.866666667	0.894546509
2.868333333	0.900745392
2.87	0.89931488
2.871666667	0.885486603
2.873333333	0.868797302
2.875	0.858306885
2.876666667	0.856399536
2.878333333	0.849723816
2.88	0.842094421
2.881666667	0.84400177
2.883333333	0.851631165
2.885	0.849723816
2.886666667	0.832080841
2.888333333	0.821113586
2.89	0.818252563
2.891666667	0.811576843
2.893333333	0.801563263
2.895	0.800609589
2.896666667	0.809192657
2.898333333	0.809192657
2.9	0.80537796
2.901666667	0.802993774
2.903333333	0.793933868
2.905	0.779151917
2.906666667	0.772476196
2.908333333	0.771522522
2.91	0.766277313
2.911666667	0.761032104
2.913333333	0.762462616
2.915	0.771045685
2.916666667	0.768661499
2.918333333	0.761032104
2.92	0.756263733
2.921666667	0.753879547
2.923333333	0.752449036
2.925	0.753879547
2.926666667	0.758171082
2.928333333	0.759124756
2.93	0.75674057
2.931666667	0.75006485
2.933333333	0.739097595
2.935	0.725269318
2.936666667	0.715732574
2.938333333	0.713825226
2.94	0.712394714
2.941666667	0.720024109
2.943333333	0.731468201
2.945	0.737190247
2.946666667	0.735759735
2.948333333	0.736713409
2.95	0.741958618
2.951666667	0.741481781
2.953333333	0.737190247
2.955	0.736236572
2.956666667	0.733375549
2.958333333	0.723361969
2.96	0.712871552
2.961666667	0.706672668
2.963333333	0.700950623
2.965	0.693321228
2.966666667	0.692367554
2.968333333	0.699996948
2.97	0.70476532
2.971666667	0.704288483
2.973333333	0.70142746
2.975	0.696659088
2.976666667	0.689983368
2.978333333	0.681400299
2.98	0.674247742
2.981666667	0.667095184
2.983333333	0.668525696
2.985	0.670433044
2.986666667	0.671863556
2.988333333	0.674247742
2.99	0.680923462
2.991666667	0.685691833
2.993333333	0.675201416
2.995	0.66280365
2.996666667	0.656604767
2.998333333	0.647544861
3	0.628471375
3.001666667	0.612735748
3.003333333	0.607967377
3.005	0.608921051
3.006666667	0.609397888
3.008333333	0.609874725
3.01	0.610351563
3.011666667	0.608921051
3.013333333	0.611305237
3.015	0.609397888
3.016666667	0.597476959
3.018333333	0.588417053
3.02	0.582695007
3.021666667	0.577449799
3.023333333	0.569343567
3.025	0.569820404
3.026666667	0.580787659
3.028333333	0.583171844
3.03	0.585079193
3.031666667	0.590324402
3.033333333	0.600337982
3.035	0.602722168
3.036666667	0.600814819
3.038333333	0.600337982
3.04	0.600337982
3.041666667	0.596523285
3.043333333	0.586986542
3.045	0.577449799
3.046666667	0.573158264
3.048333333	0.574588776
3.05	0.573158264
3.051666667	0.56886673
3.053333333	0.567913055
3.055	0.567913055
3.056666667	0.561237335
3.058333333	0.549316406
3.06	0.54359436
3.061666667	0.545978546
3.063333333	0.541687012
3.065	0.538825989
3.066666667	0.54359436
3.068333333	0.548362732
3.07	0.545024872
3.071666667	0.545501709
3.073333333	0.549793243
3.075	0.542163849
3.076666667	0.529766083
3.078333333	0.525474548
3.08	0.525951385
3.081666667	0.52022934
3.083333333	0.519752502
3.085	0.525474548
3.086666667	0.524044037
3.088333333	0.521659851
3.09	0.52022934
3.091666667	0.518321991
3.093333333	0.504970551
3.095	0.496864319
3.096666667	0.499248505
3.098333333	0.502586365
3.1	0.497341156
3.101666667	0.495910645
3.103333333	0.499248505
3.105	0.499248505
3.106666667	0.496864319
3.108333333	0.487327576
3.11	0.476360321
3.111666667	0.464916229
3.113333333	0.463008881
3.115	0.466346741
3.116666667	0.464916229
3.118333333	0.464439392
3.12	0.475883484
3.121666667	0.487804413
3.123333333	0.486373901
3.125	0.477790833
3.126666667	0.473976135
3.128333333	0.475883484
3.13	0.469207764
3.131666667	0.466823578
3.133333333	0.463962555
3.135	0.460147858
3.136666667	0.461101532
3.138333333	0.456809998
3.14	0.449180603
3.141666667	0.439167023
3.143333333	0.444412231
3.145	0.452041626
3.146666667	0.448703766
3.148333333	0.44631958
3.15	0.451564789
3.151666667	0.445842743
3.153333333	0.425815582
3.155	0.409126282
3.156666667	0.400543213
3.158333333	0.394821167
3.16	0.390529633
3.161666667	0.39100647
3.163333333	0.394821167
3.165	0.400066376
3.166666667	0.407218933
3.168333333	0.411510468
3.17	0.405311584
3.171666667	0.398159027
3.173333333	0.39768219
3.175	0.399112701
3.176666667	0.394821167
3.178333333	0.389099121
3.18	0.385761261
3.181666667	0.386714935
3.183333333	0.386238098
3.185	0.380992889
3.186666667	0.373840332
3.188333333	0.368595123
3.19	0.370979309
3.191666667	0.372886658
3.193333333	0.370502472
3.195	0.366687775
3.196666667	0.367164612
3.198333333	0.366210938
3.2	0.363826752
3.201666667	0.364303589
3.203333333	0.36907196
3.205	0.364780426
3.206666667	0.355243683
3.208333333	0.349998474
3.21	0.346660614
3.211666667	0.333786011
3.213333333	0.317573547
3.215	0.314712524
3.216666667	0.314235687
3.218333333	0.314712524
3.22	0.316619873
3.221666667	0.326156616
3.223333333	0.332832336
3.225	0.333309174
3.226666667	0.334262848
3.228333333	0.327110291
3.23	0.324249268
3.231666667	0.329017639
3.233333333	0.340938568
3.235	0.343799591
3.236666667	0.346183777
3.238333333	0.354290009
3.24	0.350952148
3.241666667	0.336170197
3.243333333	0.323295593
3.245	0.323295593
3.246666667	0.319004059
3.248333333	0.308990479
3.25	0.300884247
3.251666667	0.296592712
3.253333333	0.283718109
3.255	0.270843506
3.256666667	0.273704529
3.258333333	0.279426575
3.26	0.284671783
3.261666667	0.288009644
3.263333333	0.294208527
3.265	0.296115875
3.266666667	0.286102295
3.268333333	0.274658203
3.27	0.267505646
3.271666667	0.266075134
3.273333333	0.269412994
3.275	0.271320343
3.276666667	0.273227692
3.278333333	0.28181076
3.28	0.289440155
3.281666667	0.288963318
3.283333333	0.282287598
3.285	0.282764435
3.286666667	0.28181076
3.288333333	0.27179718
3.29	0.260829926
3.291666667	0.255584717
3.293333333	0.255584717
3.295	0.254154205
3.296666667	0.254631042
3.298333333	0.255584717
3.3	0.253677368
3.301666667	0.255584717
3.303333333	0.256538391
3.305	0.250816345
3.306666667	0.244617462
3.308333333	0.247955322
3.31	0.252246857
3.311666667	0.249385834
3.313333333	0.249862671
3.315	0.256061554
3.316666667	0.25844574
3.318333333	0.254154205
3.32	0.255584717
3.321666667	0.255584717
3.323333333	0.244140625
3.325	0.231742859
3.326666667	0.228404999
3.328333333	0.225543976
3.33	0.218391418
[truncated: 19,003 more rows]
