# Supplementary material for: Seed to seed variation of proteins of the yellow pea (Pisum sativum L.)
Source: PLoS One. 2022 Aug 4;17(8):e0271887. doi: 10.1371/journal.pone.0271887 (PMC9352015; doi:10.1371/journal.pone.0271887)
Supplement: S6 Data — (XLSX) [file pone.0271887.s006.xlsx]

## Sheet: Calibration curve
Concentration (mg/mL)	Area	Area-Blank Corrected
21.2	179331	167520
10.6	92610.2	80799
5.3	48549.4	36738.2
2.65	29394.4	17583.2
1.325	20053	8241.8
0.6625	15688.5	3877.3
0.33125	13759.1	1947.9
0.165625	13461.1	1649.9
Blank	11811.2

## Sheet: Samples- Agassiz and Saffron
Sample	Area			Area-Blank corrected			Concentration (mg/mL)			Protein content (%)			Protein content (%)
	R1	R2	R3	R1	R2	R3	R1	R2	R3	R1	R2	R3	Average	SD
AG 1	35600.8	34954.3	33921.5	23789.6	23143.1	22110.3	2.7415	2.65995	2.52967	27.415	26.5995	25.2967	26.4371	1.06848
AG 2	43138.9	42636	40659.6	31327.7	30824.8	28848.4	3.6924	3.62896	3.37965	36.924	36.2896	33.7965	35.67	1.65325
AG 3	37912.5	36548.7	36614.1	26101.3	24737.5	24802.9	3.03311	2.86108	2.86933	30.3311	28.6108	28.6933	29.2117	0.970313
AG 4	35898.2	36447.4	36776.3	24087	24636.2	24965.1	2.77902	2.8483	2.88979	27.7902	28.483	28.8979	28.3904	0.559618
AG 5	34193.3	31935.3	33314.8	22382.1	20124.1	21503.6	2.56396	2.27912	2.45314	25.6396	22.7912	24.5314	24.3207	1.43581
AG 6	30821.4	31048.7		19010.2	19237.5	-11811.2	2.13861	2.16728		21.3861	21.6728		21.5294	0.202747
AG 7	32624.5	32225.1	32893.4	20813.3	20413.9	21082.2	2.36606	2.31568	2.39998	23.6606	23.1568	23.9998	23.6057	0.424183
AG 8	31596.4	30379.4	31443	19785.2	18568.2	19631.8	2.23637	2.08285	2.21702	22.3637	20.8285	22.1702	21.7875	0.836094
AG 9	32138	31587	32824.6	20326.8	19775.8	21013.4	2.30469	2.23518	2.3913	23.0469	22.3518	23.913	23.1039	0.782144
AG 10	33635	34484.4	34675.4	21823.8	22673.2	22864.2	2.49353	2.60068	2.62477	24.9353	26.0068	26.2477	25.7299	0.698633
SAF1	36434.5	34062	33844.4	24623.3	22250.8	22033.2	2.84667	2.54739	2.51994	28.4667	25.4739	25.1994	26.38	1.81233
SAF2	37146	36734.1	36191.5	25334.8	24922.9	24380.3	2.93642	2.88446	2.81602	29.3642	28.8446	28.1602	28.7897	0.603904
SAF3	38660.5	36852.4	36303.3	26849.3	25041.2	24492.1	3.12747	2.89939	2.83012	31.2747	28.9939	28.3012	29.5233	1.55582
SAF4	38185.3	36987.7	36032.7	26374.1	25176.5	24221.5	3.06753	2.91645	2.79599	30.6753	29.1645	27.9599	29.2666	1.36057
SAF5	30351.5	31870.4	31017.4	18540.3	20059.2	19206.2	2.07933	2.27093	2.16333	20.7933	22.7093	21.6333	21.712	0.960426
SAF6	32309.6	34158.8	36071.5	20498.4	22347.6	24260.3	2.32634	2.5596	2.80088	23.2634	25.596	28.0088	25.6227	2.37283
SAF7	34962.3	35702.2	36163.3	23151.1	23891	24352.1	2.66096	2.7543	2.81246	26.6096	27.543	28.1246	27.4257	0.764272
SAF8	35207	37193.9	35060.5	23395.8	25382.7	23249.3	2.69183	2.94247	2.67335	26.9183	29.4247	26.7335	27.6921	1.50324
SAF9	37599.8	38464.1	37163.6	25788.6	26652.9	25352.4	2.99367	3.10269	2.93864	29.9367	31.0269	29.3864	30.1167	0.834939
SAF10	32442.3	34453.5	33229.3	20631.1	22642.3	21418.1	2.34308	2.59678	2.44235	23.4308	25.9678	24.4235	24.6074	1.27846
Blank	11811.2
y = 7927.4x - 2056.6
