# Supplementary material for: Seed to seed variation of proteins of the yellow pea (Pisum sativum L.)
Source: PLoS One. 2022 Aug 4;17(8):e0271887. doi: 10.1371/journal.pone.0271887 (PMC9352015; doi:10.1371/journal.pone.0271887)
Supplement: S7 Data — (XLSX) [file pone.0271887.s007.xlsx]

## Sheet: Sheet1
AC Agassiz			Total area				% Protein
Seed #	Weight (g)	Avg Diameter (mm)	rep 1	rep 2	rep 3	AVG area	rep 1	rep 2	rep 3	Protein avg	SD
1	0.1236	5.58	26790	26327	25175	26097.3	33.7212	33.1883	31.8626	32.924	0.957057
2	0.1387	5.95	33597	33522	31643	32920.7	41.5547	41.4684	39.3061	40.7764	1.2741
3	0.149	6	29287	27969	27855	28370.3	36.5947	35.078	34.9468	35.5398	0.915933
4	0.1669	6.31	27226	26982	28103	27437	34.2229	33.9421	35.2322	34.4657	0.678445
5	0.1846	6.26	25698	23504	25215	24805.7	32.4645	29.9396	31.9086	31.4376	1.32672
6	0.1822	6.37	21950	21920		21935	28.1512	28.1167		28.134	0.0244125
7	0.2013	6.53	23927	23478	23370	23591.7	30.4264	29.9097	29.7854	30.0405	0.339933
8	0.2172	6.7	22711	21334	22645	22230	29.027	27.4423	28.951	28.4734	0.893792
9	0.2435	7.09	23861	23627	24455	23981	30.3504	30.0811	31.034	30.4885	0.491218
10	0.3047	7.61	25767	26159	25827	25917.7	32.5439	32.995	32.6129	32.7173	0.242986
									SD	3.7761
CDC Saffron			Total area				% Protein
Seed #	Weight (g)	Avg Diameter (mm)	rep 1	rep 2	rep 3		rep 1	rep 2	rep 3	Protein avg	SD
1	0.1622	6.1	28991	26021	26314	27108.7	36.2541	32.8362	33.1734	34.0879	1.88356
2	0.1721	6.25	29470	28883	28758	29037	36.8053	36.1298	35.986	36.307	0.437496
3	0.1688	6.31	30387	28407	28180	28991.3	37.8606	35.582	35.3208	36.2545	1.39709
4	0.1933	6.5	30681	29620	28233	29511.3	38.199	36.978	35.3818	36.8529	1.41275
5	0.2051	6.69	22992	25037	24126	24051.7	29.3504	31.7038	30.6554	30.5698	1.17904
6	0.2388	6.9	24842	26682	27960	26494.7	31.4794	33.5969	35.0676	33.3813	1.80381
7	0.25	7.14	27029	28585	28817	28143.7	33.9962	35.7869	36.0539	35.279	1.11891
8	0.2418	7.11	28796	30570	27964	29110	36.0297	38.0712	35.0722	36.391	1.53182
9	0.2625	7.19	30501	31218	30628	30782.3	37.9918	38.817	38.138	38.3156	0.440307
10	0.307	7.57	25764	28055	25155	26324.7	32.5404	35.1769	31.8396	33.1856	1.75975
									SD	2.26207
				Area						Area						Area						Area						Area						Area
AC Agassiz				kDa						kDa						kDa						kDa						kDa						kDa
Seed #	Weight (g)	Avg Diameter (mm)	W/Dia	rep1	rep2	rep3	AVG	SD	% of total	rep1	rep2	rep3	AVG	SD	% of total	rep1	rep2	rep3	AVG	SD	% of total	rep1	rep2	rep3	AVG	SD	% of total	rep1	rep2	rep3	AVG	SD	% of total	rep1	rep2	rep3	AVG	SD	% of total
1	0.1236	5.58	0.0221505	3025	3027	2934	2995.33	53.1256	0.114775	1041	1011	947	999.667	48.0139	0.0383053	2160	2057	1834	2017	166.64	0.0772876	5527	5677	5091	5431.67	304.41	0.208131	2293	2324	2546	2387.67	137.994	0.0914908	1515	1406	1350	1423.67	83.9067	0.0545522
2	0.1387	5.95	0.0233109	4747	4808	4626	4727	92.6337	0.143588	2287	2287	2182	2252	60.6218	0.0684069	3180	3235	2982	3132.33	133.065	0.0951479	6609	7410	6456	6825	512.368	0.207317	2409	2558	2241	2402.67	158.595	0.0729835	1397	1421	1267	1361.67	82.8573	0.0413621
3	0.149	6	0.0248333	4259	4310	4132	4233.67	91.6642	0.149229	1352	1269	1278	1299.67	45.5448	0.0458108	2666	2527	2511	2568	85.2467	0.0905171	5956	5546	5516	5672.67	245.832	0.199951	2246	2217	2088	2183.67	84.1091	0.0769701	1271	1360	1310	1313.67	44.6132	0.0463042
4	0.1669	6.31	0.0264501	3664	3570	3906	3713.33	173.347	0.13534	1153	1162	1258	1191	58.1979	0.0434085	2328	2346	2393	2355.67	33.5609	0.0858573	5451	5351	5745	5515.67	204.806	0.20103	3798	2223	2151	2724	930.808	0.099282	1303	1274	1300	1292.33	15.9478	0.0471018
5	0.1846	6.26	0.0294888	3270	2975	3089	3111.33	148.763	0.125428	891	879	855	875	18.3303	0.0352742	2113	1826	1800	1913	173.692	0.0771195	5266	4892	5079	5079	187	0.204752	2108	2107	2062	2092.33	26.2742	0.084349	1245	1287	1386	1306	72.3948	0.0526493
6	0.1822	6.37	0.0286028	2500	2440		2470	42.4264	0.112605	724	718		721	4.24264	0.0328698	1462	1477		1469.5	10.6066	0.0669934	4721	4933		4827	149.907	0.220059	2078	1951		2014.5	89.8026	0.0918395	1222	1217		1219.5	3.53553	0.0555961
7	0.2013	6.53	0.030827	2952	2910	2954	2938.67	24.8462	0.124564	853	851	864	856	7	0.036284	1650	1702	1685	1679	26.5141	0.0711692	5062	5051	4743	4952	181.083	0.209905	2127	2046	2004	2059	62.522	0.0872766	1197	1175	1304	1225.33	69.0097	0.0519392
8	0.2172	6.7	0.0324179	2690	2601	2799	2696.67	99.1682	0.121308	798	735	699	744	50.1099	0.0334683	1529	1426	1507	1487.33	54.2433	0.0669066	4799	4618	4827	4748	113.45	0.213585	2045	1741	1903	1896.33	152.11	0.0853051	1165	1108	1193	1155.33	43.3167	0.0519718
9	0.2435	7.09	0.0343441	3163	3006	3085	3084.67	78.5005	0.12863	750	731	833	771.333	54.2433	0.0321644	1714	1670	1733	1705.67	32.3161	0.0711258	4800	4761	4920	4827	82.8674	0.201284	2077	1889	2046	2004	100.792	0.0835662	1260	1211	1263	1244.67	29.1947	0.0519022
10	0.3047	7.61	0.0400394	3498	3394	3360	3417.33	71.8981	0.131853	984	973	940	965.667	22.8983	0.037259	1955	1959	2035	1983	45.0777	0.0765115	5166	5386	5241	5264.33	111.841	0.203118	1947	2136	2047	2043.33	94.5533	0.0788394	1106	1273	1201	1193.33	83.7636	0.0460432
				Area						Area						Area						Area						Area						Area
CDC Saffron				kDa						kDa						kDa						kDa						kDa						kDa
Seed #	Weight (g)	Avg Diameter (mm)		rep1	rep2	rep3	AVG	SD		rep1	rep2	rep3	AVG	SD		rep1	rep2	rep3	AVG	SD		rep1	rep2	rep3	AVG	SD		rep1	rep2	rep3	AVG	SD		rep1	rep2	rep3	AVG	SD
1	0.1622	6.1	0.0265902	4357	3963	4162	4160.67	197.003	0.153481	1493	1358	1407	1419.33	68.3398	0.0523572	2737	2548	2464	2583	139.825	0.0952832	5337	5081	4870	5096	233.861	0.187984	2375	1089	2695	2053	850.042	0.0757322	1414	1311	1371	1365.33	51.7333	0.0503652
2	0.1721	6.25	0.027536	4826	4845	4813	4828	16.0935	0.166271	1959	1939	1816	1904.67	77.436	0.0655945	3020	2876	2749	2881.67	135.589	0.0992412	5406	5292	5363	5353.67	57.5702	0.184374	3111	2896	3426	3144.33	266.568	0.108287	1446	1433	1282	1387	91.1647	0.0477666
3	0.1688	6.31	0.0267512	5149	5167	4861	5059	171.709	0.1745	2094	2009	2000	2034.33	51.8684	0.0701704	3143	2848	3047	3012.67	150.467	0.103916	5987	5573	5474	5678	272.142	0.195852	1944	1992	1912	1949.33	40.2658	0.0672385	1441	1478	1399	1439.33	39.5264	0.049647
4	0.1933	6.5	0.0297385	4919	4970	4418	4769	305.043	0.161599	1752	1774	1683	1736.33	47.4798	0.0588362	2666	2754	2761	2727	52.9434	0.0924052	5865	5461	5335	5553.67	276.885	0.188188	3092	2974	2827	2964.33	132.764	0.100447	1554	1556	1392	1500.67	94.1134	0.0508505
5	0.2051	6.69	0.0306577	3657	4068	3750	3825	215.52	0.159033	1349	1307	1294	1316.67	28.746	0.0547433	1771	1929	1638	1779.33	145.679	0.0739796	3932	4151	4298	4127	184.177	0.171589	3064	3649	3245	3319.33	299.5	0.138008	1513	1253	1388	1384.67	130.032	0.0575705
6	0.2388	6.9	0.0346087	4196	4563	4819	4526	313.144	0.170827	1428	1676	1717	1607	156.368	0.0606537	2371	2810	2831	2670.67	259.731	0.1008	4516	5316	5375	5069	479.82	0.191322	2211	1946	2181	2112.67	145.115	0.0797393	1216	1319	1595	1376.67	195.97	0.0519601
7	0.25	7.14	0.035014	4551	3612	4787	4316.67	621.563	0.15338	2019	2100	2035	2051.33	42.8991	0.0728879	2939	3104	3049	3030.67	84.0139	0.107686	4983	5475	5490	5316	288.484	0.188888	1822	1739	1853	1804.67	58.9435	0.0641234	1379	1437	1497	1437.67	59.0028	0.0510831
8	0.2418	7.11	0.0340084	4877	5157	4754	4929.33	206.534	0.169335	1611	1754	1627	1664	78.3518	0.0571625	2681	3144	2777	2867.33	244.361	0.0984999	5387	5781	5352	5506.67	238.223	0.189168	2685	2345	2111	2380.33	288.627	0.0817703	1428	1460	1422	1436.67	20.4287	0.049353
9	0.2625	7.19	0.036509	5524	5487	5405	5472	60.9016	0.177764	2206	2216	2147	2189.67	37.2872	0.0711339	3398	3421	3329	3382.67	47.8783	0.10989	5961	5710	5674	5781.67	156.347	0.187824	2036	1755	1716	1835.67	174.586	0.0596338	1456	1413	1389	1419.33	33.946	0.0461087
10	0.307	7.57	0.0405548	4330	4511	4297	4379.33	115.214	0.166359	1266	1343	1298	1302.33	38.6825	0.049472	2485	2259	2499	2414.33	134.705	0.0917137	4810	5333	4994	5045.67	265.3	0.191671	2370	2529	2047	2315.33	245.606	0.087953	1403	1552	1321	1425.33	117.108	0.0541444

## Sheet: Sheet2
Variety	SeedNo	Protein Content (%)
AC Agassiz	1	33.7212
AC Agassiz	1	33.1883
AC Agassiz	1	31.8626
AC Agassiz	2	41.4684
AC Agassiz	2	39.3061
AC Agassiz	2	40.7764
AC Agassiz	3	35.078
AC Agassiz	3	34.9468
AC Agassiz	3	35.5398
AC Agassiz	4	33.9421
AC Agassiz	4	35.2322
AC Agassiz	4	34.4657
AC Agassiz	5	29.9396
AC Agassiz	5	31.9086
AC Agassiz	5	31.4376
AC Agassiz	6	28.1167
AC Agassiz	6
AC Agassiz	6	28.134
AC Agassiz	7	29.9097
AC Agassiz	7	29.7854
AC Agassiz	7	30.0405
AC Agassiz	8	27.4423
AC Agassiz	8	28.951
AC Agassiz	8	28.4734
AC Agassiz	9	30.0811
AC Agassiz	9	31.034
AC Agassiz	9	30.4885
AC Agassiz	10	32.995
AC Agassiz	10	32.6129
AC Agassiz	10	32.7173
CDC Saffron	1	36.2541
CDC Saffron	1	32.8362
CDC Saffron	1	33.1734
CDC Saffron	2	36.8053
CDC Saffron	2	36.1298
CDC Saffron	2	35.986
CDC Saffron	3	37.8606
CDC Saffron	3	35.582
CDC Saffron	3	35.3208
CDC Saffron	4	38.199
CDC Saffron	4	36.978
CDC Saffron	4	35.3818
CDC Saffron	5	29.3504
CDC Saffron	5	31.7038
CDC Saffron	5	30.6554
CDC Saffron	6	31.4794
CDC Saffron	6	33.5969
CDC Saffron	6	35.0676
CDC Saffron	7	33.9962
CDC Saffron	7	35.7869
CDC Saffron	7	36.0539
CDC Saffron	8	36.0297
CDC Saffron	8	38.0712
CDC Saffron	8	35.0722
CDC Saffron	9	37.9918
CDC Saffron	9	38.817
CDC Saffron	9	38.138
CDC Saffron	10	32.5404
CDC Saffron	10	35.1769
CDC Saffron	10	31.8396

## Sheet: Sheet3
Variety	Peak1	Peak2	Peak3	Peak4	Peak5	Peak6
AC Agassiz	3025	1041	2160	5527	2293	1515
AC Agassiz	3027	1011	2057	5677	2324	1406
AC Agassiz	2934	947	1834	5091	2546	1350
AC Agassiz	4747	2287	3180	6609	2409	1397
AC Agassiz	4808	2287	3235	7410	2558	1421
AC Agassiz	4626	2182	2982	6456	2241	1267
AC Agassiz	4259	1352	2666	5956	2246	1271
AC Agassiz	4310	1269	2527	5546	2217	1360
AC Agassiz	4132	1278	2511	5516	2088	1310
AC Agassiz	3664	1153	2328	5451	3798	1303
AC Agassiz	3570	1162	2346	5351	2223	1274
AC Agassiz	3906	1258	2393	5745	2151	1300
AC Agassiz	3270	891	2113	5266	2108	1245
AC Agassiz	2975	879	1826	4892	2107	1287
AC Agassiz	3089	855	1800	5079	2062	1386
AC Agassiz	2500	724	1462	4721	2078	1222
AC Agassiz	2440	718	1477	4933	1951	1217
AC Agassiz
AC Agassiz	2952	853	1650	5062	2127	1197
AC Agassiz	2910	851	1702	5051	2046	1175
AC Agassiz	2954	864	1685	4743	2004	1304
AC Agassiz	2690	798	1529	4799	2045	1165
AC Agassiz	2601	735	1426	4618	1741	1108
AC Agassiz	2799	699	1507	4827	1903	1193
AC Agassiz	3163	750	1714	4800	2077	1260
AC Agassiz	3006	731	1670	4761	1889	1211
AC Agassiz	3085	833	1733	4920	2046	1263
AC Agassiz	3498	984	1955	5166	1947	1106
AC Agassiz	3394	973	1959	5386	2136	1273
AC Agassiz	3360	940	2035	5241	2047	1201
CDC Saffron	4357	1493	2737	5337	2375	1414
CDC Saffron	3963	1358	2548	5081	1089	1311
CDC Saffron	4162	1407	2464	4870	2695	1371
CDC Saffron	4826	1959	3020	5406	3111	1446
CDC Saffron	4845	1939	2876	5292	2896	1433
CDC Saffron	4813	1816	2749	5363	3426	1282
CDC Saffron	5149	2094	3143	5987	1944	1441
CDC Saffron	5167	2009	2848	5573	1992	1478
CDC Saffron	4861	2000	3047	5474	1912	1399
CDC Saffron	4919	1752	2666	5865	3092	1554
CDC Saffron	4970	1774	2754	5461	2974	1556
CDC Saffron	4418	1683	2761	5335	2827	1392
CDC Saffron	3657	1349	1771	3932	3064	1513
CDC Saffron	4068	1307	1929	4151	3649	1253
CDC Saffron	3750	1294	1638	4298	3245	1388
CDC Saffron	4196	1428	2371	4516	2211	1216
CDC Saffron	4563	1676	2810	5316	1946	1319
CDC Saffron	4819	1717	2831	5375	2181	1595
CDC Saffron	4551	2019	2939	4983	1822	1379
CDC Saffron	3612	2100	3104	5475	1739	1437
CDC Saffron	4787	2035	3049	5490	1853	1497
CDC Saffron	4877	1611	2681	5387	2685	1428
CDC Saffron	5157	1754	3144	5781	2345	1460
CDC Saffron	4754	1627	2777	5352	2111	1422
CDC Saffron	5524	2206	3398	5961	2036	1456
CDC Saffron	5487	2216	3421	5710	1755	1413
CDC Saffron	5405	2147	3329	5674	1716	1389
CDC Saffron	4330	1266	2485	4810	2370	1403
CDC Saffron	4511	1343	2259	5333	2529	1552
CDC Saffron	4297	1298	2499	4994	2047	1321
