# Supplementary material for: Seed to seed variation of proteins of the yellow pea (Pisum sativum L.)
Source: PLoS One. 2022 Aug 4;17(8):e0271887. doi: 10.1371/journal.pone.0271887 (PMC9352015; doi:10.1371/journal.pone.0271887)
Supplement: S8 Data — (XLSX) [file pone.0271887.s008.xlsx]

## Sheet: Sheet1
Retention time	Absorbance
0.5005	37.8947
0.502167	37.0688
0.503833	36.222
0.5055	35.3932
0.507167	34.5807
0.508833	33.7567
0.5105	32.9003
0.512167	32.0463
0.513833	31.1747
0.5155	30.2701
0.517167	29.3684
0.518833	28.4801
0.5205	27.6098
0.522167	26.772
0.523833	25.9624
0.5255	25.1608
0.527167	24.3835
0.528833	23.6483
0.5305	22.9454
0.532167	22.2235
0.533833	21.5163
0.5355	20.8864
0.537167	20.3109
0.538833	19.7649
0.5405	19.2342
0.542167	18.7654
0.543833	18.3406
0.5455	17.9372
0.547167	17.5486
0.548833	17.18
0.5505	16.8324
0.552167	16.5186
0.553833	16.2473
0.5555	15.9817
0.557167	15.7189
0.558833	15.492
0.5605	15.3217
0.562167	15.1649
0.563833	14.9975
0.5655	14.8678
0.567167	14.7524
0.568833	14.6236
0.5705	14.4897
0.572167	14.3595
0.573833	14.2512
0.5755	14.1339
0.577167	14.0271
0.578833	13.9103
0.5805	13.7472
0.582167	13.5474
0.583833	13.3328
0.5855	13.093
0.587167	12.8198
0.588833	12.5542
0.5905	12.3105
0.592167	12.0821
0.593833	11.8484
0.5955	11.6391
0.597167	11.4489
0.598833	11.2371
0.6005	11.0497
0.602167	10.8919
0.603833	10.7245
0.6055	10.5424
0.607167	10.396
0.608833	10.2921
0.6105	10.1709
0.612167	10.0436
0.613833	9.96256
0.6155	9.91488
0.617167	9.85861
0.618833	9.79424
0.6205	9.74035
0.622167	9.6736
0.623833	9.58443
0.6255	9.48143
0.627167	9.36174
0.628833	9.24253
0.6305	9.14097
0.632167	9.04465
0.633833	8.93879
0.6355	8.85248
0.637167	8.80241
0.638833	8.74281
0.6405	8.67176
0.642167	8.61597
0.643833	8.57735
0.6455	8.51297
0.647167	8.43525
0.648833	8.38995
0.6505	8.36086
0.652167	8.32701
0.653833	8.3046
0.6555	8.30221
0.657167	8.2922
0.658833	8.2674
0.6605	8.23355
0.662167	8.20923
0.663833	8.17823
0.6655	8.15392
0.667167	8.15964
0.668833	8.16631
0.6705	8.17347
0.672167	8.19111
0.673833	8.22449
0.6755	8.24547
0.677167	8.24499
0.678833	8.26263
0.6805	8.29411
0.682167	8.30698
0.683833	8.30746
0.6855	8.34036
0.687167	8.38614
0.688833	8.43525
0.6905	8.48866
0.692167	8.53491
0.693833	8.56876
0.6955	8.57925
0.697167	8.60167
0.698833	8.60071
0.7005	8.59165
0.702167	8.60357
0.703833	8.62408
0.7055	8.63647
0.707167	8.62789
0.708833	8.64124
0.7105	8.6422
0.712167	8.61692
0.713833	8.58545
0.7155	8.54301
0.717167	8.5001
0.718833	8.44955
0.7205	8.41093
0.722167	8.37374
0.723833	8.33225
0.7255	8.32367
0.727167	8.30889
0.728833	8.2674
0.7305	8.22783
0.732167	8.22544
0.733833	8.23259
0.7355	8.22115
0.737167	8.21829
0.738833	8.23116
0.7405	8.22353
0.742167	8.19349
0.743833	8.16345
0.7455	8.11768
0.747167	8.0514
0.748833	7.99322
0.7505	7.96366
0.752167	7.92551
0.753833	7.86066
0.7555	7.8187
0.757167	7.80392
0.758833	7.77435
0.7605	7.71761
0.762167	7.66134
0.763833	7.61986
0.7655	7.5531
0.767167	7.46155
0.768833	7.36809
0.7705	7.26938
0.772167	7.15828
0.773833	7.0591
0.7755	6.96611
0.777167	6.87218
0.778833	6.78062
0.7805	6.70195
0.782167	6.61516
0.783833	6.50215
0.7855	6.3982
0.787167	6.28948
0.788833	6.15311
0.7905	5.99623
0.792167	5.87416
0.793833	5.77354
0.7955	5.65863
0.797167	5.55468
0.798833	5.48935
0.8005	5.41973
0.802167	5.32389
0.803833	5.22804
0.8055	5.15509
0.807167	5.0807
0.808833	4.98438
0.8105	4.91428
0.812167	4.85468
0.813833	4.78554
0.8155	4.70352
0.817167	4.6382
0.818833	4.59003
0.8205	4.53854
0.822167	4.49753
0.823833	4.47941
0.8255	4.45795
0.827167	4.44651
0.828833	4.45557
0.8305	4.45604
0.832167	4.44555
0.833833	4.4322
0.8355	4.44031
0.837167	4.44126
0.838833	4.44317
0.8405	4.46749
0.842167	4.48513
0.843833	4.48656
0.8455	4.48227
0.847167	4.47941
0.848833	4.45271
0.8505	4.41551
0.852167	4.3993
0.853833	4.38452
0.8555	4.34732
0.857167	4.31108
0.858833	4.27914
0.8605	4.22955
0.862167	4.17852
0.863833	4.15945
0.8655	4.15277
0.867167	4.12989
0.868833	4.12273
0.8705	4.12893
0.872167	4.11844
0.873833	4.08602
0.8755	4.07219
0.877167	4.06599
0.878833	4.04215
0.8805	4.02308
0.882167	4.02164
0.883833	4.00686
0.8855	3.9773
0.887167	3.95393
0.888833	3.94154
0.8905	3.92056
0.892167	3.89481
0.893833	3.89814
0.8955	3.91102
0.897167	3.92437
0.898833	3.93152
0.9005	3.9506
0.902167	3.97062
0.903833	3.98302
0.9055	3.98397
0.907167	3.97301
0.908833	3.96442
0.9105	3.97062
0.912167	3.9854
0.913833	3.99446
0.9155	4.00352
0.917167	4.01926
0.918833	4.04358
0.9205	4.05455
0.922167	4.05169
0.923833	4.05169
0.9255	4.06408
0.927167	4.06313
0.928833	4.05693
0.9305	4.03547
0.932167	3.9959
0.933833	3.93867
0.9355	3.88765
0.937167	3.85141
0.938833	3.79896
0.9405	3.74699
0.942167	3.71838
0.943833	3.70169
0.9455	3.66259
0.947167	3.6211
0.948833	3.58677
0.9505	3.54576
0.952167	3.48711
0.953833	3.44372
0.9555	3.40605
0.957167	3.3741
0.958833	3.34072
0.9605	3.32594
0.962167	3.31211
0.963833	3.27253
0.9655	3.24202
0.967167	3.2115
0.968833	3.1929
0.9705	3.17192
0.972167	3.16095
0.973833	3.14379
0.9755	3.11852
0.977167	3.09849
0.978833	3.09134
0.9805	3.06559
0.982167	3.04794
0.983833	3.05319
0.9855	3.05223
0.987167	3.03078
0.988833	3.00598
0.9905	3.00264
0.992167	2.97928
0.993833	2.94781
0.9955	2.93875
0.997167	2.93207
0.998833	2.89822
1.0005	2.87104
1.00217	2.88057
1.00383	2.88439
1.0055	2.8553
1.00717	2.84576
1.00883	2.84863
1.0105	2.82669
1.01217	2.77805
1.01383	2.75707
1.0155	2.75564
1.01717	2.72655
1.01883	2.70462
1.0205	2.70796
1.02217	2.71702
1.02383	2.71177
1.0255	2.71559
1.02717	2.72703
1.02883	2.72799
1.0305	2.71749
1.03217	2.72226
1.03383	2.71749
1.0355	2.68984
1.03717	2.67363
1.03883	2.67172
1.0405	2.66314
1.04217	2.63739
1.04383	2.61641
1.0455	2.60162
1.04717	2.58923
1.04883	2.57444
1.0505	2.55489
1.05217	2.5363
1.05383	2.52867
1.0555	2.54345
1.05717	2.54011
1.05883	2.52295
1.0605	2.53105
1.06217	2.55537
1.06383	2.5506
1.0655	2.52104
1.06717	2.50149
1.06883	2.48957
1.0705	2.45762
1.07217	2.42329
1.07383	2.4271
1.0755	2.44045
1.07717	2.44284
1.07883	2.45237
1.0805	2.47049
1.08217	2.47622
1.08383	2.46525
1.0855	2.47622
1.08717	2.50196
1.08883	2.51627
1.0905	2.52771
1.09217	2.54583
1.09383	2.54774
1.0955	2.53296
1.09717	2.52914
1.09883	2.52867
1.1005	2.52485
1.10217	2.5177
1.10383	2.53248
1.1055	2.53963
1.10717	2.53534
1.10883	2.55632
1.1105	2.59447
1.11217	2.6207
1.11383	2.63166
1.1155	2.6536
1.11717	2.67124
1.11883	2.6598
1.1205	2.64883
1.12217	2.65312
1.12383	2.6679
1.1255	2.6741
1.12717	2.69318
1.12883	2.72036
1.1305	2.73085
1.13217	2.74372
1.13383	2.75373
1.1355	2.76423
1.13717	2.75707
1.13883	2.7585
1.1405	2.76279
1.14217	2.75564
1.14383	2.75278
1.1455	2.75373
1.14717	2.74944
1.14883	2.71845
1.1505	2.69794
1.15217	2.69508
1.15383	2.6803
1.1555	2.65789
1.15717	2.6412
1.15883	2.61784
1.1605	2.57444
1.16217	2.5425
1.16383	2.52724
1.1655	2.50626
1.16717	2.48098
1.16883	2.48289
1.1705	2.48194
1.17217	2.44713
1.17383	2.40564
1.1755	2.39182
1.17717	2.3675
1.17883	2.32744
1.1805	2.30312
1.18217	2.28739
1.18383	2.25782
1.1855	2.2192
1.18717	2.2068
1.18883	2.19488
1.1905	2.18487
1.19217	2.18821
1.19383	2.19536
1.1955	2.1863
1.19717	2.17676
1.19883	2.19202
1.2005	2.1987
1.20217	2.18439
1.20383	2.17819
1.2055	2.18964
1.20717	2.1944
1.20883	2.17724
1.2105	2.17247
1.21217	2.1677
1.21383	2.15912
1.2155	2.14386
1.21717	2.13289
1.21883	2.11525
1.2205	2.08378
1.22217	2.0833
1.22383	2.09093
1.2255	2.09188
1.22717	2.09427
1.22883	2.11096
1.2305	2.12383
1.23217	2.11
1.23383	2.11096
1.2355	2.12002
1.23717	2.11096
1.23883	2.09856
1.2405	2.10905
1.24217	2.12669
1.24383	2.1143
1.2455	2.10047
1.24717	2.10333
1.24883	2.10094
1.2505	2.08235
1.25217	2.07424
1.25383	2.08521
1.2555	2.0833
1.25717	2.09141
1.25883	2.11859
1.2605	2.14291
1.26217	2.14338
1.26383	2.13194
1.2655	2.12526
1.26717	2.09904
1.26883	2.08521
1.2705	2.10094
1.27217	2.13194
1.27383	2.14338
1.2755	2.16961
1.27717	2.20537
1.27883	2.20919
1.2805	2.18391
1.28217	2.17533
1.28383	2.19297
1.2855	2.19536
1.28717	2.19202
1.28883	2.20823
1.2905	2.22254
1.29217	2.2068
1.29383	2.18725
1.2955	2.18582
1.29717	2.17676
1.29883	2.16103
1.3005	2.15721
1.30217	2.15673
1.30383	2.1348
1.3055	2.10238
1.30717	2.09188
1.30883	2.0709
1.3105	2.03753
1.31217	2.02322
1.31383	2.03133
1.3155	2.03609
1.31717	2.03085
1.31883	2.04372
1.3205	2.04992
1.32217	2.04134
1.32383	2.03228
1.3255	2.02894
1.32717	2.00701
1.32883	1.97172
1.3305	1.9536
1.33217	1.92976
1.33383	1.88351
1.3355	1.83249
1.33717	1.80626
1.33883	1.78528
1.3405	1.75714
1.34217	1.74379
1.34383	1.74665
1.3455	1.74189
1.34717	1.73903
1.34883	1.7333
1.3505	1.71137
1.35217	1.68085
1.35383	1.66035
1.3555	1.63746
1.35717	1.59883
1.35883	1.57309
1.3605	1.57022
1.36217	1.55449
1.36383	1.53017
1.3655	1.52254
1.36717	1.52063
1.36883	1.49393
1.3705	1.46341
1.37217	1.45197
1.37383	1.43433
1.3755	1.40285
1.37717	1.38378
1.37883	1.38855
1.3805	1.38092
1.38217	1.36328
1.38383	1.369
1.3855	1.37424
1.38717	1.3628
1.38883	1.33848
1.3905	1.3361
1.39217	1.3299
1.39383	1.30653
1.3955	1.31273
1.39717	1.33324
1.39883	1.33133
1.4005	1.31178
1.40217	1.32656
1.40383	1.3442
1.4055	1.32608
1.40717	1.30224
1.40883	1.30892
1.4105	1.31226
1.41217	1.28937
1.41383	1.27888
1.4155	1.29271
1.41717	1.29271
1.41883	1.28317
1.4205	1.29223
1.42217	1.29509
1.42383	1.27411
1.4255	1.24788
1.42717	1.24121
1.42883	1.22452
1.4305	1.2064
1.43217	1.2126
1.43383	1.22452
1.4355	1.21593
1.43717	1.20401
1.43883	1.20783
1.4405	1.20544
1.44217	1.18494
1.44383	1.17874
1.4455	1.1816
1.44717	1.15919
1.44883	1.14441
1.4505	1.15585
1.45217	1.17159
1.45383	1.17207
1.4555	1.19448
1.45717	1.2536
1.45883	1.28841
1.4605	1.27745
1.46217	1.25599
1.46383	1.24693
1.4655	1.23262
1.46717	1.21069
1.46883	1.20354
1.4705	1.2126
1.47217	1.22404
1.47383	1.22929
1.4755	1.21832
1.47717	1.19114
1.47883	1.17254
1.4805	1.16301
1.48217	1.14441
1.48383	1.13964
1.4855	1.15347
1.48717	1.17397
1.48883	1.15871
1.4905	1.14155
1.49217	1.15442
1.49383	1.1549
1.4955	1.13773
1.49717	1.13726
1.49883	1.16444
1.5005	1.17064
1.50217	1.15395
1.50383	1.14632
1.5055	1.13821
1.50717	1.11055
1.50883	1.08337
1.5105	1.07813
1.51217	1.06955
1.51383	1.06955
1.5155	1.08576
1.51717	1.09768
1.51883	1.091
1.5205	1.091
1.52217	1.10531
1.52383	1.08814
1.5255	1.07193
1.52717	1.091
1.52883	1.11389
1.5305	1.1034
1.53217	1.08147
1.53383	1.09243
1.5355	1.09386
1.53717	1.07145
1.53883	1.07193
1.5405	1.10388
1.54217	1.13249
1.54383	1.13773
1.5455	1.16539
1.54717	1.18732
1.54883	1.1816
1.5505	1.17207
1.55217	1.18589
1.55383	1.20306
1.5555	1.20115
1.55717	1.19877
1.55883	1.20258
1.5605	1.20401
1.56217	1.19877
1.56383	1.20068
1.5655	1.19543
1.56717	1.19114
1.56883	1.19925
1.5705	1.19781
1.57217	1.18923
1.57383	1.19066
1.5755	1.20354
1.57717	1.20783
1.57883	1.19162
1.5805	1.19877
1.58217	1.21641
1.58383	1.21212
1.5855	1.18256
1.58717	1.17207
1.58883	1.18685
1.5905	1.18542
1.59217	1.16873
1.59383	1.17445
1.5955	1.19972
1.59717	1.21355
1.59883	1.2145
1.6005	1.23835
1.60217	1.27077
1.60383	1.28984
1.6055	1.30081
1.60717	1.30606
1.60883	1.30653
1.6105	1.2989
1.61217	1.29271
1.61383	1.27125
1.6155	1.24454
1.61717	1.23739
1.61883	1.23453
1.6205	1.21641
1.62217	1.21212
1.62383	1.23072
1.6255	1.25694
1.62717	1.26123
1.62883	1.27125
1.6305	1.28508
1.63217	1.26266
1.63383	1.23596
1.6355	1.22833
1.63717	1.22499
1.63883	1.19829
1.6405	1.18113
1.64217	1.19066
1.64383	1.2002
1.6455	1.18256
1.64717	1.17254
1.64883	1.17254
1.6505	1.16158
1.65217	1.15538
1.65383	1.15252
1.6555	1.15061
1.65717	1.15061
1.65883	1.18256
1.6605	1.22404
1.66217	1.2331
1.66383	1.2207
1.6655	1.22595
1.66717	1.23453
1.66883	1.21307
1.6705	1.18494
1.67217	1.17588
1.67383	1.17016
1.6755	1.15299
1.67717	1.14298
1.67883	1.14489
1.6805	1.1344
1.68217	1.122
1.68383	1.122
1.6855	1.11914
1.68717	1.10579
1.68883	1.10817
1.6905	1.11818
1.69217	1.11675
1.69383	1.09625
1.6955	1.09673
1.69717	1.08337
1.69883	1.04046
1.7005	1.01471
1.70217	1.01709
1.70383	1.02091
1.7055	0.999451
1.70717	0.994682
1.70883	1.00851
1.7105	0.998497
1.71217	0.983238
1.71383	0.978947
1.7155	0.974655
1.71717	0.961304
1.71883	0.954628
1.7205	0.955582
1.72217	0.936508
1.72383	0.928879
1.7255	0.946045
1.72717	0.954151
1.72883	0.941753
1.7305	0.948906
1.73217	0.981808
1.73383	1.00183
1.7355	0.997543
1.73717	1.01137
1.73883	1.02949
1.7405	1.03092
1.74217	1.01519
1.74383	1.00279
1.7455	0.992775
1.74717	0.977993
1.74883	0.968456
1.7505	0.948906
1.75217	0.929356
1.75383	0.921249
1.7555	0.928402
1.75717	0.937462
1.75883	0.945568
1.7605	0.96941
1.76217	0.992775
1.76383	0.981331
1.7655	0.958443
1.76717	0.955582
1.76883	0.951767
1.7705	0.940323
1.77217	0.935078
1.77383	0.952721
1.7755	0.959396
1.77717	0.957966
1.77883	0.975609
1.7805	0.981808
1.78217	0.972271
1.78383	0.948906
1.7855	0.944614
1.78717	0.938892
1.78883	0.919819
1.7905	0.922203
1.79217	0.940323
1.79383	0.959873
1.7955	0.962257
1.79717	0.956535
1.79883	0.95129
1.8005	0.93174
1.80217	0.92268
1.80383	0.916481
1.8055	0.912666
1.80717	0.919819
1.80883	0.932217
1.8105	0.93174
1.81217	0.918865
1.81383	0.925064
1.8155	0.948906
1.81717	0.953197
1.81883	0.930786
1.8205	0.928879
1.82217	0.920773
1.82383	0.910759
1.8255	0.882149
1.82717	0.872612
1.82883	0.87595
1.8305	0.874043
1.83217	0.893116
1.83383	0.903606
1.8355	0.908852
1.83717	0.90313
1.83883	0.911236
1.8405	0.911236
1.84217	0.895023
1.84383	0.887394
1.8455	0.907421
1.84717	0.910282
1.84883	0.898838
1.8505	0.907421
1.85217	0.92411
1.85383	0.9408
1.8555	0.945568
1.85717	0.956535
1.85883	0.949383
1.8605	0.939369
1.86217	0.939369
1.86383	0.93174
1.8655	0.914097
1.86717	0.909805
1.86883	0.927925
1.8705	0.919342
1.87217	0.892162
1.87383	0.893116
1.8755	0.913143
1.87717	0.90313
1.87883	0.883102
1.8805	0.902653
1.88217	0.927925
1.88383	0.920296
1.8855	0.905991
1.88717	0.925064
1.88883	0.943661
1.8905	0.932693
1.89217	0.908375
1.89383	0.891685
1.8955	0.878334
1.89717	0.873089
1.89883	0.884533
1.9005	0.896931
1.90217	0.909805
1.90383	0.922203
1.9055	0.925541
1.90717	0.890732
1.90883	0.851631
1.9105	0.835419
1.91217	0.827312
1.91383	0.813961
1.9155	0.820637
1.91717	0.874043
1.91883	0.912666
1.9205	0.927448
1.92217	0.944138
1.92383	0.955582
1.9255	0.941753
1.92717	0.919819
1.92883	0.914097
1.9305	0.912666
1.93217	0.898838
1.93383	0.903606
1.9355	0.910759
1.93717	0.90456
1.93883	0.891209
1.9405	0.868797
1.94217	0.857353
1.94383	0.845909
1.9455	0.851631
1.94717	0.856876
1.94883	0.860214
1.9505	0.875473
1.95217	0.899315
1.95383	0.895977
1.9555	0.872612
1.95717	0.853539
1.95883	0.840664
1.9605	0.816822
1.96217	0.787735
1.96383	0.799179
1.9655	0.817299
1.96717	0.823975
1.96883	0.831604
1.9705	0.864029
1.97217	0.876904
1.97383	0.872612
1.9755	0.882626
1.97717	0.902176
1.97883	0.90313
1.9805	0.89407
1.98217	0.907421
1.98383	0.912189
1.9855	0.913143
1.98717	0.913143
1.98883	0.92411
1.9905	0.91362
1.99217	0.90313
1.99383	0.905514
1.9955	0.899792
1.99717	0.884533
1.99883	0.874043
2.0005	0.889778
2.00217	0.895023
2.00383	0.890255
2.0055	0.889778
2.00717	0.897884
2.00883	0.889778
2.0105	0.891685
2.01217	0.905514
2.01383	0.917435
2.0155	0.911236
2.01717	0.914574
2.01883	0.942707
2.0205	0.943184
2.02217	0.926495
2.02383	0.919819
2.0255	0.935078
2.02717	0.949383
2.02883	0.954151
2.0305	0.959873
2.03217	0.959396
2.03383	0.96035
2.0355	0.965595
2.03717	0.95892
2.03883	0.932217
2.0405	0.91362
2.04217	0.925541
2.04383	0.936508
2.0455	0.927925
2.04717	0.921726
2.04883	0.935555
2.0505	0.93174
2.05217	0.910282
2.05383	0.890255
2.0555	0.881672
2.05717	0.870228
2.05883	0.86832
2.0605	0.885963
2.06217	0.905037
2.06383	0.915051
2.0655	0.927925
2.06717	0.937939
2.06883	0.926018
2.0705	0.922203
2.07217	0.919342
2.07383	0.914574
2.0755	0.899315
2.07717	0.901222
2.07883	0.918388
2.0805	0.910282
2.08217	0.911236
2.08383	0.928879
2.0855	0.945568
2.08717	0.941277
2.08883	0.936985
2.0905	0.947952
2.09217	0.932693
2.09383	0.900745
2.0955	0.886917
2.09717	0.89407
2.09883	0.884056
2.1005	0.87738
2.10217	0.897884
2.10383	0.914097
2.1055	0.901222
2.10717	0.885963
2.10883	0.896454
2.1105	0.907898
2.11217	0.916004
2.11383	0.925541
2.1155	0.9408
2.11717	0.941277
2.11883	0.939846
2.1205	0.936985
2.12217	0.92411
2.12383	0.919819
2.1255	0.934124
2.12717	0.930786
2.12883	0.902653
2.1305	0.880718
2.13217	0.874996
2.13383	0.858307
2.1355	0.833511
2.13717	0.846863
2.13883	0.866413
2.1405	0.878334
2.14217	0.897408
2.14383	0.931263
2.1455	0.96035
2.14717	0.977516
2.14883	1.00613
2.1505	1.00136
2.15217	0.973701
2.15383	0.945091
2.1555	0.945091
2.15717	0.936985
2.15883	0.916004
2.1605	0.928402
2.16217	0.941753
2.16383	0.941277
2.1655	0.907898
2.16717	0.897884
2.16883	0.898838
2.1705	0.892162
2.17217	0.892162
2.17383	0.911236
2.1755	0.921249
2.17717	0.90456
2.17883	0.90313
2.1805	0.926495
2.18217	0.936031
2.18383	0.917435
2.1855	0.91362
2.18717	0.923157
2.18883	0.911236
2.1905	0.8955
2.19217	0.895977
2.19383	0.898361
2.1955	0.8955
2.19717	0.902176
2.19883	0.909328
2.2005	0.891685
2.20217	0.874519
2.20383	0.872612
2.2055	0.871658
2.20717	0.863075
2.20883	0.874519
2.2105	0.901222
2.21217	0.905514
2.21383	0.908375
2.2155	0.931263
2.21717	0.948429
2.21883	0.942707
2.2205	0.936031
2.22217	0.941753
2.22383	0.945091
2.2255	0.93317
2.22717	0.92411
2.22883	0.916481
2.2305	0.91362
2.23217	0.925064
2.23383	0.938416
2.2355	0.938892
2.23717	0.945091
2.23883	0.970364
2.2405	0.983238
2.24217	0.984192
2.24383	0.98753
2.2455	0.998497
2.24717	0.98896
2.24883	0.971794
2.2505	0.975132
2.25217	0.9799
2.25383	0.957012
2.2555	0.943661
2.25717	0.957012
2.25883	0.967503
2.2605	0.94986
2.26217	0.933647
2.26383	0.93174
2.2655	0.934601
2.26717	0.95129
2.26883	0.97084
2.2705	0.996113
2.27217	1.00183
2.27383	1.0252
2.2755	1.04475
2.27717	1.02377
2.27883	1.00517
2.2805	0.999928
2.28217	1.00279
2.28383	0.965595
2.2855	0.941277
2.28717	0.941277
2.28883	0.936031
2.2905	0.913143
2.29217	0.923157
2.29383	0.962734
2.2955	0.967026
2.29717	0.957012
2.29883	0.947475
2.3005	0.947952
2.30217	0.923157
2.30383	0.920773
2.3055	0.939369
2.30717	0.948906
2.30883	0.95129
2.3105	0.966072
2.31217	0.988483
2.31383	0.980854
2.3155	0.96941
2.31717	0.959873
2.31883	0.946045
2.3205	0.92268
2.32217	0.897884
2.32383	0.885487
2.3255	0.86689
2.32717	0.858307
2.32883	0.87738
2.3305	0.898361
2.33217	0.908375
2.33383	0.911713
2.3355	0.920296
2.33717	0.927448
2.33883	0.929832
2.3405	0.934124
2.34217	0.926971
2.34383	0.902653
2.3455	0.896931
2.34717	0.897408
2.34883	0.880241
2.3505	0.855923
2.35217	0.867844
2.35383	0.893593
2.3555	0.901699
2.35717	0.912189
2.35883	0.929832
2.3605	0.929832
2.36217	0.920296
2.36383	0.934124
2.3655	0.961781
2.36717	0.958443
2.36883	0.946999
2.3705	0.960827
2.37217	0.965118
2.37383	0.939369
2.3755	0.900745
2.37717	0.90313
2.37883	0.910282
2.3805	0.89407
2.38217	0.890732
2.38383	0.907898
2.3855	0.926971
2.38717	0.92411
2.38883	0.916958
2.3905	0.916481
2.39217	0.90313
2.39383	0.895977
2.3955	0.889301
2.39717	0.875473
2.39883	0.873566
2.4005	0.888348
2.40217	0.902176
2.40383	0.889778
2.4055	0.890732
2.40717	0.908375
2.40883	0.91362
2.4105	0.912666
2.41217	0.930309
2.41383	0.952244
2.4155	0.941277
2.41717	0.929356
2.41883	0.935555
2.4205	0.944138
2.42217	0.937462
2.42383	0.939369
2.4255	0.964642
2.42717	0.975132
2.42883	0.975132
2.4305	0.972271
2.43217	0.96941
2.43383	0.952244
2.4355	0.952721
2.43717	0.970364
2.43883	0.975132
2.4405	0.975609
2.44217	0.986099
2.44383	0.994682
2.4455	0.983238
2.44717	0.977516
2.44883	0.994205
2.4505	0.997543
2.45217	1.00231
2.45383	1.02711
2.4555	1.05667
2.45717	1.0581
2.45883	1.04284
2.4605	1.04761
2.46217	1.05238
2.46383	1.05667
2.4655	1.07193
2.46717	1.10292
2.46883	1.12247
2.4705	1.1425
2.47217	1.15967
2.47383	1.16539
2.4755	1.13964
2.47717	1.12724
2.47883	1.13916
2.4805	1.13678
2.48217	1.11723
2.48383	1.12009
2.4855	1.15252
2.48717	1.16444
2.48883	1.16682
2.4905	1.17445
2.49217	1.1816
2.49383	1.1611
2.4955	1.14059
2.49717	1.13249
2.49883	1.12104
2.5005	1.10245
2.50217	1.10006
2.50383	1.11628
2.5055	1.13106
2.50717	1.13869
2.50883	1.14632
2.5105	1.14393
2.51217	1.13201
2.51383	1.11485
2.5155	1.08957
2.51717	1.05858
2.51883	1.03664
2.5205	1.03617
2.52217	1.03474
2.52383	1.03474
2.5255	1.05143
2.52717	1.07718
2.52883	1.07813
2.5305	1.07145
2.53217	1.07098
2.53383	1.06049
2.5355	1.02711
2.53717	0.995159
2.53883	0.996113
2.5405	0.994205
2.54217	0.988007
2.54383	0.988007
2.5455	0.988483
2.54717	0.967503
2.54883	0.94986
2.5505	0.950336
2.55217	0.951767
2.55383	0.954628
2.5555	0.96941
2.55717	0.988483
2.55883	0.992775
2.5605	1.00136
2.56217	1.01233
2.56383	1.00613
2.5655	0.983238
2.56717	0.968933
2.56883	0.962257
2.5705	0.945568
2.57217	0.936985
2.57383	0.926495
2.5755	0.917912
2.57717	0.911713
2.57883	0.911713
2.5805	0.900745
2.58217	0.880718
2.58383	0.890255
2.5855	0.911713
2.58717	0.929832
2.58883	0.916958
2.5905	0.909805
2.59217	0.910282
2.59383	0.899315
2.5955	0.885487
2.59717	0.887394
2.59883	0.898361
2.6005	0.904083
2.60217	0.90456
2.60383	0.911713
2.6055	0.907421
2.60717	0.897408
2.60883	0.907421
2.6105	0.920773
2.61217	0.916481
2.61383	0.902653
2.6155	0.912189
2.61717	0.914097
2.61883	0.895023
2.6205	0.880718
2.62217	0.885963
2.62383	0.885963
2.6255	0.872135
2.62717	0.867844
2.62883	0.880241
2.6305	0.880718
2.63217	0.88644
2.63383	0.907421
2.6355	0.925064
2.63717	0.931263
2.63883	0.930786
2.6405	0.942707
2.64217	0.943184
2.64383	0.941277
2.6455	0.943661
2.64717	0.942707
2.64883	0.941753
2.6505	0.946045
2.65217	0.962257
2.65383	0.96035
2.6555	0.957966
2.65717	0.962734
2.65883	0.973701
2.6605	0.97847
2.66217	0.986576
2.66383	1.00136
2.6655	1.00136
2.66717	0.998497
2.66883	0.989437
2.6705	0.974178
2.67217	0.943184
2.67383	0.926495
2.6755	0.938892
2.67717	0.951767
2.67883	0.948906
2.6805	0.947952
2.68217	0.953197
2.68383	0.9408
2.6855	0.908375
2.68717	0.892162
2.68883	0.888348
2.6905	0.884056
2.69217	0.891685
2.69383	0.921249
2.6955	0.945091
2.69717	0.946522
2.69883	0.945568
2.7005	0.953197
2.70217	0.948429
2.70383	0.929356
2.7055	0.908375
2.70717	0.889301
2.70883	0.887394
2.7105	0.890732
2.71217	0.881195
2.71383	0.886917
2.7155	0.911236
2.71717	0.928402
2.71883	0.91362
2.7205	0.88644
2.72217	0.881195
2.72383	0.864506
2.7255	0.83971
2.72717	0.820637
2.72883	0.82922
2.7305	0.849247
2.73217	0.865936
2.73383	0.880718
2.7355	0.891685
2.73717	0.892639
2.73883	0.893116
2.7405	0.896454
2.74217	0.891209
2.74383	0.882626
2.7455	0.874996
2.74717	0.890255
2.74883	0.891209
2.7505	0.884533
2.75217	0.881672
2.75383	0.880718
2.7555	0.885487
2.75717	0.889301
2.75883	0.901222
2.7605	0.902176
2.76217	0.903606
2.76383	0.910282
2.7655	0.916481
2.76717	0.916958
2.76883	0.905037
2.7705	0.91362
2.77217	0.915051
2.77383	0.905514
2.7755	0.892162
2.77717	0.878334
2.77883	0.870705
2.7805	0.84877
2.78217	0.834942
2.78383	0.829697
2.7855	0.822544
2.78717	0.823498
2.78883	0.838757
2.7905	0.845909
2.79217	0.854015
2.79383	0.859261
2.7955	0.873089
2.79717	0.879765
2.79883	0.880718
2.8005	0.895023
2.80217	0.905514
2.80383	0.908375
2.8055	0.905514
2.80717	0.907898
2.80883	0.905514
2.8105	0.884533
2.81217	0.865459
2.81383	0.850201
2.8155	0.82922
2.81717	0.816822
2.81883	0.82159
2.8205	0.826836
2.82217	0.818253
2.82383	0.829697
2.8255	0.855446
2.82717	0.859737
2.82883	0.843525
2.8305	0.844955
2.83217	0.854969
2.83383	0.841618
2.8355	0.820637
2.83717	0.812531
2.83883	0.813007
2.8405	0.808716
2.84217	0.808716
2.84383	0.821114
2.8455	0.832558
2.84717	0.832081
2.84883	0.834465
2.8505	0.837803
2.85217	0.852585
2.85383	0.862598
2.8555	0.86832
2.85717	0.861645
2.85883	0.846386
2.8605	0.836849
2.86217	0.823498
2.86383	0.800133
2.8655	0.789165
2.86717	0.807285
2.86883	0.819683
2.8705	0.819683
2.87217	0.827312
2.87383	0.846863
2.8755	0.845909
2.87717	0.829697
2.87883	0.840187
2.8805	0.859261
2.88217	0.864983
2.88383	0.871658
2.8855	0.901222
2.88717	0.925541
2.88883	0.924587
2.8905	0.918388
2.89217	0.92411
2.89383	0.929356
2.8955	0.920296
2.89717	0.917435
2.89883	0.908852
2.9005	0.910282
2.90217	0.914574
2.90383	0.916958
2.9055	0.918865
2.90717	0.943184
2.90883	0.982761
2.9105	1.01376
2.91217	1.01519
2.91383	1.01805
2.9155	1.03331
2.91717	1.03807
2.91883	1.04952
2.9205	1.06096
2.92217	1.07002
2.92383	1.06287
2.9255	1.05333
2.92717	1.04952
2.92883	1.0376
2.9305	1.03521
2.93217	1.05381
2.93383	1.0891
2.9355	1.11055
2.93717	1.13249
2.93883	1.16825
2.9405	1.20974
2.94217	1.25122
2.94383	1.27983
2.9455	1.30129
2.94717	1.31321
2.94883	1.31989
2.9505	1.30844
2.95217	1.29271
2.95383	1.27411
2.9555	1.26457
2.95717	1.25504
2.95883	1.23835
2.9605	1.22833
2.96217	1.22547
2.96383	1.24407
2.9655	1.26553
2.96717	1.29414
2.96883	1.32418
2.9705	1.35612
2.97217	1.3833
2.97383	1.41287
2.9755	1.43814
2.97717	1.44815
2.97883	1.47057
2.9805	1.48439
2.98217	1.48439
2.98383	1.46055
2.9855	1.44148
2.98717	1.44148
2.98883	1.43623
2.9905	1.44434
2.99217	1.46723
2.99383	1.50776
2.9955	1.5521
2.99717	1.58644
2.99883	1.60599
3.0005	1.61028
3.00217	1.62649
3.00383	1.65033
3.0055	1.67513
3.00717	1.70135
3.00883	1.74046
3.0105	1.79958
3.01217	1.8425
3.01383	1.86539
3.0155	1.89638
3.01717	1.93787
3.01883	1.98174
3.0205	2.02274
3.02217	2.09093
3.02383	2.18582
3.0255	2.2831
3.02717	2.38132
3.02883	2.48194
3.0305	2.57826
3.03217	2.67172
3.03383	2.75755
3.0355	2.841
3.03717	2.92635
3.03883	3.01456
3.0405	3.0899
3.04217	3.15857
3.04383	3.23725
3.0455	3.31926
3.04717	3.38221
3.04883	3.43037
3.0505	3.49855
3.05217	3.56436
3.05383	3.60441
3.0555	3.63207
3.05717	3.67212
3.05883	3.71218
3.0605	3.73363
3.06217	3.75175
3.06383	3.78418
3.0655	3.80659
3.06717	3.81184
3.06883	3.81231
3.0705	3.80802
3.07217	3.79086
3.07383	3.76415
3.0755	3.74651
3.07717	3.71838
3.07883	3.68452
3.0805	3.6664
3.08217	3.66116
3.08383	3.64971
3.0855	3.62015
3.08717	3.59917
3.08883	3.5696
3.0905	3.5243
3.09217	3.47042
3.09383	3.41988
3.0955	3.36981
3.09717	3.31831
3.09883	3.29065
3.1005	3.26157
3.10217	3.23057
3.10383	3.19147
3.1055	3.15857
3.10717	3.12424
3.10883	3.08561
3.1105	3.06273
3.11217	3.04127
3.11383	3.02696
3.1155	3.0117
3.11717	3.01361
3.11883	3.01695
3.1205	2.99501
3.12217	2.97022
3.12383	2.94638
3.1255	2.92444
3.12717	2.89488
3.12883	2.8677
3.1305	2.84433
3.13217	2.81906
3.13383	2.8019
3.1355	2.80046
3.13717	2.79379
3.13883	2.77328
3.1405	2.76852
3.14217	2.76661
3.14383	2.74277
3.1455	2.71559
3.14717	2.70796
3.14883	2.71225
3.1505	2.70462
3.15217	2.70414
3.15383	2.72226
3.1555	2.72417
3.15717	2.70653
3.15883	2.67315
3.1605	2.64359
3.16217	2.60639
3.16383	2.56777
3.1655	2.53057
3.16717	2.49243
3.16883	2.46096
3.1705	2.44856
3.17217	2.4333
3.17383	2.4004
3.1755	2.37417
3.17717	2.35701
3.17883	2.33269
3.1805	2.27594
3.18217	2.22349
3.18383	2.18439
3.1855	2.13718
3.18717	2.08378
3.18883	2.05803
3.1905	2.03609
3.19217	1.99938
3.19383	1.95169
3.1955	1.91784
3.19717	1.88971
3.19883	1.84488
3.2005	1.80721
3.20217	1.78623
3.20383	1.76191
3.2055	1.72615
3.20717	1.68467
3.20883	1.647
3.2105	1.60503
3.21217	1.56498
3.21383	1.54257
3.2155	1.52493
3.21717	1.49822
3.21883	1.47152
3.2205	1.44339
3.22217	1.41716
3.22383	1.38092
3.2255	1.34706
3.22717	1.3113
3.22883	1.29128
3.2305	1.28555
3.23217	1.266
3.23383	1.24025
3.2355	1.21975
3.23717	1.20497
3.23883	1.16634
3.2405	1.11914
3.24217	1.09529
3.24383	1.08957
3.2455	1.08099
3.24717	1.08147
3.24883	1.10054
3.2505	1.12247
3.25217	1.13153
3.25383	1.14584
3.2555	1.16825
3.25717	1.1735
3.25883	1.15824
3.2605	1.14822
3.26217	1.14155
3.26383	1.13058
3.2655	1.10817
3.26717	1.08671
3.26883	1.08004
3.2705	1.07193
3.27217	1.04952
3.27383	1.02234
3.2755	1.00565
3.27717	1.0066
3.27883	1.00708
3.2805	0.992775
3.28217	0.993729
3.28383	0.995159
3.2855	0.99802
3.28717	0.989914
3.28883	0.992298
3.2905	1.01089
3.29217	1.02806
3.29383	1.04713
3.2955	1.05047
3.29717	1.06382
3.29883	1.06764
3.3005	1.06621
3.30217	1.06335
3.30383	1.04904
3.3055	1.03951
3.30717	1.02806
3.30883	1.01757
3.3105	1.00088
3.31217	0.985146
3.31383	0.984192
3.3155	0.987053
3.31717	0.982285
3.31883	0.97847
3.3205	0.9799
3.32217	0.967979
3.32383	0.961781
3.3255	0.964165
3.32717	0.977516
3.32883	0.979424
3.3305	0.972271
3.33217	0.973225
3.33383	0.972748
3.3355	0.96941
3.33717	0.955105
3.33883	0.948906
3.3405	0.949383
3.34217	0.965118
3.34383	0.977039
3.3455	0.9799
3.34717	0.966072
3.34883	0.952244
3.3505	0.942707
3.35217	0.932693
3.35383	0.918865
3.3555	0.913143
3.35717	0.923157
3.35883	0.930309
3.3605	0.93317
3.36217	0.925064
3.36383	0.927925
3.3655	0.935078
3.36717	0.936508
3.36883	0.931263
3.3705	0.93317
3.37217	0.95129
3.37383	0.962734
3.3755	0.964165
3.37717	0.973225
3.37883	0.98896
3.3805	0.998497
3.38217	0.992298
3.38383	0.986576
3.3855	0.984192
3.38717	0.983238
3.38883	0.986576
3.3905	0.995636
3.39217	1.01233
3.39383	1.02329
3.3955	1.03617
3.39717	1.05
3.39883	1.06192
3.4005	1.06859
3.40217	1.0705
3.40383	1.07861
3.4055	1.08576
3.40717	1.08814
3.40883	1.09673
3.4105	1.10102
3.41217	1.09959
3.41383	1.09291
3.4155	1.09673
3.41717	1.09959
3.41883	1.09529
3.4205	1.10292
3.42217	1.12486
3.42383	1.14393
3.4255	1.14012
3.42717	1.13153
3.42883	1.12486
3.4305	1.122
3.43217	1.10817
3.43383	1.10197
3.4355	1.11675
3.43717	1.14775
3.43883	1.17683
3.4405	1.19352
3.44217	1.20878
3.44383	1.21689
3.4455	1.22404
3.44717	1.23024
3.44883	1.22786
3.4505	1.22786
3.45217	1.24598
3.45383	1.26553
3.4555	1.26934
3.45717	1.27029
3.45883	1.29128
3.4605	1.3113
3.46217	1.30987
3.46383	1.31464
3.4655	1.33848
3.46717	1.35851
3.46883	1.37138
3.4705	1.40047
3.47217	1.43623
3.47383	1.46294
3.4755	1.49345
3.47717	1.52731
3.47883	1.55354
3.4805	1.56879
3.48217	1.59645
3.48383	1.62268
3.4855	1.6346
3.48717	1.65653
3.48883	1.67799
3.4905	1.70088
3.49217	1.71661
3.49383	1.73807
3.4955	1.76334
3.49717	1.78194
3.49883	1.82962
3.5005	1.87731
3.50217	1.91116
3.50383	1.94836
3.5055	1.98889
3.50717	2.01321
3.50883	2.01654
3.5105	2.02799
3.51217	2.0566
3.51383	2.07615
3.5155	2.10285
3.51717	2.15197
3.51883	2.19774
3.5205	2.22731
3.52217	2.25592
3.52383	2.29311
3.5255	2.32124
3.52717	2.3365
3.52883	2.35367
3.5305	2.38037
3.53217	2.39801
3.53383	2.42329
3.5355	2.44713
3.53717	2.48051
3.53883	2.51341
3.5405	2.54869
3.54217	2.58827
3.54383	2.62976
3.5455	2.65932
3.54717	2.67982
3.54883	2.70462
3.5505	2.72179
3.55217	2.72703
3.55383	2.72369
3.5555	2.72846
3.55717	2.74563
3.55883	2.76089
3.5605	2.77519
3.56217	2.80476
3.56383	2.84767
3.5655	2.89536
3.56717	2.92349
3.56883	2.95448
3.5705	2.99358
3.57217	3.0179
3.57383	3.02362
3.5755	3.05033
3.57717	3.10802
3.57883	3.15952
3.5805	3.21817
3.58217	3.29781
3.58383	3.3927
3.5855	3.47137
3.58717	3.54767
3.58883	3.63827
3.5905	3.73316
3.59217	3.8271
3.59383	3.92771
3.5955	4.0431
3.59717	4.16422
3.59883	4.2944
3.6005	4.43792
3.60217	4.59623
3.60383	4.76217
3.6055	4.93574
3.60717	5.12075
3.60883	5.3072
3.6105	5.49459
3.61217	5.68962
3.61383	5.8918
3.6155	6.08683
3.61717	6.28424
3.61883	6.49405
3.6205	6.71291
3.62217	6.93178
3.62383	7.15733
3.6255	7.39813
3.62717	7.63941
3.62883	7.87163
3.6305	8.10719
3.63217	8.34274
3.63383	8.56304
3.6355	8.77619
3.63717	8.9922
3.63883	9.20963
3.6405	9.40418
3.64217	9.60159
3.64383	9.80663
3.6455	10.0169
3.64717	10.2115
3.64883	10.4012
3.6505	10.5901
3.65217	10.7574
3.65383	10.9138
3.6555	11.0593
3.65717	11.1828
3.65883	11.2967
3.6605	11.3921
3.66217	11.4851
3.66383	11.56
3.6655	11.6258
3.66717	11.6906
3.66883	11.7469
3.6705	11.7931
3.67217	11.8303
3.67383	11.8723
3.6755	11.8928
3.67717	11.8885
3.67883	11.878
3.6805	11.869
3.68217	11.8375
3.68383	11.7798
3.6855	11.7321
3.68717	11.7016
3.68883	11.6296
3.6905	11.538
3.69217	11.4665
3.69383	11.3897
3.6955	11.2791
3.69717	11.1499
3.69883	11.0526
3.7005	10.9634
3.70217	10.8466
3.70383	10.7265
3.7055	10.6072
3.70717	10.4876
3.70883	10.3455
3.7105	10.1976
3.71217	10.0422
3.71383	9.8753
3.7155	9.69934
3.71717	9.52864
3.71883	9.36508
3.7205	9.19628
3.72217	9.03177
3.72383	8.87346
3.7255	8.72612
3.72717	8.56304
3.72883	8.39281
3.7305	8.22496
3.73217	8.05664
3.73383	7.89547
3.7355	7.74908
3.73717	7.61843
3.73883	7.48682
3.7405	7.34472
3.74217	7.19976
3.74383	7.03382
3.7455	6.86741
3.74717	6.69384
3.74883	6.53076
3.7505	6.37054
3.75217	6.21176
3.75383	6.07204
3.7555	5.93281
3.75717	5.79214
3.75883	5.64098
3.7605	5.5089
3.76217	5.40257
3.76383	5.29051
3.7655	5.15842
3.76717	5.03159
3.76883	4.90761
3.7705	4.76742
3.77217	4.62198
3.77383	4.50659
3.7755	4.4055
3.77717	4.29678
3.77883	4.19712
3.7805	4.12846
3.78217	4.05884
3.78383	3.95727
3.7855	3.8538
3.78717	3.76034
3.78883	3.67117
3.7905	3.5677
3.79217	3.47328
3.79383	3.39794
3.7955	3.31879
3.79717	3.24774
3.79883	3.18766
3.8005	3.14426
3.80217	3.09467
3.80383	3.0365
3.8055	2.985
3.80717	2.93922
3.80883	2.90442
3.8105	2.85006
3.81217	2.78664
3.81383	2.72942
3.8155	2.68698
3.81717	2.64454
3.81883	2.59352
3.8205	2.56872
3.82217	2.54869
3.82383	2.52104
3.8255	2.49004
3.82717	2.47335
3.82883	2.44665
3.8305	2.38848
[truncated: 24,703 more rows]
